# Supplementary material for: Genome-wide profiling of transcription factor activity in primary liver cancer using single-cell ATAC sequencing
Source: Cell Rep. Author manuscript; Available in PMC 2023 Dec 26. (PMC10750269; doi:10.1016/j.celrep.2023.113446)
Supplement: 2 [file NIHMS1948211-supplement-2.xlsx]

## Sheet: C39
TF_Motif	Gene	Zscore	H_statistic	H_pvalue	S3S6_pvalue	S3S7_pvalue	S0S1_pvalue	S2S4_pvalue	S2S5_pvalue
MA0700.1	LHX2	1.63135	47.2729	1.33783e-09	3.68268e-05	4.44769e-11	1	0.00215535	0.00776546
MA0740.1	KLF14	1.7451	45.5979	2.98613e-09	0.0095787	0.00517582	5.86739e-08	1.86103e-08	1
MA0733.1	EGR4	1.75822	42.1561	1.54835e-08	0.00109751	0.00504469	4.92114e-07	5.6048e-08	1
MA0068.2	PAX4	1.67013	42.0449	1.63283e-08	0.00752381	1.57252e-10	1	0.000488466	0.00752381
MA0644.1	ESX1	1.73742	41.1638	2.4859e-08	0.00189903	1.11719e-09	1	0.00439627	0.00529294
MA0886.1	EMX2	1.83566	41.0153	2.66826e-08	0.000263691	1.4023e-10	1	0.000119979	0.00131028
MA0732.1	EGR3	1.77394	34.5417	5.76938e-07	0.00255537	0.00581376	3.83049e-06	1.64023e-06	1
MA0834.1	ATF7	1.6573	31.3012	2.65744e-06	7.60374e-06	0.00771708	7.60374e-06	0.00022991	1
MA0836.1	CEBPD	-1.7992	31.0451	2.99718e-06	0.00154297	7.79148e-07	1	0.00882491	0.000546462
MA0661.1	MEOX1	1.8855	30.5479	3.78524e-06	0.00206392	1.50029e-07	1	0.00179526	0.00251479
MA0018.2	CREB1	1.78648	29.4805	6.24316e-06	7.10488e-05	0.00697576	0.000101407	2.55146e-05	1
MA0748.1	YY2	1.71984	24.9319	5.19212e-05	0.00887382	0.00279766	2.97552e-06	0.0025489	1

## Sheet: C56
TF_Motif	Gene	Zscore	H_statistic	H_pvalue	S0S1_pvalue	S1S2_pvalue	S1S3_pvalue
MA0058.3	MAX	1.36918	11.1278	0.00383379	1	0.00573358	0.00413436
MA0003.3	TFAP2A	-1.39936	10.4265	0.00544408	0.00595803	0.00595803	1

## Sheet: H38
TF_Motif	Gene	Zscore	H_statistic	H_pvalue	S0S1_pvalue	S3S4_pvalue	S5S6_pvalue	S5S7_pvalue	S0S2_pvalue
MA0028.2	ELK1	1.52289	31.5026	2.42e-06	2.42e-05	0.00274694	9.65e-05	1	8.94e-07
MA0641.1	ELF4	-1.89989	17.1484	0.00180872	0.00536042	0.00098368	0.003309	0.00100942	1

## Sheet: H70
TF_Motif	Gene	Zscore	H_statistic	H_pvalue	S3S4_pvalue	S3S5_pvalue	S0S1_pvalue	S0S2_pvalue
MA0490.1	JUNB	1.56935	984.242	4.71514e-213	2.5338e-173	1.7099e-227	2.71982e-44	1
MA0491.1	JUND	1.56961	983.5	6.83022e-213	5.54906e-171	3.07104e-228	2.68409e-44	1
MA0478.1	FOSL2	1.56512	981.519	1.83769e-212	4.41799e-172	4.06518e-226	1.87902e-43	1
MA0477.1	FOSL1	1.56999	978.84	7.0034e-212	1.46626e-170	1.8942e-225	3.97291e-43	1
MA0489.1	JUN(var.2)	1.56796	966.038	4.19171e-209	7.45e-167	3.38273e-222	6.8955e-43	1
MA0099.2	FOS::JUN	1.57069	963.257	1.68117e-208	1.10916e-165	6.22917e-222	4.33486e-43	1
MA0476.1	FOS	1.56845	961.422	4.20521e-208	3.12246e-165	8.18051e-221	1.72234e-42	1
MA0655.1	JDP2	1.56515	942.01	6.8318e-204	6.20767e-160	4.12102e-215	1.9108e-41	1
MA0841.1	NFE2	1.56082	926.049	1.98025e-200	5.43151e-162	7.89246e-210	1.63082e-42	1
MA0462.1	BATF::JUN	1.56251	875.286	2.03035e-189	1.68124e-147	3.97003e-194	4.44876e-38	1
MA0501.1	MAF::NFE2	1.58291	590.674	1.0593e-127	1.63446e-87	2.94109e-128	1.79361e-31	1
MA0668.1	NEUROD2	1.64581	385.33	3.33085e-83	1	2.25875e-76	2.61202e-79	2.3835e-27
MA0826.1	OLIG1	1.63954	378.263	1.13063e-81	1	9.43285e-73	6.6994e-80	2.90953e-28
MA0817.1	BHLHE23	1.64418	357.597	3.37747e-77	1	1.01554e-66	1.3512e-76	3.13426e-27
MA0818.1	BHLHE22	1.61377	357.105	4.31644e-77	1	6.11723e-68	2.34456e-74	7.25766e-23
MA0678.1	OLIG2	1.65388	340.676	1.55762e-73	1	2.79165e-68	2.79165e-68	1.17064e-24
MA0669.1	NEUROG2	1.57841	303.297	1.92368e-65	1	2.49961e-52	8.51371e-65	2.07519e-16
MA0827.1	OLIG3	1.66364	297.177	4.06116e-64	1	3.27329e-60	1.56651e-57	5.38425e-22
MA0098.3	ETS1	1.43369	241.515	4.477e-52	2.88143e-56	3.99564e-21	1	3.89958e-14
MA0759.1	ELK3	1.49624	238.696	1.82199e-51	2.37488e-54	9.61541e-21	1	9.72341e-19
MA0475.2	FLI1	1.4358	238.173	2.36379e-51	2.68038e-55	1.26295e-20	1	6.96173e-15
MA0474.2	ERG	1.40882	231.985	5.14884e-50	6.58331e-54	1.54074e-18	1	3.66033e-14
MA0760.1	ERF	1.49806	222.636	5.40521e-48	9.20312e-51	2.00972e-22	1	8.53226e-16
MA0156.2	FEV	1.46981	221.87	7.91486e-48	5.10886e-51	2.87125e-19	1	2.36396e-15
MA0761.1	ETV1	1.41742	220.452	1.6033e-47	9.88186e-50	5.32924e-14	1	2.47261e-16
MA0764.1	ETV4	1.42244	219.961	2.047e-47	4.7784e-50	1.45413e-14	1	1.6067e-15
MA0076.2	ELK4	1.50531	217.118	8.4257e-47	6.17131e-50	1.03081e-21	1	4.8019e-13
MA0763.1	ETV3	1.44227	216.656	1.06079e-46	1.21014e-49	1.50583e-17	1	1.80841e-15
MA0710.1	NOTO	1.40078	214.941	2.49089e-46	1.02687e-28	1.61218e-35	8.79846e-06	1
MA0700.1	LHX2	1.43983	199.373	5.76238e-43	8.48572e-29	2.81343e-33	2.20147e-06	1
MA0068.2	PAX4	1.45131	198.443	9.15412e-43	2.42813e-25	2.22648e-35	1.14538e-06	1
MA0473.2	ELF1	1.52182	197.236	1.66883e-42	3.2129e-44	1.60884e-18	1	2.91188e-16
MA0765.1	ETV5	1.4216	195.341	4.28403e-42	2.75674e-44	4.66008e-13	1	7.58636e-14
MA0028.2	ELK1	1.47015	189.557	7.60922e-41	1.17582e-42	4.04188e-14	1	7.48935e-15
MA0641.1	ELF4	1.52594	188.863	1.0745e-40	7.97636e-43	1.03338e-17	1	3.84542e-14
MA0645.1	ETV6	1.52349	185.645	5.32579e-40	5.26057e-42	1.19759e-20	1	6.37958e-11
MA0091.1	TAL1::TCF3	1.51654	181.834	3.54375e-39	1	2.26635e-25	2.72389e-40	1.37467e-08
MA0892.1	GSX1	1.45545	180.58	6.60899e-39	6.27325e-25	9.20553e-32	1.54487e-06	1
MA0658.1	LHX6	1.44521	173.273	2.5003e-37	3.22735e-26	7.92486e-29	3.83307e-06	1
MA0838.1	CEBPG	1.34214	170.197	1.15371e-36	2.20691e-38	1.46885e-17	1	6.50648e-06
MA0836.1	CEBPD	1.37634	163.926	2.60467e-35	6.53194e-37	2.51348e-17	1	4.87818e-06
MA0702.1	LMX1A	1.49123	160.442	1.47158e-34	1.32213e-24	5.55901e-29	1.51903e-07	1
MA0654.1	ISX	1.36149	156.268	1.17085e-33	7.17194e-19	1.67342e-23	0.00560267	1
MA0466.2	CEBPB	1.31407	155.95	1.37101e-33	2.11943e-35	3.81508e-14	1	0.000103595
MA0882.1	DLX6	1.45228	154.988	2.21148e-33	4.24595e-23	8.75861e-26	1.75823e-05	1
MA0837.1	CEBPE	1.33069	149.227	3.8689e-32	6.94637e-34	1.10514e-13	1	0.000109425
MA0630.1	SHOX	1.51955	149.181	3.95694e-32	1.90044e-21	1.47505e-28	1.01741e-07	1
MA0716.1	PRRX1	1.51955	149.181	3.95694e-32	1.90044e-21	1.47505e-28	1.01741e-07	1
MA0598.2	EHF	1.58424	146.952	1.19765e-31	4.26819e-32	3.86553e-17	1	2.19941e-12
MA0762.1	ETV2	1.48148	143.748	5.8795e-31	1.57596e-32	1.1143e-14	1	5.39216e-10
MA0886.1	EMX2	1.37693	138.431	8.23813e-30	6.50549e-18	2.1507e-22	0.000941742	1
MA0661.1	MEOX1	1.34968	129.251	7.84109e-28	6.7095e-19	3.92508e-19	0.00233322	1
MA0640.1	ELF3	1.61586	128.594	1.0864e-27	5.26584e-27	1.33363e-16	1	2.44337e-12
MA0136.2	ELF5	1.5778	125.074	6.23014e-27	3.46388e-27	3.82742e-16	1	4.85697e-09
MA0618.1	LBX1	1.48091	124.906	6.77203e-27	4.03332e-22	5.33971e-21	1.73135e-06	1
MA0834.1	ATF7	-1.46562	116.002	5.60199e-25	1	5.36213e-07	2.74234e-21	4.76135e-16
MA0644.1	ESX1	1.36399	110.053	1.06899e-23	1.13854e-15	1.64721e-16	0.00609532	1
MA0080.4	SPI1	1.62662	109.501	1.40484e-23	6.54164e-24	2.39374e-12	1	8.27939e-10
MA0701.1	LHX9	1.38507	109.325	1.5329e-23	4.07095e-14	5.42723e-17	0.00863147	1
MA0717.1	RAX2	1.38507	109.325	1.5329e-23	4.07095e-14	5.42723e-17	0.00863147	1
MA0833.1	ATF4	1.34662	109.11	1.7052e-23	1.86618e-18	4.975e-19	1	0.00355987
MA0612.1	EMX1	1.39043	106.192	7.24107e-23	6.93605e-15	3.83395e-17	0.00219769	1
MA0893.1	GSX2	1.40389	105.056	1.2711e-22	5.59911e-12	3.52738e-18	0.00282927	1
MA0674.1	NKX6-1	1.40664	104.295	1.85256e-22	2.90743e-13	4.78047e-18	0.00130198	1
MA0675.1	NKX6-2	1.40664	104.295	1.85256e-22	2.90743e-13	4.78047e-18	0.00130198	1
MA0662.1	MIXL1	1.43032	101.287	8.21608e-22	3.46042e-13	5.02504e-18	0.00061226	1
MA0652.1	IRF8	1.60492	97.5748	5.16288e-21	6.93944e-21	2.83544e-10	1	3.67563e-10
MA0903.1	HOXB3	1.46375	96.1003	1.07113e-20	2.28845e-14	2.02334e-16	0.000556378	1
MA0139.1	CTCF	1.10873	92.8811	5.26786e-20	0.00418741	1	8.54161e-05	3.82747e-21
MA0902.1	HOXB2	1.37523	92.2713	7.12268e-20	1.59063e-13	3.77669e-14	0.00776389	1
MA0900.1	HOXA2	1.39105	90.4548	1.74929e-19	3.52977e-13	2.00614e-15	0.00126336	1
MA0050.2	IRF1	1.46865	88.463	4.68433e-19	6.4367e-17	5.22961e-05	1	7.08746e-11
MA0653.1	IRF9	1.59633	87.2779	8.41659e-19	3.38427e-17	1.88412e-08	1	1.5268e-11
MA0517.1	STAT1::STAT2	1.53603	86.9049	1.01209e-18	2.96492e-19	9.66972e-08	1	6.19201e-08
MA0495.1	MAFF	1.59017	85.1689	2.3873e-18	1.08578e-09	1.07185e-18	1.80298e-06	1
MA0665.1	MSC	1.36752	77.7644	9.25755e-17	1	1.54575e-08	1.96232e-17	0.00389082
MA0043.2	HLF	1.61899	77.386	1.1159e-16	8.78389e-16	2.18796e-11	1	7.03686e-08
MA0596.1	SREBF2	1.49669	76.434	1.78536e-16	6.90526e-10	2.83032e-14	0.00144332	1
MA0687.1	SPIC	1.6705	76.2913	1.9157e-16	4.12269e-15	6.70102e-12	1	5.84142e-08
MA0843.1	TEF	1.66663	72.0034	1.5892e-15	8.35752e-13	2.4725e-10	1	1.30053e-10
MA0639.1	DBP	1.69646	71.767	1.7858e-15	1.03376e-12	8.01946e-12	1	1.58828e-09
MA0659.1	MAFG	1.5843	70.9424	2.68194e-15	6.57833e-08	2.27119e-15	4.03858e-05	1
MA0772.1	IRF7	1.44176	70.9009	2.73735e-15	6.11242e-16	2.55622e-05	1	5.15433e-06
MA0628.1	POU6F1	1.47384	70.4011	3.50244e-15	2.45979e-08	8.67098e-13	0.00765178	1
MA0686.1	SPDEF	1.60399	66.9839	1.88756e-14	3.00511e-14	4.5501e-09	1	1.14765e-06
MA0048.2	NHLH1	1.36302	64.8143	5.49654e-14	1	2.63797e-08	2.51776e-14	0.00861141
MA0496.1	MAFK	1.60486	52.1102	2.83741e-11	3.54566e-05	6.5982e-12	9.50068e-05	1
MA0595.1	SREBF1	1.52369	49.3023	1.12477e-10	1.6552e-07	4.2338e-09	0.00925708	1
MA0051.1	IRF2	1.43589	46.9735	3.521e-10	4.22698e-10	0.00161491	1	2.50308e-05
MA0887.1	EVX1	1.45973	41.9107	4.19116e-09	6.36024e-09	5.32228e-07	0.00206627	1
MA0511.2	RUNX2	1.67351	36.4388	6.04776e-08	0.00126302	9.30532e-09	1	0.00210797
MA0025.1	NFIL3	1.59522	30.6787	9.93313e-07	1.27061e-06	5.29473e-05	1	0.0016252
MA0809.1	TEAD4	1.71876	27.8593	3.88751e-06	0.000215532	4.21436e-06	4.21436e-06	1
MA0808.1	TEAD3	1.7172	27.0398	5.77521e-06	0.000249459	2.70842e-06	2.27565e-05	1
MA0073.1	RREB1	1.669	26.7553	6.62553e-06	6.71875e-05	0.000150907	1	0.000146175
MA0508.1	PRDM1	1.66047	24.7625	1.73102e-05	0.000116679	0.000480873	1	0.000266411
MA0090.2	TEAD1	1.68686	21.0475	0.000102911	0.00373672	7.4757e-05	7.4757e-05	1
MA0884.1	DUXA	1.70681	14.4247	0.00238049	0.00205003	0.00205003	0.00907172	1
MA0713.1	PHOX2A	1.7033	11.6795	0.0085659	0.00734486	0.00789818	0.00734486	1

## Sheet: 1HT1
TF Motif	Gene	Z_Score	H_statistic	H_pvalue	S3S6_pvalue	S7S8_pvalue	S7S9_pvalue	S2S4_pvalue	S2S5_pvalue	S0S1_pvalue
MA0759.1	ELK3	1.95968	104.234	6.76264e-21	1	0.000539257	1.39862e-06	2.22048e-11	1.04785e-25	4.48951e-10
MA0028.2	ELK1	1.97193	99.3342	7.30075e-20	1	0.001587	7.14586e-07	2.58197e-09	8.20321e-25	1.07102e-09
MA0764.1	ETV4	1.93971	99.0935	8.20534e-20	1	0.00292683	6.39679e-05	3.39877e-07	6.63126e-26	1.25018e-08
MA0098.3	ETS1	2.03456	98.9991	8.58977e-20	1	0.000394158	2.12471e-07	1.14191e-10	1.28188e-23	1.97737e-10
MA0761.1	ETV1	1.92365	97.8786	1.47923e-19	1	0.00426485	0.000257991	2.82334e-07	1.4633e-25	3.81966e-09
MA0763.1	ETV3	2.05784	95.1033	5.67948e-19	1	0.00187957	5.38878e-07	6.57696e-08	1.10675e-23	1.59148e-08
MA0076.2	ELK4	2.01616	91.1805	3.79569e-18	1	0.000726626	2.91361e-05	3.24188e-10	3.09408e-21	7.92379e-11
MA0156.2	FEV	1.95782	90.6575	4.88868e-18	1	0.00112296	0.000308739	1.29277e-09	1.80117e-21	3.25839e-07
MA0475.2	FLI1	1.98918	87.2129	2.5853e-17	1	0.00032773	4.4404e-05	6.48123e-09	2.29076e-20	3.68209e-08
MA0760.1	ERF	2.02989	85.5547	5.75919e-17	1	0.00497339	4.76339e-05	6.99777e-08	1.06816e-20	3.27381e-08
MA0474.2	ERG	1.97443	84.5627	9.29684e-17	1	0.00201683	4.93719e-05	1.73574e-09	2.86391e-19	6.64437e-08
MA0765.1	ETV5	1.93381	84.2052	1.1048e-16	1	0.00332901	0.00308325	1.9694e-06	5.1946e-21	4.41908e-07
MA0473.2	ELF1	2.12181	83.1499	1.83826e-16	1	0.00872128	6.13376e-06	4.80385e-06	2.39563e-20	1.76976e-09
MA0641.1	ELF4	2.05604	75.7545	6.47354e-15	1	0.0087062	3.91973e-06	4.09698e-08	2.14813e-16	4.28097e-09
MA0882.1	DLX6	1.40365	60.9196	7.84593e-12	0.000441858	0.00454631	5.84545e-09	5.56198e-09	1	0.00985289
MA0762.1	ETV2	2.04672	60.8467	8.12281e-12	1	0.00382738	0.000427234	1.36503e-06	1.72999e-12	1.51012e-06
MA0645.1	ETV6	2.11451	53.1346	3.15596e-10	1	0.00300299	0.00164563	0.00254633	5.04849e-12	0.000100886

## Sheet: 2HT1
TF_Motif	Gene	Zscore	H_statistic	H_pvalue	S3S4_pvalue	S3S5_pvalue	S0S1_pvalue	S0S2_pvalue
MA0630.1	SHOX	1.47992	83.148	6.48088e-18	3.17525e-06	1	4.84929e-10	2.351e-19
MA0716.1	PRRX1	1.47992	83.148	6.48088e-18	3.17525e-06	1	4.84929e-10	2.351e-19
MA0068.2	PAX4	1.51834	81.613	1.3836e-17	1.98729e-06	1	1.11572e-08	1.5196e-19
MA0674.1	NKX6-1	1.48785	77.5414	1.03349e-16	7.24764e-06	1	1.55446e-07	2.12358e-18
MA0675.1	NKX6-2	1.48785	77.5414	1.03349e-16	7.24764e-06	1	1.55446e-07	2.12358e-18
MA0710.1	NOTO	1.56426	74.7995	4.00019e-16	3.47124e-07	1	4.50772e-10	1.23568e-17
MA0882.1	DLX6	1.48018	73.7357	6.7615e-16	8.95823e-07	1	7.25429e-12	3.37573e-16
MA0654.1	ISX	1.5178	64.4114	6.70265e-14	6.43932e-06	1	7.0114e-06	1.03325e-15
MA0702.1	LMX1A	1.49631	63.4422	1.08026e-13	7.25322e-06	1	2.65383e-08	1.8036e-14
MA0700.1	LHX2	1.48531	61.8925	2.31645e-13	0.000268219	1	2.16289e-08	8.27526e-13
MA0701.1	LHX9	1.48701	59.3436	8.11832e-13	7.42581e-05	1	8.59255e-06	9.48741e-14
MA0717.1	RAX2	1.48701	59.3436	8.11832e-13	7.42581e-05	1	8.59255e-06	9.48741e-14
MA0892.1	GSX1	1.53024	53.657	1.32792e-11	3.1191e-05	1	7.17557e-06	1.22269e-12
MA0893.1	GSX2	1.50672	52.6514	2.1755e-11	0.00010515	1	4.5706e-06	5.30676e-12
MA0902.1	HOXB2	1.37836	52.3838	2.48089e-11	0.00680792	1	6.69903e-07	8.01029e-10
MA0662.1	MIXL1	1.5438	51.8049	3.29595e-11	1.99094e-05	1	5.89848e-08	2.48289e-11
MA0618.1	LBX1	1.53221	47.2882	3.0181e-10	0.00022858	1	5.03888e-06	1.65604e-10
MA0699.1	LBX2	1.53045	45.4173	7.54343e-10	0.000124536	1	0.0010918	4.59877e-11
MA0886.1	EMX2	1.51071	44.651	1.0976e-09	0.000770853	1	7.02308e-06	1.30759e-09
MA0634.1	ALX3	1.53313	44.0707	1.45789e-09	0.000464879	1	0.000167129	3.65916e-10
MA0661.1	MEOX1	1.50996	41.6983	4.64929e-09	0.000525444	1	3.97803e-06	7.90773e-09
MA0658.1	LHX6	1.62467	40.8785	6.93898e-09	1.8224e-05	1	6.34451e-05	4.8145e-10
MA0706.1	MEOX2	1.56605	37.7472	3.1971e-08	0.000570988	1	0.000133607	1.13413e-08
MA0612.1	EMX1	1.5326	33.1949	2.92974e-07	0.00133893	1	4.29989e-05	4.44485e-07
MA0718.1	RAX	1.59395	23.7733	2.78556e-05	0.00325959	1	0.00191249	1.52484e-05
MA0780.1	PAX3	1.68248	20.7642	0.00011784	0.000142988	1	0.00267086	8.88771e-05

## Sheet: 4HT1
TF_Motif	Gene	Zscore	H_statistic	H_pvalue	S0S1_pvalue	S0S2_pvalue	S5S8_pvalue	S5S9_pvalue	S4S6_pvalue	S4S7_pvalue
MA0756.1	ONECUT2	1.69311	58.248	2.79582e-11	1	0.000943607	3.58947e-11	0.000943607	0.000990769	0.00230991
MA0757.1	ONECUT3	1.74012	56.2824	7.10803e-11	1	0.000331019	2.77272e-11	0.000682279	0.000736725	0.000682279
MA0725.1	VSX1	-2.05884	54.7237	1.4879e-10	3.50226e-05	1	4.62524e-06	4.62524e-06	1.35558e-06	1.06138e-09
MA0726.1	VSX2	-2.05884	54.7237	1.4879e-10	3.50226e-05	1	4.62524e-06	4.62524e-06	1.35558e-06	1.06138e-09
MA0685.1	SP4	1.9198	22.7184	0.00038208	0.00155647	0.00344132	0.00344132	1	0.00348034	0.00348034
