# Supplementary material for: Genome-wide profiling of transcription factor activity in primary liver cancer using single-cell ATAC sequencing
Source: Cell Rep. Author manuscript; Available in PMC 2023 Dec 26. (PMC10750269; doi:10.1016/j.celrep.2023.113446)
Supplement: 3 [file NIHMS1948211-supplement-3.zip]

Archive with 44 entries (42 files):
- Scripts_Forresubmission/._.DS_Store
- Scripts_Forresubmission/.DS_Store
- Scripts_Forresubmission/PythonScripts/
- Scripts_Forresubmission/PythonScripts/._.DS_Store
- Scripts_Forresubmission/PythonScripts/._9_STREAM_1HT1.ipynb
- Scripts_Forresubmission/PythonScripts/._9_STREAM_2HT1.ipynb
- Scripts_Forresubmission/PythonScripts/._9_STREAM_4HT1.ipynb
- Scripts_Forresubmission/PythonScripts/._9_STREAM_C39.ipynb
- Scripts_Forresubmission/PythonScripts/._9_STREAM_C56.ipynb
- Scripts_Forresubmission/PythonScripts/._9_STREAM_H38.ipynb
- Scripts_Forresubmission/PythonScripts/._9_STREAM_H65.ipynb
- Scripts_Forresubmission/PythonScripts/._9_STREAM_H70.ipynb
- Scripts_Forresubmission/PythonScripts/.DS_Store
- Scripts_Forresubmission/PythonScripts/9_STREAM_1HT1.ipynb
- Scripts_Forresubmission/PythonScripts/9_STREAM_2HT1.ipynb
- Scripts_Forresubmission/PythonScripts/9_STREAM_4HT1.ipynb
- Scripts_Forresubmission/PythonScripts/9_STREAM_C39.ipynb
- Scripts_Forresubmission/PythonScripts/9_STREAM_C56.ipynb
- Scripts_Forresubmission/PythonScripts/9_STREAM_H38.ipynb
- Scripts_Forresubmission/PythonScripts/9_STREAM_H65.ipynb
- Scripts_Forresubmission/PythonScripts/9_STREAM_H70.ipynb
- Scripts_Forresubmission/Rscripts/
- Scripts_Forresubmission/Rscripts/._.DS_Store
- Scripts_Forresubmission/Rscripts/._10_Bulk_RNA_TFs_TESTforPUB.R
- Scripts_Forresubmission/Rscripts/._2_Sat_Merged_Peaks_TESTforPUB.R
- Scripts_Forresubmission/Rscripts/._5_Motifs_Signac_TESTFORPUB.R
- Scripts_Forresubmission/Rscripts/._7_RNA_ATAC_LabelTransfer_TESTforPUB.R
- Scripts_Forresubmission/Rscripts/._8_Malig_Motifs_GA_TESTforPUB.R
- Scripts_Forresubmission/Rscripts/._9_STREAM_Input_TESTforPUB.R
- Scripts_Forresubmission/Rscripts/.DS_Store
- Scripts_Forresubmission/Rscripts/.Rhistory
- Scripts_Forresubmission/Rscripts/1_Sat_Filter.R
- Scripts_Forresubmission/Rscripts/10_Bulk_RNA_TFs.R
- Scripts_Forresubmission/Rscripts/11_scRNA_Tcell_Analysis.R
- Scripts_Forresubmission/Rscripts/12_AUC.R
- Scripts_Forresubmission/Rscripts/13_Grade_Prop.R
- Scripts_Forresubmission/Rscripts/2_Sat_Merged_Peaks.R
- Scripts_Forresubmission/Rscripts/3_ChIPSeeker_Annotation_GeneTracks.R
- Scripts_Forresubmission/Rscripts/4_Signac_GeneActivity_SigEnrichment.R
- Scripts_Forresubmission/Rscripts/5_Motifs_Signac.R
- Scripts_Forresubmission/Rscripts/7_RNA_ATAC_LabelTransfer.R
- Scripts_Forresubmission/Rscripts/8_Malig_Motifs_GA.R
- Scripts_Forresubmission/Rscripts/9_STREAM_Input.R
- Scripts_Forresubmission/Rscripts/Final_Figures.R
