# Supplementary material for: Genome-wide profiling of transcription factor activity in primary liver cancer using single-cell ATAC sequencing
Source: Cell Rep. Author manuscript; Available in PMC 2023 Dec 26. (PMC10750269; doi:10.1016/j.celrep.2023.113446)
Supplement: 3 [file NIHMS1948211-supplement-3.zip › Scripts_Forresubmission/PythonScripts/9_STREAM_H65.ipynb]

# %% [code]
# https://github.com/bioconda/bioconda-recipes/blob/4a5835363236f98523dd3d916467e36f7e5bc20e/recipes/stream/meta.yaml
# https://github.com/pinellolab/STREAM/blob/master/tutorial/2.1-STREAM_scATAC-seq_peaks.ipynb
import stream as st
import pandas as pd
import numpy as np
st.__version__

# %% [code]
adata = st.read(
    file_name="./H65.mtx",
    file_sample="./H65_barcodes.tsv",
    file_feature="./H65_features.tsv",
    file_format='mtx',
    workdir="./H65_result",
)
df = adata.var.set_index(0)
df.index.name = 'malig.chromvar'
adata.var = df

# %% [code]
# adata.obs['label'] = pd.read_csv('./hc70_cell_lables.csv', index_col=0)['x'].values
st.add_cell_labels(adata,file_name='./H65_seuratlabels.tsv')
st.add_cell_colors(adata,file_name='./H65_seuratcolors.tsv')

# %% [code]
st.select_top_principal_components(adata, first_pc=False, n_pc=50)


# %% [code]
st.dimension_reduction(adata, method='se', feature='top_pcs', n_components=25, n_jobs=4)
st.plot_dimension_reduction(adata, color=['label'], show_graph=False, show_text=False, n_components=3)
st.plot_visualization_2D(adata, color=['label'], use_precomputed=False)

# %% [code]
st.seed_elastic_principal_graph(adata, n_clusters=20, use_vis=True)
st.plot_dimension_reduction(adata, color=['label'], show_graph=True, show_text=False)
st.plot_branches(adata, show_text=True)

st.elastic_principal_graph(adata, epg_alpha=0.02, epg_mu=0.1, epg_lambda=0.02)

# %% [code]
# epg_alpha: penalizes spurious branching events. The larger, the fewer branches the function will learn. (by default, epg_alpha=0.02)
# epg_mu: penalizes the deviation from harmonic embedding, where harmonicity assumes that each node is the mean of its neighbor nodes. The larger, the more edges the function will use to fit into points(cells) (by default, epg_mu=0.1)
# epg_lambda: penalizes the total length of edges. The larger, the 'shorter' curves the function will use to fit into points(cells) and the fewer points(cells) the curves will reach. (by default, epg_lambda=0.02)
# epg_trimmingradius: can help get rid of noisy points (by defalut epg_trimmingradius=Inf)
st.plot_visualization_2D(adata, color=['label','branch_id_alias'], fig_ncol=4)
st.plot_dimension_reduction(adata, color=['label'], show_graph=True, show_text=False, n_components=2)
st.plot_branches(adata, show_text=True)


# %% [code]
st.extend_elastic_principal_graph(adata, epg_ext_mode='WeigthedCentroid',epg_ext_par=0.8)
st.plot_dimension_reduction(adata, color=['label'], n_components=2, show_graph=True, show_text=True)
st.plot_branches(adata, show_text=True)
st.plot_visualization_2D(adata, color=['label','branch_id_alias'], fig_ncol=4)

# %% [code]
st.plot_flat_tree(adata,color=['label','branch_id_alias'], dist_scale=0.5,show_graph=True, show_text=True)

# %% [code]
st.detect_leaf_markers(adata)

# %% [code]
adata.uns['leaf_markers_all']

# %% [code]
st.plot_dimension_reduction(adata, color=['branch_id_alias'], n_components=2, show_graph=True, show_text=True)
st.plot_branches(adata, show_text=True)

# %% [code]
