# Supplementary material for: Genome-wide profiling of transcription factor activity in primary liver cancer using single-cell ATAC sequencing
Source: Cell Rep. Author manuscript; Available in PMC 2023 Dec 26. (PMC10750269; doi:10.1016/j.celrep.2023.113446)
Supplement: 3 [file NIHMS1948211-supplement-3.zip › Scripts_Forresubmission/Rscripts/1_Sat_Filter.R]

#Filtering Cells based on TSS enrichment and unique fragments
#adapted from Satpathy*, Granja*, et al. 
#Created by Amanda Craig

#-------------------------------------------------------------------------------
# Packages
#-------------------------------------------------------------------------------
library(TxDb.Hsapiens.UCSC.hg38.knownGene)
library(magrittr) 
library(ggplot2)
library(Rcpp) 
library(viridis)

#-------------------------------------------------------------------------------
# Functions
#-------------------------------------------------------------------------------

sourceCpp(code='
  #include <Rcpp.h>
  using namespace Rcpp;
  using namespace std;
  // [[Rcpp::export]]
  IntegerMatrix tabulate2dCpp(IntegerVector x1, int xmin, int xmax, IntegerVector y1, int ymin, int ymax){
    if(x1.size() != y1.size()){
      stop("width must equal size!");
    }
    IntegerVector x = clone(x1);
    IntegerVector y = clone(y1);
    int n = x.size();
    IntegerVector rx = seq(xmin,xmax);
    IntegerVector ry = seq(ymin,ymax);
    IntegerMatrix mat( ry.size() , rx.size() );
    int xi,yi;
    for(int i = 0; i < n; i++){
      xi = (x[i] - xmin);
      yi = (y[i] - ymin);
      if(yi >= 0 && yi < ry.size()){
        if(xi >= 0 && xi < rx.size()){
          mat( yi , xi ) = mat( yi , xi ) + 1; 
        }
      }
    }
    return mat;
  }'
)

insertionProfileSingles <- function(feature, fragments, by = "RG",
                                    getInsertions = TRUE, fix = "center",
                                    flank = 2000, norm = 100, smooth = 51,
                                    range = 100, batchSize = 100){
  
  insertionProfileSingles_helper <- function(feature, fragments, by = "RG",
                                             getInsertions = TRUE,
                                             fix = "center", flank = 2000,
                                             norm = 100, smooth = 51,
                                             range = 100, batchSize = 100){
    if(getInsertions){
      insertions <- c(
        GRanges(seqnames = seqnames(fragments), ranges = IRanges(start(fragments),
                                                                 start(fragments)),
                RG = mcols(fragments)[,by]),
        GRanges(seqnames = seqnames(fragments), ranges = IRanges(end(fragments),
                                                                 end(fragments)),
                RG = mcols(fragments)[,by])
      )
      by <- "RG"
    }else{
      insertions <- fragments
    }
    remove(fragments)
    gc()
  
    center <- unique(resize(feature, width = 1, fix = fix, ignore.strand = FALSE))
    
    overlap <- DataFrame(findOverlaps(query = center, subject = insertions,
                                      maxgap = flank, ignore.strand = TRUE))
    overlap$strand <- strand(center)[overlap[,1]]
    overlap$name <- mcols(insertions)[overlap[,2],by]
    overlap <- transform(overlap, id=match(name, unique(name)))
    ids <- length(unique(overlap$name))
    
    overlap$dist <- NA
    minus <- which(overlap$strand == "-")
    other <- which(overlap$strand != "-")
    overlap$dist[minus] <- start(center[overlap[minus,1]]) - 
      start(insertions[overlap[minus,2]])
    overlap$dist[other] <- start(insertions[overlap[other,2]]) - 
      start(center[overlap[other,1]])

    profile_mat <- tabulate2dCpp(x1 = overlap$id, y1 = overlap$dist, xmin = 1,
                                 xmax = ids, ymin = -flank, ymax = flank)
    colnames(profile_mat) <- unique(overlap$name)
    profile <- rowSums(profile_mat)
   
    #normalize
    profile_mat_norm <- apply(profile_mat, 2, function(x) 
      x/max(mean(x[c(1:norm,(flank*2-norm+1):(flank*2+1))]), 0.5))
    profile_norm <- profile/mean(profile[c(1:norm,(flank*2-norm+1):(flank*2+1))])
    
    #smooth
    profile_mat_norm_smooth <- apply(profile_mat_norm, 2, function(x)
      zoo::rollmean(x, smooth, fill = 1))
    profile_norm_smooth <- zoo::rollmean(profile_norm, smooth, fill = 1)
    
    #enrichment
    max_finite <- function(x){
      suppressWarnings(max(x[is.finite(x)], na.rm=TRUE))
    }
    e_mat <- apply(profile_mat_norm_smooth, 2, function(x)
      max_finite(x[(flank-range):(flank+range)]))
    names(e_mat) <- colnames(profile_mat_norm_smooth)
    e <- max_finite(profile_norm_smooth[(flank-range):(flank+range)])
    
    #Summary
    df_mat <- data.frame(
      enrichment = e_mat,
      insertions = as.vector(table(mcols(insertions)[,by])[names(e_mat)]),
      insertionsWindow = as.vector(table(overlap$name)[names(e_mat)])
    )
    df_sum <- data.frame(bp = (-flank):flank, profile = profile,
                         norm_profile = profile_norm,
                         smooth_norm_profile = profile_norm_smooth,
                         enrichment = e)
    rownames(df_sum) <-  NULL
    
    return(list(df = df_sum, dfall = df_mat, profileMat = profile_mat_norm
                , profileMatSmooth = profile_mat_norm_smooth))
  }
  
  uniqueTags <- as.character(unique(mcols(fragments)[,by]))
  splitTags <- split(uniqueTags, ceiling(seq_along(uniqueTags)/batchSize))
  
  pb <- txtProgressBar(min = 0, max = 100, initial = 0, style = 3)
  batchTSS <- lapply(seq_along(splitTags), function(x){
    setTxtProgressBar(pb, round(x * 100/length(splitTags), 0))
    profilex <- insertionProfileSingles_helper(
      feature=feature, 
      fragments=fragments[which(mcols(fragments)[,by] %in% splitTags[[x]])], 
      by = by, 
      getInsertions = getInsertions,
      fix = fix, 
      flank = flank, 
      norm = norm, 
      smooth = smooth, 
      range = range
    )
    
    return(profilex)
  })
  df <- lapply(batchTSS, function(x) x$df) %>% Reduce("rbind",.)
  dfall <- lapply(batchTSS, function(x) x$dfall) %>% Reduce("rbind",.)
  profileMat <- lapply(batchTSS, function(x) x$profileMat) %>% Reduce("cbind",.)
  profileMatSmooth <- lapply(batchTSS, function(x) x$profileMatSmooth) %>%
    Reduce("cbind",.)
  return(list(df = df, dfall = dfall, profileMat = profileMat,
              profileMatSmooth = profileMatSmooth))
}

#-------------------------------------------------------------------------------
# Input
#-------------------------------------------------------------------------------
txdb <- TxDb.Hsapiens.UCSC.hg38.knownGene
minFrags <- 100
filterFrags <- 1000
filterTSS <- 8
input.dir <- "/data/craigaj/TEST_scATAC/Input_data/"
file_fragments <- paste0(input.dir, "fragments.tsv.gz")

dir.create("/data/craigaj/TEST_scATAC/Filter_output/")
output.dir <- "/data/craigaj/TEST_scATAC/Filter_output/"
out_fragments <- paste0(output.dir,"fragments.gr.rds")

#-------------------------------------------------------------------------------
# Reading Fragment Files
#-------------------------------------------------------------------------------
message("Reading in fragment files...")
fragments <- data.frame(readr::read_tsv(file_fragments, col_names=FALSE))

fragments <- GRanges(
  seqnames = fragments[,1], 
  IRanges(fragments[,2]+1, fragments[,3]), 
  RG = fragments[,4], 
  N = fragments[,5]
)

message("Filtering Lowly Represented Cells...")
tabRG <- table(fragments$RG)
keep <- names(tabRG)[which(tabRG >= minFrags)] 
fragments <- fragments[fragments$RG %in% keep,]
fragments <- sort(sortSeqlevels(fragments)) 

#-------------------------------------------------------------------------------
# TSS Profile
#-------------------------------------------------------------------------------
feature <- txdb %>% transcripts(.) %>% resize(., width = 1, fix = "start") %>% 
  unique
tssProfile <- insertionProfileSingles(feature = feature, fragments = fragments, 
   getInsertions = TRUE, batchSize = 1000)
tssSingles <- tssProfile$dfall
tssSingles$uniqueFrags <- 0
tssSingles[names(tabRG),"uniqueFrags"] <- tabRG
tssSingles$cellCall <- 0
tssSingles$cellCall[tssSingles$uniqueFrags >= filterFrags & tssSingles$enrichment
                    >= filterTSS] <- 1

#-------------------------------------------------------------------------------
# Plot Stats
#-------------------------------------------------------------------------------
tssSingles <- tssSingles[complete.cases(tssSingles),]
nPass  <- sum(tssSingles$cellCall==1)
nTotal <- sum(tssSingles$uniqueFrags >= filterFrags)

pdf(paste0(output.dir, "Filter_Cells.pdf"))
ggplot(tssSingles[tssSingles$uniqueFrags > 500,], aes(x = log10(uniqueFrags),
                                                      y = enrichment)) +
  geom_hex(bins = 100) +
  theme_bw() + scale_fill_viridis() +
  xlab("log10 Unique Fragments") +
  ylab("TSS Enrichment") +
  geom_hline(yintercept = filterTSS, lty = "dashed") +
  geom_vline(xintercept = log10(filterFrags), lty = "dashed") +
  ggtitle(sprintf("Pass Rate : %s of %s (%s)", nPass, nTotal,
                  round(100*nPass/nTotal,2)))
dev.off()

write.table(tssSingles, paste0(output.dir, "Filter_Cells.txt"))

#Filter
fragments <- fragments[mcols(fragments)[,"RG"] %in% 
                         rownames(tssSingles)[tssSingles$cellCall==1]]

#Save
saveRDS(fragments, out_fragments)
