# Supplementary material for: Genome-wide profiling of transcription factor activity in primary liver cancer using single-cell ATAC sequencing
Source: Cell Rep. Author manuscript; Available in PMC 2023 Dec 26. (PMC10750269; doi:10.1016/j.celrep.2023.113446)
Supplement: 3 [file NIHMS1948211-supplement-3.zip › Scripts_Forresubmission/Rscripts/10_Bulk_RNA_TFs.R]

## Created by Amanda Craig
## Transcription factor expression in bulk RNA-seq datasets

library(dplyr)
library(tidyr)
library(GSEABase)
library(GSVA)
library(ComplexHeatmap)
library(ggpubr)
library(patchwork)
library(circlize)
library(hgu95a.db)
library(survcomp)
library(colorspace)
library(gtsummary)
library(survminer)
library(ggplot2)
library(survival)
library(corrplot)
library(mctest)

### TIGER LC ###
##read in data ##
gene <- read.csv("/Data/TIGER/Tiger_Mean.csv", header = TRUE, row.names = 1)
row.names(gene) <- gsub(' ', '', row.names(gene))
pheno <- read.csv("/Data/TIGER/TIGER_Pheno_Clean.csv", header= TRUE, row.names = 1)
all(colnames(gene) == row.names(pheno))

#check that all the same samples are in each list
gene_order <- gene[,sort(names(gene))]
pheno_order <- pheno[sort(row.names(pheno)),]
all(colnames(gene_order) == row.names(pheno_order))

Filt_CC <- as.matrix(gene_order)
all(rownames(pheno_order)==colnames(Filt_CC))

##heatmap of TFs
ATAC_TF <- read.csv("/Data/PseudoBulk_Jaspar_TF_activityMatrix_HCC_CCAttest_top30.csv", header= TRUE)
ATAC_TF$Gene <- gsub('.*-', '', ATAC_TF$Gene)
TFVars <- ATAC_TF$Gene
TF_exprs  <- Filt_CC[row.names(Filt_CC) %in% TFVars, ]
TF_exprst <- t(TF_exprs)

#Tumors only
Filt_pheno <- dplyr::filter(pheno_order, Tissue == "HCC_T" | Tissue == "CCA_T")
Vars <- row.names(Filt_pheno)
TF_Tumors <- TF_exprs[,colnames(TF_exprs) %in% Vars ]
Filt_pheno <- Filt_pheno[order(row.names(Filt_pheno)),]
TF_Tumors <- TF_Tumors[,sort(colnames(TF_Tumors))]
all(row.names(Filt_pheno) == colnames(TF_Tumors))
TF_Tumors_scale = t(scale(t(TF_Tumors)))
pheno_heatmap <- Filt_pheno[,1]

ha <- HeatmapAnnotation(Tissue=pheno_heatmap, 
                        col=list(Tissue=c("HCC_T"="#EE6677", "CCA_T"="#44BB99")))
ht <- Heatmap(TF_Tumors_scale,
        cluster_rows = TRUE,
        cluster_columns = TRUE, 
        top_annotation = ha, 
        clustering_distance_rows ="pearson",
        clustering_distance_columns="pearson", 
        show_column_names = FALSE, 
        show_row_names = TRUE,
        column_split =2)
ht=draw(ht)
dev.off()

##stats
sample_clusters<- column_order(ht)
names(sample_clusters)<-seq(1:length(sample_clusters))
sample_clusters <- lapply(names(sample_clusters), function(i){
  data.frame(Patient_ID2 = colnames(TF_Tumors_scale[,sample_clusters[[i]]]),
             cluster = paste0("cluster", i), stringsAsFactors = FALSE)
}) %>%
  do.call(rbind, .)
Filt_pheno$Patient_ID2 <- row.names(Filt_pheno)
pheno_add <- left_join(Filt_pheno, sample_clusters, by="Patient_ID2")
Clust_Table <- table(pheno_add$Tissue, pheno_add$cluster)
X <- chisq.test(pheno_add$Tissue, pheno_add$cluster)

##with adjacent tissue
Vars <- row.names(pheno_order)
TF_Tumors <- TF_exprs[,colnames(TF_exprs) %in% Vars ]
Filt_pheno <- pheno_order[order(row.names(pheno_order)),]
TF_Tumors <- TF_Tumors[,sort(colnames(TF_Tumors))]
all(row.names(Filt_pheno) == colnames(TF_Tumors))
TF_Tumors_scale = t(scale(t(TF_Tumors)))
pheno_heatmap <- Filt_pheno["Tissue"]

ha <- HeatmapAnnotation(df=pheno_heatmap, 
                        col=list(Tissue=c("HCC_T"="#EE6677", "CCA_T"="#44BB99", "CCA_NT" = "#FFC107", "HCC_NT" = "#D81B60")))

Heatmap(TF_Tumors_scale,
        cluster_rows = TRUE,
        cluster_columns = TRUE, 
        clustering_distance_rows="pearson", 
        clustering_distance_columns="pearson",
        top_annotation = ha, show_column_names = FALSE, 
        show_row_names = TRUE, )
dev.off()

##calculate enrichment scores
#add TF expression to phenotype table
my_levels <- c( "HCC_T", "HCC_NT","CCA_T", "CCA_NT")
pheno_order$Tissue <- factor(pheno_order$Tissue, levels = my_levels)
New_Pheno <- cbind(pheno_order, TF_exprst)

#add data into a expressiondataset
pheno <- AnnotatedDataFrame(data=pheno_order)
minimalSet <- ExpressionSet(assayData=Filt_CC, phenoData = pheno, annotation = "hgu95a.db")
my_genesets <- getGmt("/Data/Allgenesets.gmt")

##running gsva downstream genesets
esrnaseq <- gsva(minimalSet, my_genesets, verbose=TRUE, parallel.sz=1, method="ssgsea")
Z <- as.data.frame(t(exprs(esrnaseq)))
New_Pheno <- cbind(New_Pheno, Z)

##heatmap of downstream TF genes, tumors only
Filt_pheno <- dplyr::filter(New_Pheno, Tissue == "HCC_T" | Tissue == "CCA_T")
Vars <- row.names(Filt_pheno)
TF_Tumors <- t(Filt_pheno[,54:66])
Filt_pheno <- Filt_pheno[order(row.names(Filt_pheno)),]
TF_Tumors <- TF_Tumors[,sort(colnames(TF_Tumors))]
all(row.names(Filt_pheno) == colnames(TF_Tumors))
TF_Tumors_scale = t(scale(t(TF_Tumors)))
pheno_heatmap <- as.data.frame(Filt_pheno[,1])

ha <- HeatmapAnnotation(df=pheno_heatmap, col= list(`Filt_pheno[, 1]` = c("HCC_T" = "#EE6677","CCA_T" = "#44BB99")))

ht <- Heatmap(TF_Tumors_scale,
        cluster_rows = TRUE,
        cluster_columns = TRUE,
        clustering_distance_rows = "pearson",
        clustering_distance_columns = "pearson",
        top_annotation = ha,
        show_column_names = FALSE,
        show_row_names = TRUE,
        column_split =2
)

##stats
sample_clusters<- column_order(ht)
names(sample_clusters)<-seq(1:length(sample_clusters))
sample_clusters <- lapply(names(sample_clusters), function(i){
  data.frame(Patient_ID2 = colnames(TF_Tumors_scale[,sample_clusters[[i]]]),
             cluster = paste0("cluster", i), stringsAsFactors = FALSE)
}) %>%
  do.call(rbind, .)
Filt_pheno$Patient_ID2 <- row.names(Filt_pheno)
pheno_add <- left_join(Filt_pheno, sample_clusters, by="Patient_ID2")
Clust_Table <- table(pheno_add$Tissue, pheno_add$cluster)
X <- chisq.test(pheno_add$Tissue, pheno_add$cluster)


## TF family motif enrichment scores
TFclass<- getGmt("/Data/TFssGSEAclass.gmt")

## running gsva TF family genesets
esrnaseq <- gsva(minimalSet, TFclass, verbose=TRUE, parallel.sz=1, method="ssgsea")
Z <- as.data.frame(t(exprs(esrnaseq)))
New_Pheno <- cbind(New_Pheno, Z)
all(row.names(New_Pheno) == row.names(Z))

my_comparisons <- list( c("CCA_NT", "CCA_T"), c("HCC_NT", "HCC_T"), c("CCA_T", "HCC_T") )

### confirm enrichment differnces between HCC and iCCA
ggboxplot(New_Pheno, x="Tissue", y="POU_class", add = "jitter", color = "Tissue")  + 
  stat_compare_means(comparisons = my_comparisons) +
  scale_color_manual(values=c("#EE6677", "#FFC107", "#44BB99", "#D81B60"))
dev.off()

ggboxplot(New_Pheno, x="Tissue", y="Nuc_class", add = "jitter", color = "Tissue")  + 
  stat_compare_means(comparisons = my_comparisons) +
  scale_color_manual(values=c("#EE6677", "#FFC107", "#44BB99",  "#D81B60"))
dev.off()

ggboxplot(New_Pheno, x="Tissue", y="ETS_class", add = "jitter", color = "Tissue")  + 
  stat_compare_means(comparisons = my_comparisons) +
  scale_color_manual(values=c("#EE6677", "#FFC107","#44BB99",  "#D81B60"))
dev.off()

## correlation ETS and NUC TF family motifs, tumors only
Filt_pheno <- dplyr::filter(New_Pheno, Tissue == "HCC_T" | Tissue == "CCA_T")
Filt_pheno %>%
  group_by(Tissue) %>%
  summarize(cor.test(Nuc_class,ETS_class)[["p.value"]])
Filt_pheno %>%
  group_by(Tissue) %>%
  summarize(cor(Nuc_class,ETS_class))

ggplot(Filt_pheno, aes(x=Nuc_class, y=ETS_class, color=Tissue))+
  geom_point()+
  geom_smooth(method='lm')+
  annotate('text', label='HCC R=-0.365, p=0.0035', x=0.3, y=0.9, color='black')+
  annotate('text', label='iCCA R=-0.255, p=0.0148', x=0.3, y=0.8, color='black')+
  theme_bw()
dev.off()

##heatmap TF family motifs ES, tumors only
Vars <- row.names(Filt_pheno)
TF_Tumors <- t(Filt_pheno[,67:69])
Filt_pheno <- Filt_pheno[order(row.names(Filt_pheno)),]
TF_Tumors <- TF_Tumors[,sort(colnames(TF_Tumors))]
all(row.names(Filt_pheno) == colnames(TF_Tumors))
TF_Tumors_scale = t(scale(t(TF_Tumors)))
pheno_heatmap <- as.data.frame(Filt_pheno[,1])
pheno_heatmap2 <- as.data.frame(Filt_pheno[,3])
pheno_total <- cbind(pheno_heatmap, pheno_heatmap2)
pheno_top <- as.data.frame(pheno_total)
pheno_heatmap2 <- Filt_pheno[,4:6]
pheno_heatmap <- Filt_pheno[,10:11]
pheno_bot <- cbind(pheno_heatmap, pheno_heatmap2)
ha2 <- HeatmapAnnotation(df=pheno_bot, col= list("HBV" = c("Y" = "black","N" = "darkgrey"),
                                                 "HCV" = c("Y" = "black","N" = "darkgrey"),  
                                                 "TP53" = c("Y" = "black","N" = "darkgrey"),
                                                 "CTNNB1" = c("Y" = "black","N" = "darkgrey"),
                                                 "KRAS" = c("Y" = "black","N" = "darkgrey")
                                                  ))

ht <-Heatmap(TF_Tumors_scale,
             cluster_rows = TRUE,
             cluster_columns = TRUE,
             clustering_distance_rows = "pearson",
             clustering_distance_columns = "pearson",
             top_annotation = ha,
             bottom_annotation = ha2,
             show_column_names = FALSE,
             show_row_names = TRUE,
             column_gap = unit(3, "mm"),
             column_split = 5)
dev.off()

##extract cluster information
sample_clusters<- column_order(ht)
names(sample_clusters)<-seq(1:length(sample_clusters))
sample_clusters <- lapply(names(sample_clusters), function(i){
  data.frame(patient_ID = colnames(TF_Tumors_scale[,sample_clusters[[i]]]),
             cluster = paste0("cluster", i), stringsAsFactors = FALSE)
}) %>%
  do.call(rbind, .)
sample_clusters$cluster <- gsub("cluster1", "POU Low", sample_clusters$cluster)
sample_clusters$cluster <- gsub("cluster2", "Nuc High", sample_clusters$cluster)
sample_clusters$cluster <- gsub("cluster3", "ETS Low", sample_clusters$cluster)
sample_clusters$cluster <- gsub("cluster4", "POU High", sample_clusters$cluster)
sample_clusters$cluster <- gsub("cluster5", "ETS High", sample_clusters$cluster)
Filt_pheno$patient_ID <- row.names(Filt_pheno)
sample_clusters$cluster <- gsub("cluster1", "POU Low", sample_clusters$cluster)
sample_clusters$cluster <- gsub("cluster2", "Nuc High", sample_clusters$cluster)
sample_clusters$cluster <- gsub("cluster3", "ETS Low", sample_clusters$cluster)
sample_clusters$cluster <- gsub("cluster4", "POU High", sample_clusters$cluster)
sample_clusters$cluster <- gsub("cluster5", "ETS High", sample_clusters$cluster)
Filt_pheno$patient_ID <- row.names(Filt_pheno)
ha3 <- HeatmapAnnotation(df=pheno_heatmap3, col= list(`Filt_pheno[, 1]` = c("HCC_T" = "#EE6677","CCA_T" = "#44BB99"),
                                                      pheno_heatmap3 = c("ETS High" = "#BBCC33", "ETS Low" = "#FFAABB", "Nuc High" = "#EE8866", "POU High" = '#44BB99', "POU Low" = "#DDDDDD")))
row.names(sample_clusters) <- sample_clusters$patient_ID
#### something goign wrong here, need to keep rownames as samples sample_clusters$patient_ID <- NULL
sample_clusters <- sample_clusters[order(row.names(sample_clusters)),])
dend <- cluster_between_groups(TF_Tumors_scale, factor = sample_clusters)

Heatmap(TF_Tumors_scale,
        cluster_rows = TRUE,
        cluster_columns = dend,
        clustering_distance_rows = "pearson",
        clustering_distance_columns = "pearson",
        top_annotation = ha3,
        bottom_annotation = ha2,
        show_column_names = FALSE,
        show_row_names = TRUE,
        column_gap = unit(3, "mm"),
        column_split = 2, 
)
dev.off()

## ES to Tumor type 
pdf("/Data//TIGER_Heatmap_POUclassEnrichment.pdf", family = "Helvetica", height = 5.0, width = 5.0)
ggboxplot(New_pheno, x="Tissue", y="POU_class", add = "jitter", color = "Tissue")  + 
  stat_compare_means(comparisons = my_comparisons) +
  scale_color_manual(values=c("#EE6677", "#44BB99")) +
  ylim(-.3, .8)
dev.off()

pdf("/Data/TIGER_Heatmap_ETSclassEnrichment.pdf", family = "Helvetica", height = 5.0, width = 5.0)
ggboxplot(New_pheno, x="Tissue", y="ETS_class", add = "jitter", color = "Tissue")  + 
  stat_compare_means(comparisons = my_comparisons) +
  scale_color_manual(values=c("#EE6677", "#44BB99")) +
  ylim(-.3, .8)
dev.off()

pdf("/Data/TIGER_Heatmap_NRclassEnrichment.pdf", family = "Helvetica", height = 5.0, width = 5.0)
ggboxplot(New_pheno, x="Tissue", y="Nuc_class", add = "jitter", color = "Tissue")  + 
  stat_compare_means(comparisons = my_comparisons) +
  scale_color_manual(values=c("#EE6677", "#44BB99")) +
  ylim(-.3, .8)
dev.off()
##HCC TF family motif associations
Filt_pheno <- dplyr::filter(New_Pheno, Tissue == "HCC_T")

ggboxplot(Filt_pheno %>% filter(!is.na(Histology_Grade)), x="Histology_Grade", y="Nuc_class", add = "jitter", color=  "#EE8866")  + 
  stat_compare_means(comparisons = list(c("P", "W"))) 
dev.off()

ggboxplot(Filt_pheno %>% filter(!is.na(TP53)), x="TP53", y="Nuc_class", add = "jitter", color=  "#EE8866")  + 
  stat_compare_means(comparisons = list( c("Y", "N"))) 
dev.off()

ggboxplot(Filt_pheno %>% filter(!is.na(CTNNB1)), x="CTNNB1", y="Nuc_class", add = "jitter", color=  "#EE8866")  + 
  stat_compare_means(comparisons = list( c("Y", "N"))) 
dev.off()

ggboxplot(Filt_pheno %>% filter(!is.na(EpCAM)), x="EpCAM", y="Nuc_class", add = "jitter", color=  "#EE8866")  + 
  stat_compare_means(comparisons = list( c("Y", "N"))) 
dev.off()

Filt_pheno <- mutate(Filt_pheno, Boyault2 = ifelse(Boyault == "G3" , "G3", "Other"))
                                                  
ggboxplot(Filt_pheno %>% filter(!is.na(Boyault2)), x="Boyault2", y="Nuc_class", add = "jitter", color=  "#EE8866")  + 
  stat_compare_means(comparisons = list( c("G3", "Other"))) 
dev.off()

Filt_pheno <- mutate(Filt_pheno, Chiang2 = ifelse(Chiang == "Proliferation", "Prolif", "Other"))
                                                  
ggboxplot(Filt_pheno %>% filter(!is.na(Chiang)), x="Chiang2", y="Nuc_class", add = "jitter", color=  "#EE8866")  + 
  stat_compare_means(comparisons= list( c("Prolif", "Other")))
dev.off()

Filt_pheno <- mutate(Filt_pheno, cCluster2 = ifelse(cCluster == "HC1", "HC1", "Other"))
                                                    
ggboxplot(Filt_pheno %>% filter(!is.na(cCluster2)), x="cCluster2", y="Nuc_class", add = "jitter", color=  "#EE8866")  + 
  stat_compare_means(comparisons = list(c("Other", "HC1"))) 
dev.off()

ggboxplot(Filt_pheno %>% filter(!is.na(AFP_Cat)), x="AFP_Cat", y="Nuc_class", add = "jitter", color=  "#EE8866")  + 
  stat_compare_means(comparisons= list( c("A", "N")))
dev.off()
## HCC NR survival 
summary(as.numeric(Filt_pheno$Nuc_class))
Filt_pheno <- mutate(Filt_pheno, Nucclassbreak = ifelse(Nuc_class > .4448, "HIGH", "LOW"))

ggsurvplot(
  fit = survfit(Surv(Survival_Months_2019, Survival_Status_2019) ~ Nucclassbreak, data = Filt_pheno), 
  xlab = "Months", 
  ylab = "Overall survival probability",
  risk.table = TRUE,
  pval = TRUE,
  palette = c("black", "red"))
dev.off()

##CCA POU family motif associations
Filt_pheno <- dplyr::filter(New_Pheno, Tissue == "CCA_T")
Filt_pheno <- mutate(Filt_pheno, cCluster2 = ifelse(cCluster == "CC1", "CC1", "Other"))
                                                    
ggboxplot(Filt_pheno %>% filter(!is.na(cCluster)), x="cCluster2", y="POU_class", add = "jitter", color=  "#EE8866")  + 
  stat_compare_means(comparisons = list(c("Other", "CC1"))) 
dev.off()

ggboxplot(Filt_pheno %>% filter(!is.na(TP53)), x="TP53", y="POU_class", add = "jitter", color=  "#EE8866")  + 
  stat_compare_means(comparisons = list(c("Y", "N"))) 
dev.off()

##CCA POU survival 
summary(as.numeric(Filt_pheno$POU_class))
Filt_pheno <- mutate(Filt_pheno, POUclassbreak = ifelse(POU_class > -.1743 , "HIGH", "LOW"))

ggsurvplot(
  fit = survfit(Surv(Survival_Months_2019, Survival_Status_2019) ~ POUclassbreak, data = Filt_pheno), 
  xlab = "Months", 
  ylab = "Overall survival probability",
  risk.table = TRUE,
  pval = TRUE,
  palette = c("black", "red")) 
dev.off()

###TCGA
##input data
pheno <- read.csv("/Data/LIHC_CHOL_Pheno_Corrected.csv", header = TRUE, row.names = 1)
HCC <- read.csv("/Data/LIHC_CHOL_Combined_PANCAN_TNT.csv", header = T, row.names = 1)
HCC_sub <- HCC[,sort(names(HCC))]
pheno_sub <- pheno[,sort(names(pheno))]
all(colnames(HCC_sub) == rownames(pheno_sub))

##add TF family motif scores
pheno <- AnnotatedDataFrame(data=pheno_sub)
HCC_sub <- as.matrix(HCC_sub)
minimalSet <- ExpressionSet(assayData=HCC_sub, phenoData = pheno, annotation = "hgu95a.db")
esrnaseq <- gsva(minimalSet, TFclass, verbose=TRUE, parallel.sz=1, method="ssgsea")
Z <- as.data.frame(t(exprs(esrnaseq)))
New_Pheno <- cbind(New_Pheno, Z)

##HCC NR survival 
HCC_pheno <- filter(New_Pheno, histological_type == "hepatocellular carcinoma" )
summary(HCC_pheno$Nuc_class)
HCC_pheno <- mutate(HCC_pheno, NUCcut = ifelse(Nuc_class >.24267, "HIGH", "LOW"))

ggsurvplot(
  fit = survfit(Surv(days, vital_status) ~ NUCcut, data = HCC_pheno), 
  xlab = "Days", 
  ylab = "Overall survival probability",
  risk.table = TRUE,
  pval = TRUE,
  palette = c("black", "red")) 
dev.off()

##ICGC
##input data
gene <- read.delim("/Data/logT_collapsed_NM_RPKMMatrix_182_from_editDataFile.txt", header = TRUE, row.names = 1)
pheno <- read.csv("/Data/ICGC_pheno.csv", header= TRUE, row.names = 1)
all(colnames(gene) == row.names(pheno))

#check that all the same samples are in each list
gene_order <- gene[,sort(names(gene))]
pheno_order <- pheno[sort(row.names(pheno)),]
ExprsSamples = colnames(gene_order)
tumor_pheno <- pheno_order[ExprsSamples,]
all(colnames(gene_order) == row.names(tumor_pheno))

##running gsva
pheno <- AnnotatedDataFrame(data=tumor_pheno)
gene_order <- as.matrix(gene_order)
minimalSet <- ExpressionSet(assayData=gene_order, phenoData = pheno, annotation = "hgu95a.db")
esrnaseq <- gsva(minimalSet, TFclass, verbose=TRUE, parallel.sz=1, method="ssgsea")
Z <- as.data.frame(t(exprs(esrnaseq)))
New_Pheno <- cbind(tumor_pheno, Z)
New_Pheno_IHCC <- filter(New_Pheno, Tumor.type == "IHCC")

#CCA POU survival
summary(as.numeric(New_Pheno$POU_class))
New_Pheno <- mutate(New_Pheno, POUclassbreak = ifelse(POU_class > -.48, "HIGH", "LOW"))
                                                      
ggsurvplot(
  fit = survfit(Surv(overall.survival..months., Survival.status.120.months) ~ POUclassbreak, data = New_Pheno), 
  xlab = "Months", 
  ylab = "Overall survival probability",
  risk.table = TRUE,
  pval = TRUE,
  palette = c("red", "black"))
dev.off()
