# Supplementary material for: Genome-wide profiling of transcription factor activity in primary liver cancer using single-cell ATAC sequencing
Source: Cell Rep. Author manuscript; Available in PMC 2023 Dec 26. (PMC10750269; doi:10.1016/j.celrep.2023.113446)
Supplement: 3 [file NIHMS1948211-supplement-3.zip › Scripts_Forresubmission/Rscripts/11_scRNA_Tcell_Analysis.R]

## Created by Amanda Craig
## scRNA analysis of T and B cells

library(Seurat)
library(Signac, lib="/data/craigaj/R/4.0/library/")
library(dplyr)
library(ggplot2)
library(ggpubr)
library(ComplexHeatmap)


get_2metric_df <- function(obj, row_metric, col_metric, scale_rows = F) {
  row_elts <- sort(unique(obj@meta.data[[row_metric]]))
  col_elts <- sort(unique(obj@meta.data[[col_metric]]))
  df <- data.frame(do.call(rbind, lapply(row_elts, function (r) {
    row <- table(factor(obj@meta.data[[col_metric]][obj@meta.data[[row_metric]] == r],
                        levels = col_elts))
    if (scale_rows) {
      if (sum(row) == 0) row else row / sum(row)
    } else {
      row
    }
  })))
  rownames(df) <- row_elts
  colnames(df) <- col_elts
  df
}

## Load non malignant cell seurat object

load("/data/craigaj/scATAC_Patients/Input_data/scRNA/nontumor_objAll.Rdata")

#Remove samples that are not baseline
## only keep T cells

Idents(nontumor_obj) <- "inferred_type"
nontumor_obj_sub <- subset(nontumor_obj, idents ="T cells")

rm(nontumor_obj)

Idents(nontumor_obj_sub) <- "inferred_subtype"
nontumor_obj_sub <- subset(nontumor_obj_sub, idents ="Hepatocytes",invert=TRUE)

Idents(nontumor_obj_sub) <- "ident.name"
nontumor_obj_sub <- subset(nontumor_obj_sub, idents =c("H08-t0", "HC70", "H72", "H73-t0",
                                                       "H74", "H75", "H77-t0",  
                                                       "H68-t0", "C60", 
                                                       "H55",  "C26-t0", 
                                                       "H34-t0", "H41", "C42", "H43", 
                                                      "H49-t0", "H58-t0", 
                                                       "H63", "H65", "C66", "H21", 
                                                        "C25","C29", 
                                                       "H30", "H38", "H18", "C39", "C35", 
                                                       "H37", "H01-t0",
                                                       "H85-t0", "P1669"))
## 21158 T cells across 32 patients
## add tumor type
UMAPPlot(nontumor_obj_sub, group.by="ident.name")

Idents(nontumor_obj_sub) <- "ident.name"
nontumor_obj_sub <- RenameIdents(
  object = nontumor_obj_sub,
  "H08-t0" = "HCC",
  "C35" = "CCA", 
  "HC70" = "HCC",
  "H72" = "HCC",
  "H73-t0" = "HCC",
  "H74" = "HCC",
  "H75" = "HCC", 
  "H77-t0" = "HCC",
  "C76" = "HCC", 
  "H68-t0" = "HCC",
  "H54" = "HCC", 
  "C60" = "CCA",
  "C52" = "CCA",
  "H55" = "HCC",
  "C56" = "CCA",
  "H62" = "HCC",
  "C26-t0" = "CCA",
  "H34-t0" = "HCC",
  "H41" = "HCC",
  "C42" = "CCA",
  "H43" = "HCC",
  "C46-t0" = "CCA",
  "H49-t0" = "HCC",
  "H58-t0" = "HCC", 
  "H63" = "HCC",
  "H65" = "HCC", 
  "C66" = "CCA",
  "H21" = "HCC",
  "H28" = "HCC",
  "C25" = "CCA", 
  "H23" = "HCC",
  "C29" = "CCA", 
  "H30" = "HCC",
  "H38" = "HCC",
  "H18" = "HCC",
  "C39"  = "CCA", 
  "H37" = "HCC",
  "P1605" = "HCC",
  "H01-t0" = "HCC",
  "H85-t0" = "HCC",
  "P1669" ="HCC"
)

nontumor_obj_sub[["Tumor_Type"]] <- Idents(object = nontumor_obj_sub)

# normalize and scale data T cells only 
nontumor_obj_sub <- NormalizeData(nontumor_obj_sub)
nontumor_obj_sub <- FindVariableFeatures(nontumor_obj_sub, selection.method = "vst", nfeatures = 2000)
all.genes <- rownames(nontumor_obj_sub)
nontumor_obj_sub <- ScaleData(nontumor_obj_sub, features = all.genes)
nontumor_obj_sub <- RunPCA(nontumor_obj_sub, features = VariableFeatures(object =nontumor_obj_sub))
nontumor_obj_sub  <- FindNeighbors(nontumor_obj_sub , dims = 1:10)
nontumor_obj_sub  <- FindClusters(nontumor_obj_sub , resolution = 0.5)
nontumor_obj_sub <- RunUMAP(nontumor_obj_sub , dims = 1:10)
nontumor_obj_sub <- RunTSNE(nontumor_obj_sub , dims = 1:10)
UMAPPlot(nontumor_obj_sub, group.by ="Tumor_Type")

## 8 CCA # 2 overlap
##24 HCC #7 overlap
Idents(nontumor_obj_sub) <- "inferred_subtype"
nontumor_obj_sub <- subset(nontumor_obj_sub, idents=c("T cells-HBB-blood related", "T cells-LIME1-signaling"), invert=T)
nontumor_obj_sub <- subset(nontumor_obj_sub, idents="CCR7-Naive T cells", invert=T)

meta2 <- nontumor_obj_sub@meta.data

ggplot(meta2, aes(fill=inferred_subtype, y=inferred_subtype, x=ident.name)) +
  geom_bar(position="fill", stat="identity")
  
ggplot(meta2, aes(fill=inferred_subtype, y=Tumor_Type, x=Tumor_Type)) +
  geom_bar(position="fill", stat="identity") 

saveRDS(nontumor_obj_sub, "/data/craigaj/scATAC_Patients/Subset_output/RNA_Tcell_Seuratobj_All.rds")
UMAPPlot(nontumor_obj_sub, group.by= "ident.name", label = T)
UMAPPlot(nontumor_obj_sub, group.by= "inferred_subtype", label = T)

CountTable <- get_2metric_df(nontumor_obj_sub, "ident.name", "inferred_subtype")
CountTable <- CountTable[sort(row.names(CountTable)),]
CountTable$`NK-CD160-tissue resident` <- NULL
CountTable$`NK-GNLY-circulatory` <- NULL
Percent <-round((CountTable/rowSums(CountTable))*100,2)
Percent$tumor <- c("iCCA", "iCCA", "iCCA", "iCCA", "iCCA", "iCCA", "iCCA", "iCCA", "HCC", "HCC", "HCC", "HCC", "HCC", "HCC", "HCC", "HCC", "HCC", "HCC", "HCC", "HCC",
                   "HCC", "HCC", "HCC", "HCC", "HCC", "HCC", "HCC", "HCC", "HCC", "HCC", "HCC", "HCC")
Percent$tumor <- factor(Percent$tumor, levels = c( "HCC",  "iCCA"))  # to make the colors match

write.csv(meta2, "/data/craigaj/scATAC_Patients/Subset_output/RNA_Tcell_metatableAll.csv")

ggboxplot(Percent, x="tumor", y="`CD4-CD69-memory T cells`", add = "jitter", color = "tumor", ylab = "Proportion") + 
  stat_compare_means()

ggboxplot(Percent, x="tumor", y="`CD4-KLRB1-T cells`", add = "jitter", color = "tumor", ylab = "Proportion") + 
  stat_compare_means()

ggboxplot(Percent, x="tumor", y="`CCR7-Naive T cells`", add = "jitter", color = "tumor", ylab = "Proportion") + 
  stat_compare_means()
ggboxplot(Percent, x="tumor", y="`CD4-FOXP3-regulatory T cells`", add = "jitter", color = "tumor", ylab = "Proportion") + 
  stat_compare_means()
ggboxplot(Percent, x="tumor", y="`CD8-GZMH-effector T cells`", add = "jitter", color = "tumor", ylab = "Proportion") + 
  stat_compare_means()
ggboxplot(Percent, x="tumor", y="`MAIT`", add = "jitter", color = "tumor", ylab = "Proportion") + 
  stat_compare_means()

ggboxplot(Percent, x="tumor", y="`NK-GNLY-circulatory`", add = "jitter", color = "tumor", ylab = "Proportion") + 
  stat_compare_means()
#trending
ggboxplot(Percent, x="tumor", y="`CD4-IL7R-central memory T cells`", add = "jitter", color = "tumor", ylab = "Proportion") + 
  stat_compare_means()
ggboxplot(Percent, x="tumor", y="`CD8-CD69-memory T cells`", add = "jitter", color = "tumor", ylab = "Proportion") + 
  stat_compare_means()
ggboxplot(Percent, x="tumor", y="`CD4-CD69-memory T cells`", add = "jitter", color = "tumor", ylab = "Proportion") + 
  stat_compare_means()

ggboxplot(Percent, x="tumor", y="`CD8-GZMK-effector memory T cells`", add = "jitter", color = "tumor", ylab = "Proportion") + 
  stat_compare_means()

ggboxplot(Percent, x="tumor", y="NK-CD160-tissue resident", add = "jitter", color = "tumor", ylab = "Proportion") + 
  stat_compare_means()

ggboxplot(Percent, x="tumor", y="T cells-MKI67-proliferative", add = "jitter", color = "tumor", ylab = "Proportion") + 
  stat_compare_means()


## Do the same for B cells
Idents(nontumor_obj) <- "inferred_type"
nontumor_obj_sub <- subset(nontumor_obj, idents ="B cells")
Idents(nontumor_obj_sub) <- "ident.name"
nontumor_obj_sub <- subset(nontumor_obj_sub, idents =c("H08-t0", "HC70", "H72", "H73-t0",
                                                       "H74", "H75", "H77-t0",  
                                                       "H68-t0", "C60", 
                                                       "H55",  "C26-t0", 
                                                       "H34-t0", "H41", "C42", "H43", 
                                                       "H49-t0", "H58-t0", 
                                                       "H63", "H65", "C66", "H21", 
                                                       "C25","C29", 
                                                       "H30", "H38", "H18", "C39", "C35", 
                                                       "H37", "P1605", "H01-t0",
                                                       "H85-t0", "P1669"))
## 2,307 B cells across 33 patients
## add tumor type

Idents(nontumor_obj_sub) <- "ident.name"
nontumor_obj_sub <- RenameIdents(
  object = nontumor_obj_sub,
  "H08-t0" = "HCC",
  "C35" = "CCA", 
  "HC70" = "HCC",
  "H72" = "HCC",
  "H73-t0" = "HCC",
  "H74" = "HCC",
  "H75" = "HCC", 
  "H77-t0" = "HCC",
  "C76" = "HCC", 
  "H68-t0" = "HCC",
  "H54" = "HCC", 
  "C60" = "CCA",
  "C52" = "CCA",
  "H55" = "HCC",
  "C56" = "CCA",
  "H62" = "HCC",
  "C26-t0" = "CCA",
  "H34-t0" = "HCC",
  "H41" = "HCC",
  "C42" = "CCA",
  "H43" = "HCC",
  "C46-t0" = "CCA",
  "H49-t0" = "HCC",
  "H58-t0" = "HCC", 
  "H63" = "HCC",
  "H65" = "HCC", 
  "C66" = "CCA",
  "H21" = "HCC",
  "H28" = "HCC",
  "C25" = "CCA", 
  "H23" = "HCC",
  "C29" = "CCA", 
  "H30" = "HCC",
  "H38" = "HCC",
  "H18" = "HCC",
  "C39"  = "CCA", 
  "H37" = "HCC",
  "P1605" = "HCC",
  "H01-t0" = "HCC",
  "H85-t0" = "HCC",
  "P1669" ="HCC"
)

nontumor_obj_sub[["Tumor_Type"]] <- Idents(object = nontumor_obj_sub)

# normalize and scale data B cells only 
nontumor_obj_sub <- NormalizeData(nontumor_obj_sub)
nontumor_obj_sub <- FindVariableFeatures(nontumor_obj_sub, selection.method = "vst", nfeatures = 2000)
all.genes <- rownames(nontumor_obj_sub)
nontumor_obj_sub <- ScaleData(nontumor_obj_sub, features = all.genes)
nontumor_obj_sub <- RunPCA(nontumor_obj_sub, features = VariableFeatures(object =nontumor_obj_sub))
nontumor_obj_sub  <- FindNeighbors(nontumor_obj_sub , dims = 1:10)
nontumor_obj_sub  <- FindClusters(nontumor_obj_sub , resolution = 0.5)
nontumor_obj_sub <- RunUMAP(nontumor_obj_sub , dims = 1:10)
nontumor_obj_sub <- RunTSNE(nontumor_obj_sub , dims = 1:10)
UMAPPlot(nontumor_obj_sub, group.by ="Tumor_Type")

## label with cell types from paper
markers <- read.csv("/data/craigaj/scATAC_Patients/Input_data/Panglo_FilterBcell.csv", header=T)
memory <- list(markers$Memory)
naive <- list(markers$Naïve)
plasma <- list(markers$Plasma)

nontumor_obj_sub <- AddModuleScore(
  object = nontumor_obj_sub,
  features = memory,
  ctrl = 5,
  name = 'Memory_Features'
)

nontumor_obj_sub <- AddModuleScore(
  object = nontumor_obj_sub,
  features = naive,
  ctrl = 5,
  name = 'Naive_Features'
)

nontumor_obj_sub <- AddModuleScore(
  object =nontumor_obj_sub,
  features = plasma,
  ctrl = 5,
  name= 'Plasma_Features'
)

FeaturePlot(nontumor_obj_sub, features = c("Naive_Features1", 
                                           "Memory_Features1", 
                                           "Plasma_Features1"),
            max.cutoff = "q90",
            min.cutoff = "q10")

FeaturePlot(nontumor_obj_sub, features = "CD86")         
UMAPPlot(nontumor_obj_sub, group.by="ident.name", label=TRUE)


Idents(nontumor_obj_sub) <- "seurat_clusters"
UMAPPlot(nontumor_obj_sub)

nontumor_obj_sub <- RenameIdents(
  object = nontumor_obj_sub,
  '0' = "Plasma",
  '1' = "Naive",
  '2' = "Plasma",
  '3' = "Plasma",
  '4' = "Naive",
  '5' = "Plasma",
  '6' = "Naive",
  '7' = "Plasma",
  '8' = "Naive"
)
nontumor_obj_sub[["Bcell_Subtype"]] <- Idents(object = nontumor_obj_sub)
Idents(nontumor_obj_sub) <- "Bcell_Subtype"

UMAPPlot(nontumor_obj_sub)

meta2 <- nontumor_obj_sub@meta.data

ggplot(meta2, aes(fill=Bcell_Subtype, y=Bcell_Subtype, x=ident.name)) +
  geom_bar(position="fill", stat="identity")

ggplot(meta2, aes(fill=Bcell_Subtype, y=Bcell_Subtype, x=Tumor_Type)) +
  geom_bar(position="fill", stat="identity")

ggplot(meta2, aes(fill=seurat_clusters, y=Bcell_Subtype, x=Tumor_Type)) +
  geom_bar(position="fill", stat="identity")
CountTable <- get_2metric_df(nontumor_obj_sub, "ident.name", "Bcell_Subtype")
CountTable <- CountTable[sort(row.names(CountTable)),]
Percent <-round((CountTable/rowSums(CountTable))*100,2)
Percent$tumor <- c("iCCA", "iCCA", "iCCA", "iCCA", "iCCA", "iCCA", "iCCA", "iCCA", "HCC", "HCC", "HCC", "HCC", "HCC", "HCC", "HCC", "HCC", "HCC", "HCC", "HCC", "HCC", "HCC",
                   "HCC", "HCC", "HCC", "HCC", "HCC", "HCC", "HCC", "HCC", "HCC", "HCC", "HCC", "HCC")
Percent$tumor <- factor(Percent$tumor, levels = c( "HCC",  "iCCA"))  # to make the colors match

ggboxplot(Percent, x="tumor", y="Plasma", add = "jitter", color = "tumor", ylab = "Proportion") + 
  stat_compare_means()

ggboxplot(Percent, x="tumor", y="Naive", add = "jitter", color = "tumor", ylab = "Proportion") + 
  stat_compare_means()

write.csv(meta2, "/data/craigaj/scATAC_Patients/Subset_output/RNA_Bcell_metatableAll.csv")
