# Supplementary material for: Genome-wide profiling of transcription factor activity in primary liver cancer using single-cell ATAC sequencing
Source: Cell Rep. Author manuscript; Available in PMC 2023 Dec 26. (PMC10750269; doi:10.1016/j.celrep.2023.113446)
Supplement: 3 [file NIHMS1948211-supplement-3.zip › Scripts_Forresubmission/Rscripts/12_AUC.R]

## AUC Plots
## Created by Whitney Do

library(dplyr)
library(edgeR)
library(readxl)
library(ROSE)
library(caret)

#--------LOAD DATA
id=read_excel('20190731_Clinical_TIGER_set1-2.xlsx', sheet=2)
pheno=read.delim('pheno_data_tiger.csv', header=T, sep=',')

HCC=pheno$X[pheno$Tissue=='HCC_T']
CCA=pheno$X[pheno$Tissue=='CCA_T']
list=read_excel('trans.xlsx')

exp1=read.delim('Exp_Norm.csv', header=T, sep=',')

Tumor_HCC=exp1[,HCC]
Tumor_CCA=exp1[,CCA]

#------REVISE LABELS
Symbol=exp1$Symbol
Symbol=gsub(' ', '', Symbol)
n=Symbol[Symbol %in% list$Mandy]
row.names(Tumor_CCA)=Symbol
row.names(Tumor_HCC)=Symbol

#-------ONLY KEEP FEATURES FROM PAPER
Tumor_CCA=Tumor_CCA[rownames(Tumor_CCA) %in% list$Mandy,]
Tumor_HCC=Tumor_HCC[rownames(Tumor_HCC) %in% list$Mandy,]
Tumor_CCA=data.frame(t(Tumor_CCA))
Tumor_HCC=data.frame(t(Tumor_HCC))

#---------DIVIDE DATA INTO TRAINING/TEST
set.seed(15679)

sample<-sample(nrow(Tumor_CCA), 19)
Tumor_CCAtrain<-Tumor_CCA[-sample, ]
Tumor_CCAtest<-Tumor_CCA[sample,]

set.seed(15679)

sample<-sample(nrow(Tumor_HCC), 13)
Tumor_HCCtrain<-Tumor_HCC[-sample, ]
Tumor_HCCtest<-Tumor_HCC[sample, ]
HCC1=c(rep(0, nrow(Tumor_HCCtrain)), rep(1, nrow(Tumor_CCAtrain)))

#---------ROSE OVERSAMPLING FOR CLASS IMBALANCE
train=rbind(Tumor_HCCtrain, Tumor_CCAtrain)
train=cbind(HCC1, train)
set.seed(154)
rose_train <- ROSE(HCC1 ~ ., data  = train)$data
colnames(rose_train)[1]<-'Class'

#--------SET PARAMETERS FOR TRAINING MODEL
ctrl <- trainControl(method = "cv", number = 5,
                     savePredictions = T,
                     classProbs = TRUE,
                     summaryFunction = twoClassSummary)

#-------RENAME VARIABLES
names=paste0("X", rep(1:30))
names_gene=names(train)[2:31]
names(rose_train)[2:31]=names
rose_train<-rose_train %>% 
  mutate(Class = factor(Class))

rose_train<-rose_train %>% 
  mutate(Class = factor(Class,  labels = make.names(levels(Class))))

#------RUN TRAINING MODEL
rose <- train(Class ~ ., data = rose_train, 
              method = "glm",
              trControl = ctrl, metric='ROC')
plot(rose)

#------PLOT AUC FROM 5-FOLD CV
figure=data.frame(Class=rose$pred$obs, rf=rose$pred$X1, resample=rose$pred$Resample)
DF <-  data.frame()

for (fold in unique(figure$resample)) {
  fold_df <- dplyr::filter(figure, resample == fold)
  lift_obj_data <- lift(Class ~ rf, data = fold_df, class = "X1")$data
  lift_obj_data$fold = fold
  DF = rbind(DF, lift_obj_data)
}

#-----PLOT MODELS

ggplot(DF) +
  geom_line(aes(1 - Sp, Sn, color = fold)) +
  scale_color_discrete(guide = guide_legend(title = "Fold"))+
  theme_bw()

#-----PREDICT IN TEST SET
testing=rbind(Tumor_HCCtest, Tumor_CCAtest)
HCCt=c(rep(0, nrow(Tumor_HCCtest)), rep(1, nrow(Tumor_CCAtest)))
testing=cbind(HCCt, testing)
set.seed(154)
colnames(testing)[1]='Class'
colnames(testing)[2:31]=names

testing<-testing %>% 
  mutate(Class = factor(Class))

testing<-testing %>% 
  mutate(Class = factor(Class,  labels = make.names(levels(Class))))
set.seed(157)
ros_pred<-predict(rose, testing, type='prob')
pred <- prediction(ros_pred$X1,testing$Class)
auc <- performance(pred,"auc")
perf <- performance(pred, "tpr", "fpr")

plot(perf)
abline(a=0,b=1)
text(0.8,0.2,labels=paste("AUC = ",round(auc,3)))
#-----CREATE PLOT AUC FOR TEST SET

pdf(file="roc_plot1.pdf",width=3, height=3,compress=TRUE, useDingbats = F)
roc_plot=pROC::roc(as.numeric(testing$Class), ros_pred$X1)
plot(roc_plot, col = 1, lty = 1, print.auc=T, print.auc.x=0.31, print.auc.y=0.03)
dev.off()

roc_plot$auc
