# Supplementary material for: Genome-wide profiling of transcription factor activity in primary liver cancer using single-cell ATAC sequencing
Source: Cell Rep. Author manuscript; Available in PMC 2023 Dec 26. (PMC10750269; doi:10.1016/j.celrep.2023.113446)
Supplement: 3 [file NIHMS1948211-supplement-3.zip › Scripts_Forresubmission/Rscripts/13_Grade_Prop.R]

## Cell Proportion differences with tumor grade
##Created by Amanda Craig

library(ggplot2)
library(tidyverse)
library(ggpubr)

labels <- read.csv("/Data/SuppTable5.csv", header=T)
summary <- table(labels$Patient_ID, labels$Cell_Type)
summary <- as.data.frame(summary)
summary$stage <- c("II", "I", "I", "IV", "IV", "III", "IV", "IV", "I", "IV", "I",
                   "IV", "IV", "NA", "II", "III" )
summary$Simp <- c("E", "E", "E", "L", "L", "L", "L", "L", "L", "L", "E",
                   "L", "L", "NA", "E", "L" )
summary$sum <- rowSums(summary)

Bcells <- summary %>% filter(Var2 == "B cells")
TAMs <- summary %>% filter(Var2 == "TAMs")
MAl <- summary %>% filter(Var2 == "Malignant cells")
Tcells <- summary %>% filter(Var2 == "T cells")

ggboxplot(Tcells, x= "Simp", y="Freq", add="jitter")+
  stat_compare_means(comparisons = list(c("E", "L")))

ggboxplot(Bcells, x= "Simp", y="Freq", add="jitter")+
  stat_compare_means(comparisons = list(c("E", "L")))

ggboxplot(MAl, x= "Simp", y="Freq", add="jitter")+
  stat_compare_means(comparisons = list(c("E", "L")))

ggboxplot(TAMs, x= "Simp", y="Freq", add="jitter")+
  stat_compare_means(comparisons = list(c("E", "L")))

labels <- read.csv("celltypeproportion.csv", header=T)

ggboxplot(na.omit(labels), x= "Stage", y="B.cells", add="jitter")+
  stat_compare_means(comparisons = list(c("Early", "Late"))) +
  annotate("text",x=1:2, y = 1:1, label = c("0.01", "0.03")) +
  ylab("B-cell Proportion")

ggboxplot(na.omit(labels), x= "Stage", y="T.cells", add="jitter")+
  stat_compare_means(comparisons = list(c("Early", "Late"))) +
  annotate("text",x=1:2, y = 1:1, label = c("0.45", "0.721")) +
  ylab("T-cell Proportion")

ggboxplot(na.omit(labels), x= "Stage", y="Malignant", add="jitter")+
  stat_compare_means(comparisons = list(c("Early", "Late"))) +
  annotate("text",x=1:2, y = 1:1, label = c("0.14", "0.05")) +
  ylab("Malignant cell Proportion")

ggboxplot(na.omit(labels), x= "Stage", y="TAMs", add="jitter")+
  annotate("text",x=1:2, y = 1:1, label = c("0.21", "0.06")) +
  ylab("TAM Proportion") +
  stat_compare_means(comparisons = list(c("Early", "Late")))

ggboxplot(na.omit(labels), x= "Stage", y="TECs", add="jitter")+
  stat_compare_means(comparisons = list(c("Early", "Late")))+
  annotate("text",x=1:2, y = 1:1, label = c("0.005", "0.007")) +
  ylab("TEC Proportion") 

ggboxplot(na.omit(labels), x= "Stage", y="CAFs", add="jitter")+
  stat_compare_means(comparisons = list(c("Early", "Late")))+
  annotate("text",x=1:2, y = 1:1, label = c("0.005", "0.007")) +
  ylab("CAF Proportion") 

Early <- labels %>% filter(Stage=="Early")
Late <- labels %>% filter(Stage=="Late")

median(Early$B.cells)
median(Late$B.cells)
median(Early$T.cells)
median(Late$T.cells)
median(Early$TAMs)
median(Late$TAMs)
median(Early$Malignant)
median(Late$Malignant)
median(Early$TECs)
median(Late$TECs)
