# Supplementary material for: Genome-wide profiling of transcription factor activity in primary liver cancer using single-cell ATAC sequencing
Source: Cell Rep. Author manuscript; Available in PMC 2023 Dec 26. (PMC10750269; doi:10.1016/j.celrep.2023.113446)
Supplement: 3 [file NIHMS1948211-supplement-3.zip › Scripts_Forresubmission/Rscripts/2_Sat_Merged_Peaks.R]

#Creating a peak set, summarized experiment and LSI clustering
#adapted from Satpathy*, Granja*, et al. 
#Created by Amanda Craig

#-------------------------------------------------------------------------------
# Packages
##------------------------------------------------------------------------------
library(EnsDb.Hsapiens.v86)
library(BSgenome.Hsapiens.UCSC.hg38)
library(Seurat)
library(Signac)
library(Matrix)
library(SummarizedExperiment)
library(matrixStats)
library(readr)
library(GenomicRanges)
library(magrittr)
library(edgeR)
library(ggplot2)
library(dplyr)

set.seed(1)

#-------------------------------------------------------------------------------
# Functions
##------------------------------------------------------------------------------

countInsertions <- function(query, fragments, by = "RG"){
  ##Count By Fragments Insertions
  inserts <- c(
    GRanges(seqnames = seqnames(fragments), ranges = IRanges(start(fragments),
                                                             start(fragments)),
            RG = mcols(fragments)[,"RG"]),
    GRanges(seqnames = seqnames(fragments), ranges = IRanges(end(fragments),
                                                             end(fragments)),
            RG = mcols(fragments)[,"RG"])
  )
  by <- "RG"
  overlapDF <- DataFrame(findOverlaps(query, inserts, ignore.strand = TRUE,
                                      maxgap=-1L, minoverlap=0L, type = "any"))
  overlapDF$name <- mcols(inserts)[overlapDF[, 2], by]
  overlapTDF <- transform(overlapDF, id = match(name, unique(name)))
  ##Calculate Overlap Stats
  inPeaks <- table(overlapDF$name)
  total <- table(mcols(inserts)[, by])
  total <- total[names(inPeaks)]
  frip <- inPeaks / total
  ##Summarize
  sparseM <- Matrix::sparseMatrix(
    i = overlapTDF[, 1], 
    j = overlapTDF[, 4],
    x = rep(1, nrow(overlapTDF)), 
    dims = c(length(query), length(unique(overlapDF$name))))
  colnames(sparseM) <- unique(overlapDF$name)
  total <- total[colnames(sparseM)]
  frip <- frip[colnames(sparseM)]
  out <- list(counts = sparseM, frip = frip, total = total)
  return(out)
}

seuratLSI <- function(mat, nComponents = 50,
                      binarize = TRUE,
                      nFeatures = NULL, ...){
  ##TF IDF LSI adapted from flyATAC
  cs <- Matrix::colSums(mat)
  if(binarize){
    message(paste0("Binarizing matrix..."))
    mat@x[mat@x > 0] <- 1
  }
  if(!is.null(nFeatures)){
    message(paste0("Getting top ", nFeatures, " features..."))
    mat <- mat[head(order(Matrix::rowSums(mat),decreasing = TRUE),nFeatures),]
  }
  ##create a seurat object
  obj <- CreateSeuratObject(mat,
                            assay = "ATAC",
                            project='scATAC',
                            min.cells=0, min.features=0)
  ##Calc TF IDF, Calc SVD then LSI
  VariableFeatures(obj) <- row.names(obj)
  obj <- RunLSI(object = obj, n = nComponents, scale.max = NULL)
  return(obj)
}

seuratLSInoNorm <- function(mat, nComponents = 50,
                      binarize = TRUE,
                      nFeatures = NULL, ...){
  ##TF IDF LSI adapted from flyATAC
  cs <- Matrix::colSums(mat)
  if(binarize){
    message(paste0("Binarizing matrix..."))
    mat@x[mat@x > 0] <- 1
  }
  if(!is.null(nFeatures)){
    message(paste0("Getting top ", nFeatures, " features..."))
    mat <- mat[head(order(Matrix::rowSums(mat),decreasing = TRUE),nFeatures),]
  }
  ##create a seurat object
  obj <- CreateSeuratObject(mat,
                            assay = "ATAC",
                            project='scATAC',
                            min.cells=0, min.features=0)
  return(obj)
}

addClusters <- function(obj,
                        minGroupSize = 50,
                        dims.use = seq_len(50),
                        initialResolution = 0.8,
                        n.start = 10, ...){
  ##get the SNN
  obj<- FindNeighbors(obj, reduction = "lsi", dims = dims.use)
  ##First Iteration of Find Clusters
  currentResolution <- initialResolution
  obj <- FindClusters(obj, resolution = currentResolution)
  res_name <-  colnames(obj@meta.data)[grepl(currentResolution,
                                             colnames(obj@meta.data))]
  minSize <- min(table(obj@meta.data[[res_name]]))
  nClust <- length(unique(paste0(obj@meta.data[[res_name]])))
  message(sprintf("Current Resolution = %s, No of Clusters = %s,
                  Minimum Cluster Size = %s", currentResolution, nClust, minSize))
  if (is.null(minGroupSize)){
    return(obj)
  }
  
  ##If clusters are smaller than minimum group size
  while(minSize <= minGroupSize){
    res_name <-  colnames(obj@meta.data)[grepl(currentResolution,
                                               colnames(obj@meta.data))]
    obj@meta.data <- obj@meta.data[,-which(colnames(obj@meta.data)==res_name)]
    currentResolution <- currentResolution*initialResolution
    obj <- FindClusters(obj, resolution = currentResolution)
    res_name <-  colnames(obj@meta.data)[grepl(currentResolution,
                                               colnames(obj@meta.data))]
    minSize <- min(table(obj@meta.data[[res_name]]))
    nClust <- length(unique(paste0(obj@meta.data[[res_name]])))
    message(sprintf("Current Resolution = %s, No of Clusters = %s,
                    Minimum Cluster Size = %s", currentResolution,
                    nClust, minSize))
  }
  return(obj)
}

extendedPeakSet <- function(df, BSgenome = NULL, extend = 250, blacklist = NULL,
                            nSummits = 100000){
  ##Helper Functions
  readSummits <- function(file){
    df <- suppressMessages(data.frame(readr::read_tsv(file,
                                                      col_names = c("chr","start","end","name","score"))))
    df <- df[,c(1,2,3,5)] #do not keep name column it can make the size really large
    return(GenomicRanges::makeGRangesFromDataFrame(df=df,
                                                   keep.extra.columns = TRUE,
                                                   starts.in.df.are.0based = TRUE))
  }
  nonOverlappingGRanges <- function(gr, by = "score", decreasing = TRUE,
                                    verbose = FALSE){
    stopifnot(by %in% colnames(mcols(gr)))
    clusterGRanges <- function(gr, filter = TRUE, by = "score", decreasing = TRUE){
      gr <- sort(sortSeqlevels(gr))
      r <- GenomicRanges::reduce(gr, min.gapwidth=0L, ignore.strand=TRUE)
      o <- findOverlaps(gr,r)
      mcols(gr)$cluster <- subjectHits(o)
      gr <- gr[order(mcols(gr)[,by], decreasing = decreasing),]
      gr <- gr[!duplicated(mcols(gr)$cluster),]
      gr <- sort(sortSeqlevels(gr))
      mcols(gr)$cluster <- NULL
      return(gr)
    }
    if(verbose){
      message("Converging", appendLF = FALSE)
    }
    i <-  0
    gr_converge <- gr
    while(length(gr_converge) > 0){
      if(verbose){
        message(".", appendLF = FALSE)
      }
      i <-  i + 1
      gr_selected <- clusterGRanges(gr = gr_converge, filter = TRUE, by = by,
                                    decreasing = decreasing)
      gr_converge <- subsetByOverlaps(gr_converge ,gr_selected, invert=TRUE) 
      if(i == 1){ #if i=1 then set gr_all to clustered
        gr_all <- gr_selected
      }else{
        gr_all <- c(gr_all, gr_selected)
      } 
    }
    if(verbose){
      message("\nSelected ", length(gr_all), " from ", length(gr))
    }
    gr_all <- sort(sortSeqlevels(gr_all))
    return(gr_all)
  }
  ##Check-------
  stopifnot(extend > 0)
  stopifnot("samples" %in% colnames(df))
  stopifnot("groups" %in% colnames(df))
  stopifnot("summits" %in% colnames(df))
  stopifnot(!is.null(BSgenome))
  stopifnot(all(apply(df,1,function(x){file.exists(paste0(x[3]))})))
  #------------
  ##Deal with blacklist
  if(is.null(blacklist)){
    blacklist <- GRanges()
  }else if(is.character(blacklist)){
    blacklist <- rtracklayer::import.bed(blacklist)
  }
  stopifnot(inherits(blacklist,"GenomicRanges"))
  #------------
  ##Time to do stuff
  chromSizes <- GRanges(names(seqlengths(BSgenome)),
                        IRanges(1, seqlengths(BSgenome)))
  chromSizes <- GenomeInfoDb::keepStandardChromosomes(chromSizes,
                                                      pruning.mode = "coarse")
  groups <- unique(df$groups)
  groupGRList <- GenomicRanges::GenomicRangesList(lapply(seq_along(groups),
                                                         function(i){
    df_group = df[which(df$groups==groups[i]),]
    grList <- GenomicRanges::GenomicRangesList(lapply(paste0(df_group$summits),
                                                      function(x){
      extended_summits <- readSummits(x) %>%
        resize(., width = 2 * extend + 1, fix = "center") %>%     
        subsetByOverlaps(.,chromSizes,type="within") %>%
        subsetByOverlaps(.,blacklist,invert=TRUE) %>%
        nonOverlappingGRanges(., by="score", decreasing=TRUE)
      extended_summits <- extended_summits[order(extended_summits$score,
                                                 decreasing=TRUE)]
      if(!is.null(nSummits)){
        extended_summits <- head(extended_summits, nSummits)
      }
      mcols(extended_summits)$scoreQuantile <- trunc(rank(mcols(extended_summits)$score))/length(mcols(extended_summits)$score)
      extended_summits
    }))
    #Non Overlapping
    grNonOverlapping <- nonOverlappingGRanges(unlist(grList),
                                              by = "scoreQuantile",
                                              decreasing = TRUE)
    #Free Up Memory
    remove(grList)
    gc()
    grNonOverlapping
  }))
  grFinal <- nonOverlappingGRanges(unlist(groupGRList), by = "scoreQuantile",
                                   decreasing = TRUE)
  grFinal <- sort(sortSeqlevels(grFinal))
  return(grFinal)
}

groupSums <- function(mat, groups = NULL, na.rm = TRUE, sparse = FALSE){
  stopifnot(!is.null(groups))
  stopifnot(length(groups) == ncol(mat))
  gm <- lapply(unique(groups), function(x) {
    if (sparse) {
      Matrix::rowSums(mat[, which(groups == x), drop = F], na.rm = na.rm)
    }else {
      rowSums(mat[, which(groups == x), drop = F], na.rm = na.rm)
    }
  }) %>% Reduce("cbind", .)
  colnames(gm) <- unique(groups)
  return(gm)
}

#-------------------------------------------------------------------------------
# Start
#-------------------------------------------------------------------------------
input.dir <- "/data/craigaj/TEST_scATAC/"
fragmentFiles <- list.files(paste0(input.dir, "Filter_output"),
                            pattern = "gr.rds", full.names = TRUE)

#-------------------------------------------------------------------------------
# Get Counts In Windows
#-------------------------------------------------------------------------------------------------
genome <- BSgenome.Hsapiens.UCSC.hg38
chromSizes <- GRanges(names(seqlengths(genome)), IRanges(1, seqlengths(genome)))
chromSizes <- GenomeInfoDb::keepStandardChromosomes(chromSizes,
                                                    pruning.mode = "coarse")
windows <- unlist(tile(chromSizes, width = 2500))
countsList <- lapply(seq_along(fragmentFiles), function(i){
  message(sprintf("%s of %s", i, length(fragmentFiles)))
  counts <- countInsertions(windows, readRDS(fragmentFiles[i]), by = "RG")[[1]]
  counts
})
mat <- lapply(countsList, function(x) x) %>% Reduce("cbind",.)
rownames(mat)<- windows@ranges
remove(countsList)
gc()

#-------------------------------------------------------------------------------------------------
# Run LSI Clustering with Seurat
#-------------------------------------------------------------------------------------------------
set.seed(1)
message("Making Seurat LSI Object...")
obj <- seuratLSI(mat, nComponents = 25, nFeatures = 20000)
message("Adding Graph Clusters...")
obj <- addClusters(obj, dims.use = 2:25, minGroupSize = 200,
                   initialResolution = 0.8)
saveRDS(obj, "/Results/Save-LSI-Windows-Seurat.rds")
clusterResults <- split(rownames(obj@meta.data), paste0("Cluster",
                                                        obj@meta.data[,ncol(obj@meta.data)]))
remove(obj)
gc()

#-------------------------------------------------------------------------------
# Get Cluster Beds ###for visualization
#-------------------------------------------------------------------------------
dir.create(paste0(input.dir, "/Peak_output/"))
dirClusters <- paste0(input.dir, "Peak_output/LSI-Cluster-Beds/")
dir.create(dirClusters)
for(i in seq_along(fragmentFiles)){
  fragments <-readRDS(fragmentFiles[i])
  for(j in seq_along(clusterResults)){
    message(sprintf("%s of %s", j, length(clusterResults)))
    fragmentsj <- fragments[fragments$RG %in% clusterResults[[j]]]
    if(length(fragmentsj) > 0){
      out <- data.frame(
        chr = c(seqnames(fragmentsj), seqnames(fragmentsj)), 
        start = c(as.integer(start(fragmentsj) - 1), as.integer(end(fragmentsj) - 1)), 
        end = c(as.integer(start(fragmentsj)), as.integer(end(fragmentsj)))
      ) %>% readr::write_tsv(
        x = ., 
        append = TRUE, 
        path = paste0(dirClusters, paste0(names(clusterResults)[j], ".bed")), 
        col_names = FALSE)
    }
  }
}

#-------------------------------------------------------------------------------------------------
# Run MACS2
#-------------------------------------------------------------------------------------------------
dirPeaks <- paste0(input.dir, "Peak_output/LSI-Cluster-Peaks/")
dir.create(dirPeaks)
method <- "q"
cutoff <- 0.05
shift <- -75
extsize <- 150
genome_size <- 2.7e9

##sprintf wrapper for the system C-library function
for(j in seq_along(clusterResults)){
  message(sprintf("%s of %s", j, length(clusterResults)))
  clusterBedj <- paste0(dirClusters,names(clusterResults)[j],".bed")
  cmdPeaks <- sprintf(
    "macs2 callpeak -g %s --name %s --treatment %s --outdir %s --format BED --nomodel --call-summits --nolambda --keep-dup all", 
    genome_size, 
    names(clusterResults)[j], 
    clusterBedj, 
    dirPeaks
  )
  if (!is.null(shift) & !is.null(extsize)) {
    cmdPeaks <- sprintf("%s --shift %s --extsize %s", cmdPeaks, shift, extsize)
  }
  if (tolower(method) == "p") {
    cmdPeaks <- sprintf("%s -p %s", cmdPeaks, cutoff)
  }else {
    cmdPeaks <- sprintf("%s -q %s", cmdPeaks, cutoff)
  }
  message("Running Macs2...")
  message(cmdPeaks)
  system(cmdPeaks)
}

#-------------------------------------------------------------------------------
# Make Non-Overlapping Peak Set
#-------------------------------------------------------------------------------
df <- data.frame(
  samples = gsub("\\_summits.bed","",list.files(dirPeaks, pattern = "\\_summits.bed",
                                                full.names = FALSE)),
  groups = "scATAC",
  summits = list.files(dirPeaks, pattern = "\\_summits.bed", full.names = TRUE)
)

unionPeaks <- extendedPeakSet(
  df = df,
  BSgenome = genome, 
  extend = 250,
  blacklist = "/data/hg38.blacklist.bed",
  nSummits = 200000
)
unionPeaks <- unionPeaks[seqnames(unionPeaks) %in% paste0("chr",c(1:22,"X"))]
unionPeaks <- keepSeqlevels(unionPeaks, paste0("chr",c(1:22,"X")))

##Create Counts list
countsPeaksList <- lapply(seq_along(fragmentFiles), function(i){
  message(sprintf("%s of %s", i, length(fragmentFiles)))
  gc()
  countInsertions(unionPeaks, readRDS(fragmentFiles[i]), by = "RG")
})

##CountsMatrix
mat <- lapply(countsPeaksList, function(x) x[[1]]) %>% Reduce("cbind",.)
frip <- lapply(countsPeaksList, function(x) x[[2]]) %>% unlist
total <- lapply(countsPeaksList, function(x) x[[3]]) %>% unlist

se <- SummarizedExperiment(
  assays = SimpleList(counts = mat), 
  rowRanges = unionPeaks
)
rownames(se) <- paste(seqnames(se),start(se),end(se),sep="_")
colData(se)$FRIP <- frip
colData(se)$uniqueFrags <- total / 2
rownames(se) -> se@assays@data@listData$counts@Dimnames[[1]] 

dir.create("/data/craigaj/TEST_scATAC/Peak_output/")
output.dir <- "/data/craigaj/TEST_scATAC/Peak_output/"
saveRDS(se, paste0(output.dir, "scATAC-filtered-Summarized-Experiment.rds"))

#----------------------------
# Get Clusters in Peaks ##clusters with insertions just at unique peaks
#----------------------------
nTop <- 25000
nPCs1 <- 1:50
nPCs2 <- 1:50

##run seurat lsi function without normalization and filter out poor quality cells.
#Then run normalization. Then save seurat object 
message("Making Seurat LSI Object...")
obj <- seuratLSInoNorm(assay(se), nComponents = max(nPCs1), nFeatures = NULL)
stopifnot(identical(rownames(obj@meta.data), colnames(se)))
obj@meta.data <- as.data.frame(cbind(obj@meta.data, colData(se)))

fragment.path <- paste0(input.dir, 'Input_data/fragments.tsv.gz')
obj <- SetFragments(
  object = obj,
  file = fragment.path
)

##further filter cells by TSS and nucleosome
gene.ranges <- genes(EnsDb.Hsapiens.v86)
tss.ranges <- GRanges(
  seqnames = seqnames(gene.ranges),
  ranges = IRanges(start = start(gene.ranges), width = 2),
  strand = strand(gene.ranges)
)
seqlevelsStyle(tss.ranges) <- 'UCSC'
tss.ranges <- keepStandardChromosomes(tss.ranges, pruning.mode = 'coarse')

##to save time use the first 2000 TSSs
obj <- TSSEnrichment(object = obj, tss.positions = tss.ranges[1:2000])

obj$high.tss <- ifelse(obj$TSS.enrichment > 1.75, 'High', 'Low')
obj <- NucleosomeSignal(object = obj)
obj$nucleosome_group <- ifelse(obj$nucleosome_signal > 10, 'NS > 10', 'NS < 10')

##sequencing metrics figures
Peak_fragments_per_cell <- Matrix::colSums(mat)
fragments_per_peak <- Matrix::rowSums(mat)
summary(Peak_fragments_per_cell)
summary(fragments_per_peak)
saveRDS(Peak_fragments_per_cell,paste0(output.dir, "Peak_fragments_per_cell.rds"))
saveRDS(fragments_per_peak, paste0(output.dir,"fragments_per_cell.rds"))

pdf(paste0(output.dir, "PeakMappingFragmentsPerCell.pdf"))
hist(log10(Peak_fragments_per_cell),main='Peak Mapping Fragments Per Cell',
     col='grey')
dev.off()

pdf(paste0(output.dir, "QC_plots.pdf"))
hist(log10(fragments_per_peak), main='Fragments Per Peak', col='grey')
dev.off()
plot1 <- VlnPlot(
  object = obj,
  features = c('FRIP', 'nucleosome_signal', 'TSS.enrichment'),
  pt.size = 0.1) + NoLegend()
dev.off()

##Filter
obj <- subset(obj, subset =  FRIP > .15 & nucleosome_signal < 10 &
                TSS.enrichment > 1.75)

##Post filter sequencing metrics figures
pdf(paste0(output.dir, "TSS_plot.pdf"))
TSSPlot(obj)
dev.off()

pdf(paste0(output.dir, "NucleosomePlot.pdf"))
FragmentHistogram(object = obj)
dev.off()

pdf(paste0(output.dir, "Subset_QC.pdf"))
plot1 <- VlnPlot(
  object = obj,
  features = c('FRIP', 'nucleosome_signal', 'TSS.enrichment'),
  pt.size = 0.1) + NoLegend()
dev.off()

##add library number from barcode to metadata
obj$library <- substring(names(obj$orig.ident), 18, 19)
Idents(obj) <- "library"
Idents(obj) <- "library"
obj <- RenameIdents(
  object = obj,
  '1' = 'HUH1',
  '2' = 'HEP3B',
  '3' = 'HUH7',
  '4' = 'MHCC97H',
  '5' = '1670',
  '6' = '1630',
  '7' = '1639',
  '8' = '1638',
  '9' = '1665',
  '10' = '1658',
  '11' = '1663',
  '12' = '1HT1', 
  '13' = '1669',
  '14' = '2HT1',
  '15' = '1662',
  '16' = '1660',
  '17' = '1623',
  '18' = '1656',
  '19' = '1677',
  '20' = '4HT1'
)
obj[["sample"]] <- Idents(object = obj)
Idents(obj) <- "library"

##subset out unwanted samples
Patients <- subset(obj, idents =5:20) 
UMAPPlot(object = Patients, label = TRUE, group.by="sample") 

##Re-run Seurat LSI
Patients <- FindTopFeatures(Patients, min.cutoff = 'q95')
Patients <- RunLSI(object = Patients, n = 50, scale.max = NULL)

##Add graph clusters
Patients <- FindNeighbors(Patients, reduction = "lsi", dims = 1:50)
Patients <-FindClusters(object = Patients, print.output = TRUE, n.start = 10)

##Plot UMAP
Patients <- RunTSNE(object = Patients, reduction = "lsi", dims = 1:50)
Patients <- RunUMAP(object = Patients, reduction = "lsi", dims = 1:50)

pdf(paste0(output.dir, "UMAP_sample.pdf"))
UMAPPlot(object = Patients, group.by = "sample", label =TRUE) 
dev.off()

pdf(paste0(output.dir, "UMAP_cluster.pdf"))
UMAPPlot(object = Patients, group.by = "seurat_clusters", label = TRUE) 
dev.off()

##add ID to metadata
DefaultAssay(Patients) <- 'ATAC'
Idents(Patients) <- "library"
Patients <- RenameIdents(
  object = Patients,
  '5' = 'HC70',
  '6' = 'H30',
  '7' = 'C39',
  '8' = 'H38',
  '9' = 'H65',
  '10' = 'H58B',
  '11' = 'H63',
  '12' = '1HT1', 
  '13' = 'H69',
  '14' = '2HT1',
  '15' = 'H62',
  '16' = 'C60',
  '17' = 'H23',
  '18' = 'C56',
  '19' = 'H77',
  '20' = '4HT1'
)
Patients[["ID"]] <- Idents(object = Patients)

###FRIP score
pdf(paste0(output.dir, "FRIP.pdf"))
VlnPlot(obj=Patients, features = "FRIP")
dev.off()

##Plot UMAP and TSNE new annotation
pdf(paste0(output.dir, "UMAP_ID.pdf"))
UMAPPlot(object = Patients, group.by = "ID", label = TRUE) 
dev.off()

pdf(paste0(output.dir, "TSNE_ID.pdf"))
TSNEPlot(Patients, group.by="ID", label = TRUE)
dev.off()

##save Seurat object
saveRDS(Patients, paste0(output.dir, "Seuratobj_Patients.rds"))
