# Supplementary material for: Genome-wide profiling of transcription factor activity in primary liver cancer using single-cell ATAC sequencing
Source: Cell Rep. Author manuscript; Available in PMC 2023 Dec 26. (PMC10750269; doi:10.1016/j.celrep.2023.113446)
Supplement: 3 [file NIHMS1948211-supplement-3.zip › Scripts_Forresubmission/Rscripts/3_ChIPSeeker_Annotation_GeneTracks.R]

##annotating and visualization of peaks
##created by Amanda Craig

#-------------------------------------------------------------------------------
# Packages
#-------------------------------------------------------------------------------
library(GenomeInfoDb)
library(TxDb.Hsapiens.UCSC.hg38.knownGene)
library(EnsDb.Hsapiens.v86)
library(Seurat)
library(Signac, lib="/data/craigaj/R/4.0/library")
library(ChIPseeker)
library(clusterProfiler)

#-------------------------------------------------------------------------------
# Input
#-------------------------------------------------------------------------------
frag.dir <- "/data/craigaj/TEST_scATAC/Input_data/"
file_fragments <- paste0(frag.dir, "fragments.tsv.gz")
##input.dir <- "/data/craigaj/TEST_scATAC/Peak_output/"
input.dir <- "/data/craigaj/scATAC_Patients/Peak_output/"

obj <- readRDS(paste0(input.dir, "Seuratobj_Patients.rds"))
peak_set <- readRDS(paste0(input.dir, "scATAC-filtered-Summarized-Experiment.rds"))

txdb38 = TxDb.Hsapiens.UCSC.hg38.knownGene

dir.create("/data/craigaj/TEST_scATAC/Anno_output/")
output.dir <- "/data/craigaj/TEST_scATAC/Anno_output/"
#-------------------------------------------------------------------------------
#Annotation of peaks with ChIPseeker
#-------------------------------------------------------------------------------
se <- peak_set[,colnames(peak_set) %in% colnames(obj)]
se <- se[Matrix::rowSums(se@assays@data$counts) != 0,] 
peaks <- se@rowRanges

peakAnno <- annotatePeak(peaks, tssRegion=c(-3000, 3000),
                         TxDb=txdb38, annoDb="org.Hs.eg.db")

pdf(paste0(output.dir, "Anno_PieChart.pdf"))
plotAnnoPie(peakAnno)
dev.off()

saveRDS(peakAnno, paste0(output.dir, "Annotation_Patients_Peaks.rds"))

#-------------------------------------------------------------------------------
#gene tracks
#-------------------------------------------------------------------------------
obj <- SetFragments(
  object = obj,
  file = file_fragments
)
gene.ranges <- genes(EnsDb.Hsapiens.v86)
seqlevelsStyle(gene.ranges) <- 'Ensembl' 
## I used "UCSC" for figures, UCSC has been updated since
gene.ranges <- gene.ranges[gene.ranges$gene_biotype == 'protein_coding', ]
gene.ranges <- keepStandardChromosomes(gene.ranges, pruning.mode = 'coarse')

##ACTB positive control 
Idents(obj) <- "ATAC"

pdf(paste0(output.dir, "ACTB_Gene_Track.pdf"))
CoveragePlot(
  object = obj,                         
  region = "chr7-5563500-5564000",
  sep = c("-", "-"),
  peaks = StringToGRanges(rownames(obj), sep = c("-", "-")),
  annotation = gene.ranges,
  extend.upstream = 100,
  extend.downstream = 100,
  ncol = 1
)
dev.off()

##SFTPA2 negative control
pdf(paste0(output.dir, "SFTPA2_Gene_Track.pdf"))
CoveragePlot(
  object = obj,
  region = "chr17-39609000-39615000",
  sep = c("-", "-"),
  peaks = StringToGRanges(rownames(obj), sep = c("-", "-")),
  annotation = gene.ranges,
  extend.upstream = 100,
  extend.downstream = 100,
  ncol = 1
)
dev.off()
