# Supplementary material for: Genome-wide profiling of transcription factor activity in primary liver cancer using single-cell ATAC sequencing
Source: Cell Rep. Author manuscript; Available in PMC 2023 Dec 26. (PMC10750269; doi:10.1016/j.celrep.2023.113446)
Supplement: 3 [file NIHMS1948211-supplement-3.zip › Scripts_Forresubmission/Rscripts/4_Signac_GeneActivity_SigEnrichment.R]

##gene activity estimation and cell type signature enrichment
##Created by Amanda Craig 
library("BSgenome")
library(GenomeInfoDb)
library(EnsDb.Hsapiens.v86)
library(Seurat)
library(Signac)
library(patchwork)
set.seed(1234)

##Using updated Signac package to estimate gene activity
##Create seurat object with chromatin assay
obj <-readRDS("/Results/Seuratobj_Patients.rds")
DefaultAssay(obj) <- 'ATAC'
counts <- readRDS("/Results/scATAC-filtered-Summarized-Experiment.rds")
assay <- counts@assays@data
X <- assay@listData$counts       
subcounts <- X[,colnames(X) %in% colnames(obj)]
chrom_assay <- CreateChromatinAssay(
  counts = subcounts,
  sep = c("_", "_"),
  genome = 'hg38',
  fragments = '/Data/fragments.tsv.gz',
  min.cells = 10,
  min.features = 200
)
obj <- CreateSeuratObject(
  counts = chrom_assay,
  assay = "peaks",
)
obj[['peaks']]@data
granges(obj)

##extract gene annotations from EnsDb
annotations <- GetGRangesFromEnsDb(ensdb = EnsDb.Hsapiens.v86)
##change to UCSC style since the data was mapped to hg19
seqlevelsStyle(annotations) <- 'UCSC'
genome(annotations) <- "hg38"
##annotations <- readRDS("/Data/annotations.rds")
##add the gene information to the object
Annotation(obj) <- annotations

##estimate gene activity 
gene.activities <- GeneActivity(obj)
saveRDS(gene.activities, "/Data/Signac_GeneActivity.rds")
obj[["gene.activity"]] <- CreateAssayObject(counts = gene.activities)
obj <- NormalizeData(
  object = obj,
  assay = 'gene.activity',
  normalization.method = 'LogNormalize',
  scale.factor = median(obj$nCount_gene.activity)
)
saveRDS(obj, "/Data/Seuratobj_Patients.rds")

###calculate cell type feature enrichment
cd_features <- list(c(
  'CD2',
  'CD3E',
  'CD3D',
  'CD3G'
))
obj <- AddModuleScore(
  object = obj,
  features = cd_features,
  ctrl = 5,
  name = 'Tcell_Features',
)
FeaturePlot(obj, features="Tcell_Features1", max.cutoff = "q90", min.cutoff = "q10")
dev.off()

epith_features <- list(c(
  "KRT14",
  "KRT17",
  "KRT6A", 
  "KRT5",
  "KRT19", 
  "KRT8", 
  "KRT16",
  "KRT18",
  "KRT6B", 
  "KRT15",
  "KRT6C",
  "KRTCAP3",
  "SFN",
  "EPCAM"
))
obj <- AddModuleScore(
  object = obj,
  features = epith_features,
  ctrl = 5,
  name = 'epith_Features',
)
FeaturePlot(obj, features="epith_Features1", max.cutoff = "q90", min.cutoff = "q10")
dev.off()

TAM_features <- list(c(
  "CD14", 
  "CD163",
  "CD68",
  "CSF1R"
))
obj <- AddModuleScore(
  object = obj,
  features = TAM_features,
  ctrl = 5,
  name = 'TAM_Features',
)
FeaturePlot(obj, features="TAM_Features1", max.cutoff = "q90", min.cutoff = "q10")
dev.off()

##save
saveRDS(obj, "/Data/Seuratobj_Patients.rds")
