# Supplementary material for: Genome-wide profiling of transcription factor activity in primary liver cancer using single-cell ATAC sequencing
Source: Cell Rep. Author manuscript; Available in PMC 2023 Dec 26. (PMC10750269; doi:10.1016/j.celrep.2023.113446)
Supplement: 3 [file NIHMS1948211-supplement-3.zip › Scripts_Forresubmission/Rscripts/5_Motifs_Signac.R]

##TF activity score calculation
##Created by Amanda Craig
library(chromVAR)
library(SummarizedExperiment)
library(chromVARmotifs)
library(motifmatchr)
library(BiocParallel)
library(BSgenome.Hsapiens.UCSC.hg38)
library(Signac)
library(Seurat)
library(JASPAR2018)
library(TFBSTools)
library(dplyr)
library(ComplexHeatmap)
library(ggplot2)
set.seed(1)

##Get a list of motif position frequency matrices from the JASPAR database
pfm <- getMatrixSet(
  x = JASPAR2018,
  opts = list(species = 9606, all_versions = FALSE)
)

##Run ChromVAR to store results in the seurat object
obj <- readRDS("/Data/Seuratobj_Patients.rds")
DefaultAssay(obj) <- "ATAC"
fragment.path <- '/Data/fragments.tsv.gz'
obj <- SetFragments(
  object = obj,
  file = fragment.path
)

##Scan the DNA sequence of each peak for the presence of each motif
motif.matrix <- CreateMotifMatrix(
  features = StringToGRanges(rownames(obj), sep = c("-", "-")),
  pwm = pfm,
  genome = 'BSgenome.Hsapiens.UCSC.hg38',
  sep = c("-", "-"),
  use.counts = FALSE
)

#Create a new Motif object to store the results
motif <- CreateMotifObject(
  data = motif.matrix,
  pwm = pfm
)

##Add the Motif object to the assay
obj[['ATAC']] <- AddMotifObject(
  object = obj[['ATAC']],
  motif.object = motif
)

obj <- RegionStats(
  object = obj,
  genome = BSgenome.Hsapiens.UCSC.hg38,
  sep = c("-", "-")
)

#### adding chromVAR TF activity scores to seurat object
DefaultAssay(obj) <- "ATAC"
obj
obj <- RunChromVAR(
  object = obj,
  genome = BSgenome.Hsapiens.UCSC.hg38
)
DefaultAssay(obj) <- 'chromvar'

saveRDS(obj, "/Data/Seuratobj_Patient.rds")
