# Supplementary material for: Genome-wide profiling of transcription factor activity in primary liver cancer using single-cell ATAC sequencing
Source: Cell Rep. Author manuscript; Available in PMC 2023 Dec 26. (PMC10750269; doi:10.1016/j.celrep.2023.113446)
Supplement: 3 [file NIHMS1948211-supplement-3.zip › Scripts_Forresubmission/Rscripts/7_RNA_ATAC_LabelTransfer.R]

###Using label transfer via Seurat from RNAseq data
##Created by Amanda Craig
library(SingleR)
library(dplyr)
library(ggplot2)
library(ggpubr)
library(ComplexHeatmap)
library(Seurat)
library(GenomeInfoDb)
library(EnsDb.Hsapiens.v86)
library(hdf5r)
library(msigdbr)
library(DOSE)
library(enrichplot)
library(forcats)
library(JASPAR2018)
set.seed(1234)

##Load data
load("/Data/scRNA_seq_samples.Robj")
ATAC <- readRDS("/Data/Seuratobj_Patients.rds")
DefaultAssay(ATAC) <- "gene.activity"

##Function
get_2metric_df <- function(obj, row_metric, col_metric, scale_rows = F) {
  row_elts <- sort(unique(obj@meta.data[[row_metric]]))
  col_elts <- sort(unique(obj@meta.data[[col_metric]]))
  df <- data.frame(do.call(rbind, lapply(row_elts, function (r) {
    row <- table(factor(obj@meta.data[[col_metric]][obj@meta.data[[row_metric]] == r],
                        levels = col_elts))
    if (scale_rows) {
      if (sum(row) == 0) row else row / sum(row)
    } else {
      row
    }
  })))
  rownames(df) <- row_elts
  colnames(df) <- col_elts
  df
}

##Remove two samples that are not baseline
Idents(scRNA_seq_samples_addH69) <- "orig.ident"
scRNA_seq_samples <- subset(scRNA_seq_samples_addH69, idents ="H58F2", invert=TRUE)
scRNA_seq_samples <- subset(scRNA_seq_samples, idents ="H58F1", invert=TRUE)

###Process RNA data
scRNA_seq_samples <- NormalizeData(scRNA_seq_samples)
scRNA_seq_samples <- FindVariableFeatures(scRNA_seq_samples, selection.method = "vst", nfeatures = 2000)
all.genes <- rownames(scRNA_seq_samples)
scRNA_seq_samples <- ScaleData(scRNA_seq_samples, features = all.genes)
scRNA_seq_samples <- RunPCA(scRNA_seq_samples, features = VariableFeatures(object = scRNA_seq_samples))
scRNA_seq_samples  <- FindNeighbors(scRNA_seq_samples , dims = 1:10)
scRNA_seq_samples  <- FindClusters(scRNA_seq_samples , resolution = 0.5)
scRNA_seq_samples <- RunUMAP(scRNA_seq_samples , dims = 1:10)
scRNA_seq_samples <- RunTSNE(scRNA_seq_samples , dims = 1:10)

##check cell cycle
##Read in the expression matrix The first row is a header row, the first column is rownames
exp.mat <- read.table(file = "/Data/nestorawa_forcellcycle_expressionMatrix.txt", header = TRUE, 
                      as.is = TRUE, row.names = 1)

##A list of cell cycle markers, from Tirosh et al, 2015, is loaded with Seurat. 
##We can segregate this list into markers of G2/M phase and markers of S phase
s.genes <- cc.genes$s.genes
g2m.genes <- cc.genes$g2m.genes
scRNA_seq_samples <- CellCycleScoring(scRNA_seq_samples, s.features = s.genes, g2m.features = g2m.genes, set.ident = TRUE)
head(scRNA_seq_samples[[]])
UMAPPlot(scRNA_seq_samples, group.by = "Phase")
dev.off()

###I do not think we need to regress the cell cycle genes out
##Update classification
Idents(scRNA_seq_samples) <- "seurat_clusters"
scRNA_seq_samples <- RenameIdents(
  object = scRNA_seq_samples,
  '0' = 'T cells',
  '1' = 'T cells',
  '2' = 'Malignant cells',
  '3' = 'Malignant cells',
  '4' = 'TAMs',
  '5' = 'T cells',
  '6' = 'TAMs',
  '7' = 'T cells',
  '8' = 'TAMs',
  '9' = 'TECs',
  '10' = 'Malignant cells',
  '11' = 'T cells',
  '12' = 'B cells', 
  '13' = 'CAFs',
  '14' = 'T cells',
  '15' = 'Neutrophils',
  '16' = 'Malignant cells',
  '17' = 'Malignant cells',
  '18' = 'Malignant cells',
  '19' = 'Malignant cells',
  '20' = 'B cells',
  '21' = 'TECs'
)
scRNA_seq_samples[["New_Idents"]] <- Idents(object = scRNA_seq_samples)
UMAPPlot(scRNA_seq_samples, group.by = "New_Idents", label=TRUE)

##Save data
saveRDS(scRNA_seq_samples, "/Data/Patients_RNA_SeuratObj.rds")

##transfer anchors from RNA data to ATAC data
transfer.anchors <- FindTransferAnchors(reference = scRNA_seq_samples, query = ATAC, features = VariableFeatures(object=scRNA_seq_samples), 
                                        reference.assay = "RNA", query.assay = "gene.activity", reduction = "cca")
celltype.predictions <- TransferData(anchorset = transfer.anchors, refdata = scRNA_seq_samples$New_Idents, 
                                     weight.reduction = ATAC[["lsi"]])
ATAC <- AddMetaData(ATAC, metadata = celltype.predictions)

###Check accuracy of prediction scores
hist(ATAC$prediction.score.max)
abline(v = 0.5, col = "red")
dev.off()
table(ATAC$prediction.score.max > 0.5)
#FALSE  TRUE 
#232 18399

##visualize classifications
DimPlot(ATAC, group.by="predicted.id", label=FALSE)
dev.off()

##clean up labels
Idents(ATAC) <- "seurat_clusters"
ATAC <- RenameIdents(
  object = ATAC,
  '0' = 'Malignant cells',
  '1' = 'T cells',
  '2' = 'TAMs',
  '3' = 'T cells',
  '4' = 'TAMs',
  '5' = 'T cells',
  '6' = 'T cells',
  '7' = 'TAMs',
  '8' = 'T cells',
  '9' = 'T cells',
  '10' = 'T cells',
  '11' = 'T cells',
  '12' = 'T cells', 
  '13' = 'TAMs',
  '14' = 'B cells',
  '15' = 'T cells',
  '16' = 'B cells',
  '17' = 'T cells',
  '18' = 'TECs',
  '19' = 'Malignant cells',
  '20' = 'Malignant cells',
  '21' = 'CAFs',
  '22' = 'TECs',
  '23' = 'Malignant cells',
  '24' = 'Malignant cells',
  '25' = 'T cells',
  '26' = 'Malignant cells',
  '27' = 'T cells',
  '28' = 'Unclassified',
  '29' = 'Malignant cells',
  '30' = 'Unclassified',
  '31' = 'Malignant cells',
  '32' = 'Malignant cells',
  '33' = 'Malignant cells'
)
ATAC[["Cell_Idents"]] <- Idents(object = ATAC)
DimPlot(ATAC, group.by="Cell_Idents", label=TRUE)
dev.off()

##Save
saveRDS(ATAC, "/Data/SeuratObj_Patients.rds")

###Cell type specific peaks
gene.ranges <- readRDS("/Data//gene.ranges.rds")
Key <- read.csv("/Data/JASPAR_Motif_Key.csv", header=TRUE)

Idents(ATAC) <- "Cell_Idents"
DefaultAssay(ATAC) <- "ATAC"
Peaks <- FindAllMarkers(
  object = ATAC,
  test.use = 'LR', 
  only.pos=TRUE
)
peaks <- Peaks$gene
closest_genes <- ClosestFeature(
  regions = peaks, 
  annotation = gene.ranges,
  sep = c('-', '-')
)
gene_peaks <- as.data.frame(closest_genes)$entrezid
closest_genes <- closest_genes %>% dplyr::rename(gene = query_region)
combined <- left_join(Peaks, closest_genes, by = "gene")
write.csv(combined, ("/Data/CellType_Peaks_ClosestGenes.csv"))

###Cell type specific gene activity
DefaultAssay(ATAC) <- "gene.activity"
Idents(ATAC) <- "Cell_Idents"

cluster_peaks_GA <- FindAllMarkers(
  object = ATAC,
  min.pct = 0.2,
  test.use = 'LR',
  only.pos=TRUE, 
  verbose = TRUE
)
write.csv(cluster_peaks_GA, "/Data/ATAC_Clusters_GeneActivity_All_Cells.csv")

###Cell type signatures that have closest genes in them
m_t8g <- msigdbr(species = "Homo sapiens", category = "C8") %>% 
  dplyr::select(gs_name, entrez_gene)
GA_Mal <- cluster_peaks_GA %>% 
  dplyr::filter(
    cluster == "Malignant cells"  )
GA_Mal_cut <- GA_Mal %>% 
  dplyr::filter(
    avg_log2FC > .5  )
genes2 <- GA_Mal_cut$gene
IDs <- mapIds(org.Hs.eg.db, genes2, 'ENTREZID', 'SYMBOL')
pathway <- enricher(IDs, TERM2GENE = m_t8g) 
Mal_results <- pathway@result

GA_Tcell <- cluster_peaks_GA %>% 
  dplyr::filter(
    cluster == "T cells")
GA_Tcell_cut <- GA_Tcell %>% 
  dplyr::filter(
    avg_log2FC > .5  )
genes2 <- GA_Tcell_cut$gene
IDs <- mapIds(org.Hs.eg.db, genes2, 'ENTREZID', 'SYMBOL')
pathway <- enricher(IDs, TERM2GENE = m_t8g) 
Tcell_results <- pathway@result

GA_Tams <- cluster_peaks_GA %>% 
  dplyr::filter(
    cluster == "TAMs")
GA_Tams_cut <- GA_Tams %>% 
  dplyr::filter(
    avg_log2FC > .5  )
genes2 <- GA_Tams_cut$gene
IDs <- mapIds(org.Hs.eg.db, genes2, 'ENTREZID', 'SYMBOL')
pathway <- enricher(IDs, TERM2GENE = m_t8g) 
Tams_results <- pathway@result

GA_Bcells <- cluster_peaks_GAe %>% 
  dplyr::filter(
    cluster == "B cells")
GA_Bcells_cut <- GA_Bcells %>% 
  dplyr::filter(
    avg_log2FC > .5  )
genes2 <- GA_Bcells_cut$gene
IDs <- mapIds(org.Hs.eg.db, genes2, 'ENTREZID', 'SYMBOL')
pathway <- enricher(IDs, TERM2GENE = m_t8g) 
Bcells_results <- pathway@result

GA_TEC <- cluster_peaks_GA %>% 
  dplyr::filter(
    cluster == "TECs")
GA_TEC_cut <- GA_TEC %>% 
  dplyr::filter(
    avg_log2FC > .5  )
genes2 <- GA_TEC_cut$gene
IDs <- mapIds(org.Hs.eg.db, genes2, 'ENTREZID', 'SYMBOL')
pathway <- enricher(IDs, TERM2GENE = m_t8g) 
TEC_results <- pathway@result

GA_CAF <- cluster_peaks_GA %>% 
  dplyr::filter(
    cluster == "CAFs")
GA_CAFs_cut <- GA_CAF %>% 
  dplyr::filter(
    avg_log2FC > .5  )
genes2 <- GA_CAFs_cut$gene
IDs <- mapIds(org.Hs.eg.db, genes2, 'ENTREZID', 'SYMBOL')
pathway <- enricher(IDs, TERM2GENE = m_t8g) 
CAF_results <- pathway$result

### combine list top 2 pathways for each cell type
CAF_results_cut <- CAF_results[1:2,]
TEC_results_cut <- TEC_results[1:2,]
Bcells_results_cut <- Bcells_results[1:2,]
TAMss_results_cut <- Tams_results[1:2,]
Tcells_results_cut <- Tcell_results[1:2,]
Combine <- rbind(CAF_results_cut, TEC_results_cut)
Combine2 <- rbind(Combine, Bcells_results_cut)
Combine3 <- rbind(Combine2, TAMss_results_cut)
Combine4 <- rbind(Combine3, Tcells_results_cut)
Cell_Type <- c("Fibroblasts", "Fibroblasts", "Endothelial", "Endothelial", "B cells", "B cells", "Monocytes", "Monocytes", "T cells", "T cells")
Combine4$Cell_Type <- Cell_Type
Combine4$Cell_Type <- factor(Combine4$Cell_Type, levels = c("T cells", "Monocytes", "B cells", "Endothelial", "Fibroblasts" ))  # to make the colors match
Tol_celltype_NoMal <- c('#228833', '#AA3377', '#4477AA', '#CCBB44', '#66CCEE', '#BBBBBB')
Combine4$Description<- factor(Combine4$Description, levels = Combine4$Description)
ggplot(data=Combine4, aes(x=Description, y=GeneRatio, fill=Cell_Type)) +
  geom_bar(stat="identity")+
  coord_flip() +
  scale_fill_manual(values=Tol_celltype_NoMal) +
  theme_minimal()
dev.off()
write.csv(Combine4,  "/Data/Cell_Type_GA_GSEA_TopPathways.csv")

##Cell type specific transcription factor activity
DefaultAssay(ATAC) <- "chromvar"
CV <- FindAllMarkers(
  object = ATAC,
  test.use = 'wilcox', 
  only.pos=TRUE
)
CV <- left_join(CV, Key, by="gene")
write.csv(CV, "/Data//CellType_Diff_Motifs.csv")

##Transfer subtype specific labels from scRNAseq data to T cells, monocytes, B cells
Tcell <- subset(ATAC, idents =c("T cells"))
Tcell <- FindTopFeatures(Tcell, min.cutoff = 'q95')
Tcell <- RunLSI(object = Tcell, n = 10, scale.max = NULL)
Tcell <- FindNeighbors(Tcell, reduction = "lsi", dims = 1:10)
Tcell <- FindClusters(object = Tcell, print.output = TRUE, n.start = 10)
Tcell <- RunTSNE(object = Tcell, reduction = "lsi", dims = 1:10)
Tcell <- RunUMAP(object = Tcell, reduction = "lsi", dims = 1:10)

##Transfer labels from scRNAseq data
##T cells
load("/Data/tcell_obj.Robj")
transfer.anchors <- FindTransferAnchors(reference = tcell_obj, normalization.method="LogNormalize", query = Tcell, features = VariableFeatures(object=tcell_obj), 
                                        reference.assay = "RNA", query.assay = "gene.activity", reduction = "cca")
Tcelltype.predictions <- TransferData(anchorset = transfer.anchors, refdata = tcell_obj$subtype, 
                                      weight.reduction = Tcell[["lsi"]], dims=1:10)
Tcell <- AddMetaData(Tcell, metadata = Tcelltype.predictions)
hist(Tcell$prediction.score.max)
abline(v = 0.5, col = "red")
dev.off()
table(Tcell$prediction.score.max > 0.5)
saveRDS(Tcell, "/Data/ATAC_TcellSubtypes_Seuratobj.rds")

##Visualize Tcell populations
CountTable <- get_2metric_df(Tcell, "ID", "predicted.id")
CountTable <- CountTable[sort(row.names(CountTable)),]
Percent <-round((CountTable/rowSums(CountTable))*100,2)
meta <- Tcell@meta.data
ggplot(meta, aes(fill=predicted.id, y=predicted.id, x=ID)) + 
  geom_bar(position="fill", stat="identity")
dev.off()

##Monocytes
##Subset and process cell type
TAM <- subset(ATAC, idents =c("TAMs"))
TAM <- FindTopFeatures(TAM, min.cutoff = 'q95')
TAM <- RunLSI(object = TAM, n = 50, scale.max = NULL)
TAM <- FindNeighbors(TAM, reduction = "lsi", dims = 1:50)
TAM <- FindClusters(object = TAM, print.output = TRUE, n.start = 50)
TAM <- RunTSNE(object = TAM, reduction = "lsi", dims = 1:50)
TAM <- RunUMAP(object = TAM, reduction = "lsi", dims = 1:50)

##transfer anchors from RNA data to ATAC data labels from Lichuns paper
TAM_RNA <- readRDS("/Data/TAM_ob.rds")
transfer.anchors <- FindTransferAnchors(reference = TAM_RNA, normalization.method="LogNormalize", query = TAM, features = VariableFeatures(object=TAM_RNA), 
                                        reference.assay = "RNA", query.assay = "gene.activity", reduction = "cca")
TAMtype.predictions <- TransferData(anchorset = transfer.anchors, refdata = TAM_RNA$subtype, 
                                    weight.reduction = TAM[["lsi"]], dims=1:10)
TAM <- AddMetaData(TAM, metadata = TAMtype.predictions)
hist(TAMtype.predictions$prediction.score.max)
abline(v = 0.5, col = "red")
dev.off()
table(H4$prediction.score.max > 0.5)

##Visualize TAM proportions
saveRDS(TAM, "/Data/Macrophage_SeuratObj_Labels.rds")
CountTable <- get_2metric_df(TAM, "ID", "predicted.id")
CountTable <- CountTable[sort(row.names(CountTable)),]
Percent <-round((CountTable/rowSums(CountTable))*100,2)
meta <- TAM@meta.data
ggplot(meta, aes(fill=predicted.id, y=predicted.id, x=ID)) + 
  geom_bar(position="fill", stat="identity")
dev.off()

##B cell labeling
##Process RNA data
load("/Data/nontumor_objAll.Rdata")
nontumor_obj_sub <- subset(nontumor_obj, idents ="B cells")
nontumor_obj_sub <- NormalizeData(nontumor_obj_sub)
nontumor_obj_sub <- FindVariableFeatures(nontumor_obj_sub, selection.method = "vst", nfeatures = 2000)
all.genes <- rownames(nontumor_obj_sub)
nontumor_obj_sub <- ScaleData(nontumor_obj_sub, features = all.genes)
nontumor_obj_sub <- RunPCA(nontumor_obj_sub, features = VariableFeatures(object =nontumor_obj_sub))
nontumor_obj_sub  <- FindNeighbors(nontumor_obj_sub , dims = 1:10)
nontumor_obj_sub  <- FindClusters(nontumor_obj_sub , resolution = 0.5)
nontumor_obj_sub <- RunUMAP(nontumor_obj_sub , dims = 1:10)
nontumor_obj_sub <- RunTSNE(nontumor_obj_sub , dims = 1:10)
Idents(nontumor_obj_sub) <- "seurat_clusters"

##label with cell types from paper scRNA data
markers <- read.csv("/Data/Panglo_FilterBcell.csv", header=T)
memory <- list(markers$Memory)
naive <- list(markers$Naïve)
plasma <- list(markers$Plasma)

nontumor_obj_sub <- AddModuleScore(
  object = nontumor_obj_sub,
  features = memory,
  ctrl = 5,
  name = 'Memory_Features'
)

nontumor_obj_sub <- AddModuleScore(
  object = nontumor_obj_sub,
  features = naive,
  ctrl = 5,
  name = 'Naive_Features'
)

nontumor_obj_sub <- AddModuleScore(
  object =nontumor_obj_sub,
  features = plasma,
  ctrl = 5,
  name= 'Plasma_Features'
)

nontumor_obj_sub <- RenameIdents(
  object = nontumor_obj_sub,
  '0' = "Plasma",
  '1' = "Naive",
  '2' = "Plasma",
  '3' = "Plasma",
  '4' = "Naive",
  '5' = "Plasma",
  '6' = "Naive",
  '7' = "Plasma",
  '8' = "Naive"
)
nontumor_obj_sub[["Bcell_Subtype"]] <- Idents(object = nontumor_obj_sub)

##Process ATAC data
Bcell <- subset(ATAC, idents = c("B cells"))
Bcell <- FindTopFeatures(Bcell, min.cutoff = 'q95')
Bcell <- RunLSI(object = Bcell, n = 50, scale.max = NULL)
Bcell <- FindNeighbors(Bcell, reduction = "lsi", dims = 1:50)
Bcell <- FindClusters(object = Bcell, print.output = TRUE, n.start = 10)
Bcell <- RunTSNE(object = Bcell, reduction = "lsi", dims = 1:50)
Bcell <- RunUMAP(object = Bcell, reduction = "lsi", dims = 1:50)

##transfer labels
transfer.anchors <- FindTransferAnchors(reference = nontumor_obj_sub, normalization.method="LogNormalize", query = Bcell, features = VariableFeatures(object=nontumor_obj_sub), 
                                        reference.assay = "RNA", query.assay = "gene.activity", reduction = "cca")
Bcelltype.predictions <- TransferData(anchorset = transfer.anchors, refdata = nontumor_obj_sub$Bcell_Subtype, 
                                      weight.reduction = Bcell[["lsi"]], dims=1:10)
Bcell <- AddMetaData(Bcell, metadata = Bcelltype.predictions)
hist(Bcell$prediction.score.max)
abline(v = 0.5, col = "red")
dev.off()
table(Bcell$prediction.score.max > 0.5)

##Visualize B cell proportions
saveRDS(Bcell, "/Data/Bcells_SeuratObj_Labels.rds")
CountTable <- get_2metric_df(Bcell, "ID", "predicted.id")
CountTable <- CountTable[sort(row.names(CountTable)),]
Percent <-round((CountTable/rowSums(CountTable))*100,2)
meta <- Bcell@meta.data
ggplot(meta, aes(fill=predicted.id, y=predicted.id, x=ID)) + 
  geom_bar(position="fill", stat="identity")
dev.off()
