# Supplementary material for: Genome-wide profiling of transcription factor activity in primary liver cancer using single-cell ATAC sequencing
Source: Cell Rep. Author manuscript; Available in PMC 2023 Dec 26. (PMC10750269; doi:10.1016/j.celrep.2023.113446)
Supplement: 3 [file NIHMS1948211-supplement-3.zip › Scripts_Forresubmission/Rscripts/8_Malig_Motifs_GA.R]

## Created by Amanda Craig
## calculate gene activity scores for malignant cells

library(chromVAR)
library(Seurat)
library(Signac)
library(BSgenome.Hsapiens.UCSC.hg38)
library(chromVARmotifs)
library(JASPAR2018)
library(motifmatchr)
library(Matrix)
library(SummarizedExperiment)
library(BiocParallel)
library(readr)
library(tibble)
library(dplyr)
library(ComplexHeatmap)
library(BiocManager)
library(GenomeInfoDb)
library(EnsDb.Hsapiens.v86)
library(hdf5r)
library(ggplot2)
library(summarytools)
library(matrixStats)
library(GenomicRanges)
library(magrittr)
library(edgeR)
library(forcats)
set.seed(1234)

##load in data
ATAC <- readRDS("/Data/MalignantSeuratobj_Patients.rds")

##data needs to be in a summarized experiment peaks matrtix, filter to only malignant cells you want
obj <- readRDS("/Data/scATAC-filtered-Summarized-Experiment.rds")
se <- obj[,colnames(obj) %in% colnames(ATAC)]
se <- se[Matrix::rowSums(se@assays@data$counts) != 0,] 

##calculated deviation scores for every cell with every JASPAR motif
motifs <- getJasparMotifs(species = "Homo sapiens", collection = "CORE")
motif_ix <- matchMotifs(motifs, se, genome = BSgenome.Hsapiens.UCSC.hg38)
saveRDS(motif_ix, "/Data/Motifs_jaspar_pwms.rds")
dev <- computeDeviations(object = se, annotations = motif_ix, background_peaks = bg)
saveRDS(dev, "/Data/ChromVARDeviations_Malignant_jaspar.rds")

##Look at variation
variability <- computeVariability(dev)
write.csv(variability, "/Data/ChromVAR_Variability_jaspar.csv")
plotVariability(variability, use_plotly = FALSE) 
dev.off()

##save deviation scores in seurat object
scores <- as.data.frame(dev@assays@data@listData$deviations)
seNew <- SummarizedExperiment(
  assays = scores
)
ATAC[['malig.chromvar']] <-  CreateAssayObject(counts = assay(seNew))
saveRDS(ATAC, "/Data/MalignantSeuratobj_Patients.rds")

##measure variance across all cells, but H70 has a much larger number of cells than the other tumor
##to address this, randomly select average number of cells (of other tumors) from HC70 and then rank motifs by variance
##randomly select and rank 10 times
##If a motif had a variance larger than 1.5 in every 10 runs, keep for the final list. 
##These are the variable motifs you will use for input for the PCs
##mean is 130
##randomly select 2371 to remove
labels <- ATAC[["Tumor_Type"]]
ID <- ATAC[["ID"]]
anno <- cbind(labels, ID)
Idents(ATAC) <- "ID"
ATAC_HC70 <- subset(ATAC, idents="HC70")
dev <-ATAC@assays$chromvar@data
colnames(dev)
df_jaspar <- data.frame(row.names=row.names(dev)) 
df_jaspar <- tibble::rownames_to_column(df_jaspar)
X <- colnames(ATAC_HC70)
set.seed(124)
rand <- sample (X, size=2371)
dev_samp <- dev[,!colnames(dev) %in% rand]
for (i in 1:10)
{
  set.seed(i+123)
  rand <- sample (X, size=2371)
  dev_samp <- dev[,!colnames(dev) %in% rand] 
  dev_samp <- as.matrix(dev_samp)
  dev_samp$variability <- rowVars(dev_samp)
  dev_samp <- as.data.frame(dev_samp)
  dev_samp <- tibble::rownames_to_column(dev_samp)

  R <- dev_samp %>%
    select(rowname, variability)
  dev_filter <- R %>%
    filter(variability > 1.5)
  
  df_jaspar <- left_join(df_jaspar, dev_filter, by="rowname")
  
  print(paste("done with", i))
}
final <-df_jaspar[complete.cases(df_jaspar), ]  
write.csv(final, "/Data/variability_jasparV1.5_subset70_consensus.csv")
vars <- final$rowname
scores <- as.data.frame(dev_samp@assays@data@listData$deviations)
dev_filter$newID <-  gsub("_", "-", dev_filter$rowname)
vars <-  gsub("_", "-", vars)

##UMAP using top variable motifs greater than 1.5
DefaultAssay(ATAC) <- "malig.chromvar"
ATAC <- ScaleData(ATAC, features = row.names(ATAC))
ATAC <- RunPCA(ATAC, features = dev_filter$newID)
ATAC <- RunUMAP(object = ATAC, dims = 1:50)
UMAPPlot(ATAC, group.by="ID", label=TRUE)
dev.off()

##save
saveRDS(ATAC, "/Data/MalignantSeuratobj_Patients.rds")
b <- DotPlot(ATAC, features = dev_filter$newID, group.by = "Tumor_Type", cluster.idents = TRUE)
write.csv(b$data, "/Data//MotifActivity_PercentCells_HCC_CCA_jaspar.csv")

##heatmap all motifs
heatmap <- as.matrix(scores)
colnames(heatmap) <- gsub("\\.","-",colnames(heatmap))
anno_cut <- anno[row.names(anno) %in% colnames(heatmap),]
ha <- HeatmapAnnotation(type = anno_cut$Tumor_Type, patient=anno_cut$ID)
Heatmap(heatmap, cluster_rows = TRUE, clustering_distance_columns = "pearson", clustering_distance_row = "pearson", cluster_columns = TRUE, bottom_annotation = ha) 
dev.off()

##heatmap patient specific
DefaultAssay(ATAC) <- "malig.chromvar"
CV <- FindAllMarkers(
  object = ATAC,
  test.use = 'wilcox', 
  only.pos=TRUE
)
Idents(ATAC) <- "ID"
DoHeatmap(ATAC, features = CV$gene)
dev.off()

##Differential transcription factor activity between HCC and CCA
Idents(ATAC) <- "ID"
DefaultAssay(ATAC) <- "malig.chromvar"
ATAC$ID <- factor(ATAC$ID, levels = c("C39", "C56", "C60", "H23", "H30", "H38", "H58B", "H62", "H63", "H65", "H69", "HC70", "H77", "1HT1", "2HT1", "4HT1" ))  # to make the colors match

##Find pseudobulk TF scores for each patient
avgMatrix <- matrix(nrow=386, ncol = 14)
columns = c("C39", "C56", "C60", "H23", "H30", "H38", "H62", "H63", "H65", "H69", "HC70", "1HT1", "2HT1", "4HT1" )
colnames(avgMatrix) <- columns
row.names(avgMatrix) <- row.names(ATAC)
avgMatrix <- as.data.frame(avgMatrix)

##quick check
HC70 <- subset(ATAC, idents ="HC70") 
HC70_matrix <- as.data.frame(HC70@assays$malig.chromvar@counts)
HC70_matrixT <- as.data.frame(t(HC70_matrix))
mean(HC70_matrixT$`MA0025.1-NFIL3`)
summary(HC70_matrixT$`MA0025.1-NFIL3`)

##average for each patient of each TF
for (i in columns) 
{
  X <- subset(ATAC, idents =i) 
  matrix <- as.data.frame(X@assays$malig.chromvar@counts)
  avg <- rowMeans(matrix)
  avgMatrix[i] = avg
  print(paste("done with", i))
}

##add a constant and make a HCC and a CCA database
avgMatrix <- avgMatrix + .3
HCCvars <- c("H23", "H30", "H38", "H62", "H63", "H65", "H69", "HC70", "1HT1", "2HT1", "4HT1")
CCAvars <- c("C39", "C56", "C60")
HCCavg <- avgMatrix[HCCvars]
CCAavg <- avgMatrix[CCAvars]

##initialize dataframe to store results
ttest_results_df = data.frame(Gene = rownames(avgMatrix), # store gene name
                              estimate = rep(1,nrow(avgMatrix)), # store ttest "average difference"
                              t = rep(1,nrow(avgMatrix)), # store t score
                              pvalue = rep(1,nrow(avgMatrix)), # store ttest pvalue
                              low_ci = rep(1,nrow(avgMatrix)), # store 95% low CI
                              high_ci = rep(1,nrow(avgMatrix)),  #store 95% high CI
                              log2fc=rep(1,nrow(avgMatrix)),
                              FDR=rep(1,nrow(avgMatrix))
)

##run t test for each row
for (i in 1:nrow(HCCavg)){
  
  myttest = t.test(HCCavg[i,], CCAavg[i,], paired=FALSE)
  ttest_results_df$estimate[i] = myttest$estimate
  ttest_results_df$t[i] = myttest$statistic
  ttest_results_df$pvalue[i] = myttest$p.value
  ttest_results_df$low_ci[i] = myttest$conf.int[1]
  ttest_results_df$high_ci[i] = myttest$conf.int[2]
}

##Fold Change
for (i in 1:nrow(HCCavg))
{
  mymean=log2(mean(as.numeric(HCCavg[i,]))/ mean(as.numeric(CCAavg[i,])))
  ttest_results_df$log2fc[i] = mymean
}

##FDR
myFDR=p.adjust(ttest_results_df$pvalue, method="BH")
ttest_results_df$FDR = myFDR

write.csv(ttest_results_df, "/Data/PseudoBulk_Jaspar_Ttest.csv")
write.csv(avgMatrix, "/Data/PseudoBulk_Jaspar_TF_activityMatrix.csv")

##Filter
Filt_ttest <- dplyr::filter(ttest_results_df, FDR < .1)
Filt_ttest <- dplyr::filter(Filt_ttest, log2fc < -.2 | log2fc > .2)
Filt_ttest <- Filt_ttest[order(Filt_ttest$log2fc),]
Vars <- Filt_ttest$Gene
Filt_ttest$Gene <- factor(Filt_ttest$Gene, level=Vars)
write.csv(Filt_ttest, "/Data/PseudoBulk_Jaspar_TF_activityMatrix_HCC_CCAttest_top30.csv")
Filt_ttest <- read.csv("/Data/PseudoBulk_Jaspar_TF_activityMatrix_HCC_CCAttest_top30.csv")

ggplot(Filt_ttest, aes(x=Gene, y=log2fc, fill=FDR)) +
  geom_bar(stat="identity", aes(fill=FDR)) +
  coord_flip()
dev.off()

DotPlot(ATAC, features = Vars, group.by="ID")
dev.off()
X <- DotPlot(ATAC, features = Vars, group.by="ID")
Y <- X$data
write.csv(Y, "/Data/PseudoBulk_Jaspar_TF_activityMatrix_HCC_CCAexprs.csv")

## Clustering using Gene activity
set.seed(1234)
DefaultAssay(ATAC) <- "gene.activity"
ATAC <- ScaleData(ATAC, features=row.names(ATAC))
ATAC <- FindVariableFeatures(ATAC)
ATAC <- RunPCA(ATAC)
ATAC <- RunUMAP(object = ATAC, dims = 1:50)

pdf("/Data/Malig_UMAP_GA.pdf", family = "Helvetica", height = 5.0, width = 5.0)
UMAPPlot(GA, group.by="ID", cols = Tol_patienttumor_alt, label=TRUE)
dev.off()
