# Supplementary material for: Genome-wide profiling of transcription factor activity in primary liver cancer using single-cell ATAC sequencing
Source: Cell Rep. Author manuscript; Available in PMC 2023 Dec 26. (PMC10750269; doi:10.1016/j.celrep.2023.113446)
Supplement: 3 [file NIHMS1948211-supplement-3.zip › Scripts_Forresubmission/Rscripts/9_STREAM_Input.R]

## Creted by Amanda Craig
### Extract data from Seurat object for STREAM package

library(Seurat)
library(Signac)
library(Matrix)
set.seed(1234)

##Input data
jaspar_full <- readRDS("~/Data/ATAC_SeuratObj_Malig_ChromVARjaspar.rds")
DefaultAssay(jaspar_full) <- "ATAC"
Idents(jaspar_full) <- "ID"

##Extract input one patient at a time
##Patient HC70
##subset and cluster for labels
HC70 <- subset(jaspar_full, idents ="HC70")
HC70 <- FindTopFeatures(HC70, min.cutoff = 'q95')
HC70 <- RunTFIDF(object = HC70, n = 50, scale.max = NULL)
HC70 <- RunSVD(HC70)
HC70 <- FindNeighbors(HC70, reduction = "lsi", dims = 1:50)
HC70 <-FindClusters(object = HC70, print.output = TRUE, n.start = 10)
HC70 <- RunTSNE(object = HC70, reduction = "lsi", dims = 1:50)
HC70 <- RunUMAP(object = HC70, reduction = "lsi", dims = 1:50)

#extract chromvar matrix
counts <- HC70@assays$malig.chromvar@counts
counts <- counts[Matrix::rowSums(counts) != 0,]
writeMM(counts, file='/Data/C39.mtx')

#extract barcodes
write(x = colnames(counts), file = "~/Data/HC70_barcodes.tsv")

#extract chromvar features
write(x = rownames(counts), file = "~/Data/HC70_features.tsv")

##extract seurat_labels
meta <- HC70@meta.data$seurat_clusters
write.table(meta, col.names = FALSE, row.names = FALSE, sep="\t", "~/Data/HC70_seuratlabels.tsv")
Tol_muted4 <- c('#88CCEE', '#117733', '#332288', '#CCDDAA', '#ff0000','#ffff00' )
IDs <-c("0", "1", "2", "3", "4", "5")
annomat <- matrix(nrow=6, ncol=2)
annomat[,1] <- IDs
annomat[,2] <- Tol_muted4
write.table(annomat, col.names = FALSE, row.names = FALSE, sep="\t", "~/Data/HC70_seuratcolors.tsv")

##C39
C39<- subset(jaspar_full, idents ="C39")
C39 <- FindTopFeatures(C39, min.cutoff = 'q95')
C39 <- RunTFIDF(object = C39, n = 50, scale.max = NULL)
C39 <- RunSVD(C39)
C39 <- FindNeighbors(C39, reduction = "lsi", dims = 1:50)
C39 <-FindClusters(object = C39, print.output = TRUE, n.start = 10)
C39 <- RunTSNE(object = C39, reduction = "lsi", dims = 1:50)
C39 <- RunUMAP(object = C39, reduction = "lsi", dims = 1:50)
UMAPPlot(C39, group.by="seurat_clusters")

#matrix
counts <- C39@assays$malig.chromvar@counts
counts <- counts[Matrix::rowSums(counts) != 0,]
writeMM(counts, file='~/Data/C39.mtx')

#barcodes
write(x = colnames(counts), file = "~/Data/C39_barcodes.tsv")
#chromvar features
write(x = rownames(counts), file = "~/Data/C39_features.tsv")

##seurat_labels
meta <- C39@meta.data$seurat_clusters
write.table(meta, col.names = FALSE, row.names = FALSE, sep="\t", "~/Data/C39_seuratlabels.tsv")
Tol_muted4 <- c('#88CCEE', '#117733', '#332288', '#CCDDAA', '#ff0000','#ffff00' )
IDs <-c("0", "1", "2", "3", "4", "5")
annomat <- matrix(nrow=6, ncol=2)
annomat[,1] <- IDs
annomat[,2] <- Tol_muted4
write.table(annomat, col.names = FALSE, row.names = FALSE, sep="\t", "~/Data/C39_seuratcolors.tsv")

##H23 Too few cells only 8
#H30 too small 15 cells
#H38
H38<- subset(jaspar_full, idents ="H38")
H38 <- FindTopFeatures(H38, min.cutoff = 'q95')
H38 <- RunTFIDF(object =H38, n = 50, scale.max = NULL)
H38 <- RunSVD(H38)
H38 <- FindNeighbors(H38, reduction = "lsi", dims = 1:50)
H38<-FindClusters(object = H38, print.output = TRUE, n.start = 10)
H38 <- RunTSNE(object = H38, reduction = "lsi", dims = 1:50)
H38<- RunUMAP(object = H38, reduction = "lsi", dims = 1:50)
UMAPPlot(H38, group.by="seurat_clusters")

#matrix
counts <- H38@assays$malig.chromvar@counts
counts <- counts[Matrix::rowSums(counts) != 0,]
writeMM(counts, file='~/Data/H38/H38.mtx')

#barcodes
write(x = colnames(counts), file = "~/Data/H38_barcodes.tsv")
#chromvar features
write(x = rownames(counts), file = "~/Data/H38_features.tsv")

##seurat_labels
meta <- H38@meta.data$seurat_clusters
write.table(meta, col.names = FALSE, row.names = FALSE, sep="\t", "~/Data/H38_seuratlabels.tsv")
Tol_muted4 <- c('#88CCEE', '#117733')
IDs <-c("0", "1")
annomat <- matrix(nrow=6, ncol=2)
annomat[,1] <- IDs
annomat[,2] <- Tol_muted4
write.table(annomat, col.names = FALSE, row.names = FALSE, sep="\t", "~/Data/H38_seuratcolors.tsv")

#H62
H62<- subset(jaspar_full, idents ="H62")
H62 <- FindTopFeatures(H62, min.cutoff = 'q95')
H62<- RunTFIDF(object =H62, n = 50, scale.max = NULL)
H62 <- RunSVD(H62)
H62 <- FindNeighbors(H62, reduction = "lsi", dims = 1:50)
H62<-FindClusters(object = H62, verbose = TRUE, n.start = 10)
H62<- RunUMAP(object = H62, reduction = "lsi", dims = 1:50)
UMAPPlot(H62, group.by="seurat_clusters")

#matrix
counts <- H62@assays$malig.chromvar@counts
counts <- counts[Matrix::rowSums(counts) != 0,]
writeMM(counts, file='~/Data/H62.mtx')

#barcodes
write(x = colnames(counts), file = "~/Data/H62_barcodes.tsv")
#chromvar features
write(x = rownames(counts), file = "~/Data/H62_features.tsv")

##seurat_labels
meta <- H62@meta.data$seurat_clusters
write.table(meta, col.names = FALSE, row.names = FALSE, sep="\t", "~/Data/H62_seuratlabels.tsv")
Tol_muted4 <- c('#88CCEE', '#117733')
IDs <-c("0")
annomat <- matrix(nrow=6, ncol=2)
annomat[,1] <- IDs
annomat[,2] <- Tol_muted4
write.table(annomat, col.names = FALSE, row.names = FALSE, sep="\t", "~/Data/H62_seuratcolors.tsv")

#H63-21 cells 
#65
H65<- subset(jaspar_full, idents ="H65")
H65 <- FindTopFeatures(H65, min.cutoff = 'q95')
H65<- RunTFIDF(object =H65, n = 50, scale.max = NULL)
H65 <- RunSVD(H65)
H65 <- FindNeighbors(H65, reduction = "lsi", dims = 1:50)
H65<-FindClusters(object = H65, verbose = TRUE, n.start = 10)
H65<- RunUMAP(object = H65, reduction = "lsi", dims = 1:50)
UMAPPlot(H65, group.by="seurat_clusters")

#matrix
counts <- H65@assays$malig.chromvar@counts
counts <- counts[Matrix::rowSums(counts) != 0,]
writeMM(counts, file='~/Data/H65.mtx')

#barcodes
write(x = colnames(counts), file = "~/Data/H65_barcodes.tsv")
#chromvar features
write(x = rownames(counts), file = "~/Data/H65_features.tsv")

##seurat_labels
meta <- H65@meta.data$seurat_clusters
write.table(meta, col.names = FALSE, row.names = FALSE, sep="\t", "~/Data/H65_seuratlabels.tsv")
Tol_muted4 <- c('#88CCEE', '#117733')
IDs <-c("0", "1")
annomat <- matrix(nrow=2, ncol=2)
annomat[,1] <- IDs
annomat[,2] <- Tol_muted4
write.table(annomat, col.names = FALSE, row.names = FALSE, sep="\t", "~/Data/H65_seuratcolors.tsv")

#1HT1
HT1<- subset(jaspar_full, idents ="1HT1")
HT1 <- FindTopFeatures(HT1, min.cutoff = 'q95')
HT1<- RunTFIDF(object =HT1, n = 50, scale.max = NULL)
HT1 <- RunSVD(HT1)
HT1 <- FindNeighbors(HT1, reduction = "lsi", dims = 1:50)
HT1<-FindClusters(object = HT1, verbose = TRUE, n.start = 10)
HT1<- RunUMAP(object = HT1, reduction = "lsi", dims = 1:50)
UMAPPlot(HT1, group.by="seurat_clusters")

#matrix
counts <- HT1@assays$malig.chromvar@counts
counts <- counts[Matrix::rowSums(counts) != 0,]
writeMM(counts, file='~/Desktop/STREAM_MAL/1HT1/1HT1.mtx')

#barcodes
write(x = colnames(counts), file = "~/Data/1HT1_barcodes.tsv")
#chromvar features
write(x = rownames(counts), file = "~/Data/1HT1_features.tsv")

##seurat_labels
meta <- HT1@meta.data$seurat_clusters
write.table(meta, col.names = FALSE, row.names = FALSE, sep="\t", "~/Data/1HT1_seuratlabels.tsv")
Tol_muted4 <- c('#88CCEE', '#117733', '#332288', '#CCDDAA')
IDs <-c("0", "1", "2", "3")
annomat <- matrix(nrow=4, ncol=2)
annomat[,1] <- IDs
annomat[,2] <- Tol_muted4
write.table(annomat, col.names = FALSE, row.names = FALSE, sep="\t", "~/Data/1HT1_seuratcolors.tsv")

#2HT1
HT2<- subset(jaspar_full, idents ="2HT1")
HT2 <- FindTopFeatures(HT2, min.cutoff = 'q95')
HT2<- RunTFIDF(object =HT2, n = 50, scale.max = NULL)
HT2 <- RunSVD(HT2)
HT2 <- FindNeighbors(HT2, reduction = "lsi", dims = 1:50)
HT2<-FindClusters(object = HT2, verbose = TRUE, n.start = 10)
HT2<- RunUMAP(object = HT2, reduction = "lsi", dims = 1:50)
UMAPPlot(HT2, group.by="seurat_clusters")

#matrix
counts <- HT2@assays$malig.chromvar@counts
counts <- counts[Matrix::rowSums(counts) != 0,]
writeMM(counts, file='~/Data/2HT1.mtx')

#barcodes
write(x = colnames(counts), file = "~/Data/2HT1_barcodes.tsv")
#chromvar features
write(x = rownames(counts), file = "~/Data/2HT1_features.tsv")

##seurat_labels
meta <- HT2@meta.data$seurat_clusters
write.table(meta, col.names = FALSE, row.names = FALSE, sep="\t", "~/Data/2HT1_seuratlabels.tsv")
Tol_muted4 <- c('#88CCEE', '#117733', '#332288')
IDs <-c("0", "1", "2")
annomat <- matrix(nrow=3, ncol=2)
annomat[,1] <- IDs
annomat[,2] <- Tol_muted4
write.table(annomat, col.names = FALSE, row.names = FALSE, sep="\t", "~/Data/2HT1_seuratcolors.tsv")

#4HT1
HT4<- subset(jaspar_full, idents ="4HT1")
HT4 <- FindTopFeatures(HT4, min.cutoff = 'q95')
HT4<- RunTFIDF(object =HT4, n = 50, scale.max = NULL)
HT4 <- RunSVD(HT4)
HT4 <- FindNeighbors(HT4, reduction = "lsi", dims = 1:50)
HT4<-FindClusters(object = HT4, verbose = TRUE, n.start = 10)
HT4<- RunUMAP(object = HT4, reduction = "lsi", dims = 1:50)
UMAPPlot(HT4, group.by="seurat_clusters")

#matrix
counts <- HT4@assays$malig.chromvar@counts
counts <- counts[Matrix::rowSums(counts) != 0,]
writeMM(counts, file='~/Data/4HT1.mtx')

#barcodes
write(x = colnames(counts), file = "~/Data/4HT1_barcodes.tsv")
#chromvar features
write(x = rownames(counts), file = "~/Data/4HT1_features.tsv")

##seurat_labels
meta <- HT4@meta.data$seurat_clusters
write.table(meta, col.names = FALSE, row.names = FALSE, sep="\t", "~/Data/4HT1_seuratlabels.tsv")
Tol_muted4 <- c('#88CCEE', '#117733', '#332288')
IDs <-c("0", "1", "2")
annomat <- matrix(nrow=3, ncol=2)
annomat[,1] <- IDs
annomat[,2] <- Tol_muted4
write.table(annomat, col.names = FALSE, row.names = FALSE, sep="\t", "~/Data/4HT1_seuratcolors.tsv")

#C56
C56<- subset(jaspar_full, idents ="C56")
C56 <- FindTopFeatures(C56, min.cutoff = 'q95')
C56<- RunTFIDF(object =C56, n = 50, scale.max = NULL)
C56 <- RunSVD(C56)
C56 <- FindNeighbors(C56, reduction = "lsi", dims = 1:50)
C56<-FindClusters(object = C56, verbose = TRUE, n.start = 10)
C56<- RunUMAP(object = C56, reduction = "lsi", dims = 1:50)
UMAPPlot(C56, group.by="seurat_clusters")

#matrix
counts <- C56@assays$malig.chromvar@counts
counts <- counts[Matrix::rowSums(counts) != 0,]
writeMM(counts, file='~/Data/C56.mtx')

#barcodes
write(x = colnames(counts), file = "~/Data/C56_barcodes.tsv")
#chromvar features
write(x = rownames(counts), file = "~/Data/C56_features.tsv")

##seurat_labels
meta <- C56@meta.data$seurat_clusters
write.table(meta, col.names = FALSE, row.names = FALSE, sep="\t", "~/Data/C56_seuratlabels.tsv")
Tol_muted4 <- c('#88CCEE', '#117733')
IDs <-c("0", "1")
annomat <- matrix(nrow=2, ncol=2)
annomat[,1] <- IDs
annomat[,2] <- Tol_muted4
write.table(annomat, col.names = FALSE, row.names = FALSE, sep="\t", "~/Data/C56_seuratcolors.tsv")

#C60 too small
