# Supplementary material for: Genome-wide profiling of transcription factor activity in primary liver cancer using single-cell ATAC sequencing
Source: Cell Rep. Author manuscript; Available in PMC 2023 Dec 26. (PMC10750269; doi:10.1016/j.celrep.2023.113446)
Supplement: 3 [file NIHMS1948211-supplement-3.zip › Scripts_Forresubmission/Rscripts/Final_Figures.R]

## Made by Amanda Craig
## Raw PDFs for figures ##

## Packages ##
library(BSgenome.Hsapiens.UCSC.hg38, lib.loc="/data/craigaj/R/4.0/library")
library(JASPAR2018)
library(ggpubr)
library(patchwork)
library(circlize)
library(stringr)
library(survcomp)
library("survminer")
library(Seurat)
library(Signac)
library(TFBSTools)
library(ComplexHeatmap)
library(dplyr)
library(Matrix)
library(ChIPseeker)
library(GSEABase)
library(GSVA)

## Input data ##
gene.ranges <- readRDS("/data/craigaj/scATAC_Patients/Malignant_MotifDiff_output/gene.ranges.rds")

ATAC <- readRDS("Patients_AllAssays_Label_SeuratObj.rds")
ATAC
DefaultAssay(ATAC) <- "ATAC"
ATAC$ID <- factor(ATAC$ID, levels = c("C39", "C56", "C60", "H23", "H30", "H38",  "H58B",  "H62", "H63", "H65", "H69", "HC70", "H77", "1HT1", "2HT1", "4HT1" ))  # to make the colors match

fragment.path <- '/data/craigaj/scATAC_Patients/Input_data/fragments.tsv.gz'

ATAC <- SetFragments(
  object = ATAC,
  file = fragment.path
)

ATACAssay2 <- ATAC@assays$ATAC@data
writeMM(ATACAssay2, file='/data/craigaj/scATAC_Patients/Figure_InputData/Tables/BinarizedPeaks.mtx')
rm(ATACAssay2)

ATACAssay1 <- ATAC@assays$chromvar@data
write.csv(ATACAssay1, file='/data/craigaj/scATAC_Patients/Figure_InputData/Tables/TFMotifActivity.csv')
rm(ATACAssay1)

ATACAssay3 <- ATAC@assays$gene.activity@data
writeMM(ATACAssay3, file='/data/craigaj/scATAC_Patients/Figure_InputData/Tables/GeneActivity.mtx')
rm(ATACAssay3)

jaspar_full <- readRDS("/data/craigaj/scATAC_Patients/Malignant_MotifDiff_output/ATAC_SeuratObj_Malig_ChromVARjaspar.rds")
Idents(jaspar_full) <- "ID"
DefaultAssay(jaspar_full) <- "malig.chromvar"
jaspar_full$ID <- factor(jaspar_full$ID, levels = c("C39", "C56", "C60", "H23", "H30", "H38", "H58B", "H62", "H63", "H65", "H69", "HC70", "H77", "1HT1", "2HT1", "4HT1" ))  # to make the colors match

ATACAssay4 <- jaspar_full@assays$malig.chromvar@data
write.csv(ATACAssay4, file='/data/craigaj/scATAC_Patients/Figure_InputData/Tables/TFMotifActivityMalignantCells.csv')
rm(ATACAssay4)

Tcell <- readRDS("ATAC_SeuratObj_TcellSubtypes.rds")
Tcell$ID <- factor(Tcell$ID, levels = c("C39", "C56", "C60", "H23", "H30", "H38",  "H58B",  "H62", "H63", "H65", "H69", "HC70", "H77", "1HT1", "2HT1", "4HT1" ))  # to make the colors match

Bcell <- readRDS("ATAC_BcellSubtypes_Seuratobj.rds")
Bcell$ID <- factor(Bcell$ID, levels = levels(ATAC$ID))  # to make the colors match
Bcell$ID <- factor(Bcell$ID, levels = c("C39", "C56", "C60", "H23", "H30", "H38",  "H58B",  "H62", "H63", "H65", "H69", "HC70", "H77", "1HT1", "2HT1", "4HT1" ))  # to make the colors match

TAM <- readRDS("Macrophage_SeuratObj_Labels.rds")
TAM$ID <- factor(TAM$ID, levels = levels(ATAC$ID))  # to make the colors match
TAM$ID <- factor(TAM$ID, levels = c("C39", "C56", "C60", "H23", "H30", "H38",  "H58B",  "H62", "H63", "H65", "H69", "HC70", "H77", "1HT1", "2HT1", "4HT1" ))  # to make the colors match

### color schemes ##
# Function for plotting colors side-by-side
pal <- function(col, border = "light gray", ...){
  n <- length(col)
  title <- deparse(substitute(col))
  plot(0, 0, type="n", xlim = c(0, 1), ylim = c(0, 1),
       axes = FALSE, main=title,xlab = "", ylab = "", ...)
  rect(0:(n-1)/n, 0, 1:n/n, 1, col = col, border = border)
}

#From Paul Tol: https://personal.sron.nl/~pault/
Tol_celltype <- c('#EE6677', '#228833', '#AA3377', '#4477AA', '#CCBB44',
                  '#66CCEE', '#BBBBBB')
Tol_muted <- c('#88CCEE', '#44AA99', '#117733', '#332288', '#DDCC77', '#999933',
               '#CC6677', '#882255', '#AA4499', '#DDDDDD', '#CCDDAA')
Tol_patient <- c('#AA4499', '#BB5566', '#BBBBBB', '#77AADD', '#EE8866', '#332288',
                 '#AAAA00', '#117733', '#DDAA33','#EE6677', '#EEDD88','#882255',
                 '#FFAABB', '#44BB99', '#99DDFF', '#CCDDAA')
Tol_light <- c('#BBCC33','#FFAABB','#77AADD', '#AAAA00', '#EE8866', '#EEDD88',
               '#FFAABB', '#99DDFF', '#44BB99', '#DDDDDD')
Tol_tumortype <- c('#EE6677', '#44BB99')
Tol_patienttumor <- c('#AA4499', '#BB5566', '#BBBBBB', '#77AADD', '#EE8866',
                      '#AAAA00', '#117733', '#DDAA33','#EE6677', '#EEDD88','#882255', '#44BB99', '#99DDFF', '#CCDDAA')
col_heatmap = colorRamp2(c(-.5, .5), c("navy", "yellow"))
Tol_patienttumor_alt <- c('#21e6ce', '#66eedd', '#94f3e7', '#e61f38', '#e83148',
                          '#ea4358', '#ec5467','#ee6677', '#f07887','#f28996',
                          '#f49ba6', '#f6adb6', '#f8bec5', '#fad0d5')
Tol_patientTcell_alt <- c('#66eedd', '#94f3e7', '#e61f38', '#e83148', '#ea4358',
                          '#e76d7c', '#ec5467','#ee6677', '#f07887', '#f49ba6', '#f6abb4', '#f6adb6', '#f8bec5', '#fad0d5', 'grey', 'blue')
Tol_patient_alt <- c('#21e6ce', '#66eedd', '#94f3e7', '#e61f38', '#e83148',
                     '#ea4358', '#e76d7c', '#ec5467','#ee6677', '#f07887','#f28996', '#f49ba6', '#f6abb4', '#f6adb6', '#f8bec5', '#fad0d5')
Tol_celltype_NoMal <- c('#228833', '#AA3377', '#4477AA', '#CCBB44', '#66CCEE',
                        '#BBBBBB')
Tol_New <- c('#EE8866', '#AAAA00', '#117733', '#DDAA33','#EE6677', '#EEDD88',
             '#882255', '#44BB99', '#99DDFF', '#CCDDAA')
Tol_New2 <- c( '#882255', '#44BB99', '#99DDFF', '#CCDDAA')
Tol_TumorTypeSwap <- c('#44BB99', '#EE6677')

pal(Tol_celltype)
pal(Tol_light)
pal(Tol_muted)
pal(Tol_patient)
pal(Tol_tumortype)
pal(Tol_patienttumor_alt)
pal(Tol_New)

### Each table and figure panel ##

## Table 1- patient demographics- made in excel

## Figure 1
##A- flow chart of sample collection and processing, made in biorender

##B- ATAC UMAP with 16 patients ## Need BinarizedPeaks.mtx ##
pdf("/data/craigaj/scATAC_Patients/Figure_InputData/Figures/Figure1_B.pdf",
    family = "Helvetica", height = 5.0, width = 5.0)
UMAPPlot(ATAC, cols = Tol_patient, group.by="ID")
dev.off()

##C- UMAP by cell type ## Need Supp. Table 2 and BinarizedPeaks.mtx ##
pdf("/data/craigaj/scATAC_Patients/Figure_InputData/Figures/Figure1_C.pdf",
    family = "Helvetica", height = 5.0, width = 5.0)
UMAPPlot(ATAC, cols = Tol_celltype, group.by="Cell_Idents")
dev.off()

##D- Barplot by patient ## Need Supp. Table 2 ##
meta <- ATAC@meta.data

pdf("/data/craigaj/scATAC_Patients/Figure_InputData/Figures/Figure1_D.pdf")
ggplot(meta, aes(fill=Cell_Idents, y=orig.ident, x=ID)) + 
  geom_bar(position="fill", stat="identity")  +
  scale_fill_manual(values=Tol_celltype)
dev.off()

## Supplemental Table 2 Cell composition by patient
PatientCellType <- ATAC[[c("ID", "Cell_Idents", "prediction.score.max")]]
write.csv(PatientCellType, "/data/craigaj/scATAC_Patients/Figure_InputData/Tables/SuppTable2.csv")

##Supplemental Table 4 Cell type specific TF motifs 
markers.all.LR.long <- read.csv("/data/craigaj/scATAC_Patients/Clusters_UniquePeak_output/ATAC_Clusters_Motifs_CellType.csv", header=TRUE, row.names = 1)
write.csv(markers.all.LR.long, "/data/craigaj/scATAC_Patients/Figure_InputData/Tables/SuppTable4.csv")

##Supplemental Figure 1
Idents(ATAC) <- "orig.ident"

##-A nucleosome graph ## Need Supp. Table 1 ##
pdf("/data/craigaj/scATAC_Patients/Figure_InputData/Figures/Figure_Supp1_A.pdf",
    family = "Helvetica", height = 5.0, width = 5.0)
FragmentHistogram(object = ATAC)
dev.off()

DefaultAssay(ATAC) <- "ATAC"
##-B TSS plot ## Need Supp. Table 1 ##
pdf("/data/craigaj/scATAC_Patients/Figure_InputData/Figures/Figure_Supp1_B.pdf",
    family = "Helvetica", height = 5.0, width = 5.0)
TSSPlot(ATAC, assay = "ATAC") 
dev.off()

##-C FRIP Violin plots ## Need Supp. Table 1 ##
pdf("/data/craigaj/scATAC_Patients/Figure_InputData/Figures/Figure_Supp1_C.pdf",
    family = "Helvetica", height = 5.0, width = 5.0)
VlnPlot(ATAC, cols = Tol_patient,pt.size = 0, group.by="ID", features= "FRIP")
dev.off()

##-D Housekeeping Gene Track ## Need BinarizedPeaks.mtx ##
Idents(ATAC) <- "orig.ident"
DefaultAssay(object = ATAC) <- "ATAC"

pdf("/data/craigaj/scATAC_Patients/Figure_InputData/Figures/Figure_Supp1_D1.pdf",
    family = "Helvetica", height = 5.0, width = 5.0)
CoveragePlot(
  object = ATAC,
  region = "chr12-6534512-6538374",
  sep = c("-", "-"),
  peaks = StringToGRanges(rownames(ATAC), sep = c("-", "-")),
  annotation = gene.ranges,
  extend.upstream = 1000,
  extend.downstream = 1000,
  ncol = 1,
  ymax=20
) 
dev.off()

pdf("/data/craigaj/scATAC_Patients/Figure_InputData/Figures/Figure_Supp1_D2.pdf",
    family = "Helvetica", height = 5.0, width = 5.0)
CoveragePlot(
  object = ATAC,
  region = "chr10-79555852-79560407",
  sep = c("-", "-"),
  peaks = StringToGRanges(rownames(ATAC), sep = c("-", "-")),
  annotation = gene.ranges,
  extend.upstream = 100,
  extend.downstream = 100,
  ncol = 1,
  ymax=20
)
dev.off()

##-E Peak location annotation pie chart ## 
peakAnno <- readRDS("/data/craigaj/scATAC_Patients/ChiPSeeker_output/Annotation_AllPeaks.rds")
pdf("/data/craigaj/scATAC_Patients/Figure_InputData/Figures/Figure_Supp1_E.pdf",
    family = "Helvetica", height = 5.0, width = 6.0)
plotAnnoPie(peakAnno)
dev.off()

##-F- UMAP by seurat cluster ## Need BinarizedPeaks.mtx ##
pdf("/data/craigaj/scATAC_Patients/Figure_InputData/Figures/Figure_Supp1_F.pdf",
    family = "Helvetica", height = 5.0, width = 5.0)
UMAPPlot(ATAC, group.by="seurat_clusters", label = TRUE)
dev.off()

### Supplemental Table 1 scATAC quality control measurements
QC_table <- ATAC[[c("ID", "FRIP", "TSS.enrichment", "nucleosome_signal")]]
write.csv(QC_table, "/data/craigaj/scATAC_Patients/Figure_InputData/Tables/SuppTable1.csv")

## Supp Figure 2
##-A accuracy plot for assigning cells from RNA ## Need Supp. Table 2 ##
pdf("/data/craigaj/scATAC_Patients/Figure_InputData/Figures/Figure_Supp2_A.pdf",
    family = "Helvetica", height = 5.0, width = 5.0)
hist(ATAC$prediction.score.max)
abline(v = 0.5, col = "red")
dev.off()

##-B- UMAP epithelial marker ## Need BinarizedPeaks.mtx ##
pdf("/data/craigaj/scATAC_Patients/Figure_InputData/Figures/Figure_Supp2_B1.pdf",
    family = "Helvetica", height = 5.0, width = 5.0)
FeaturePlot(
  object = ATAC,
  features = "epith_Features1",
  pt.size = 0.1,
  max.cutoff = 'q90',
  min.cutoff = 'q10'
)
dev.off()

pdf("/data/craigaj/scATAC_Patients/Figure_InputData/Figures/Figure_Supp2_B2.pdf",
    family = "Helvetica", height = 5.0, width = 5.0)
FeaturePlot(
  object = ATAC,
  features = "TAM_Features1",
  pt.size = 0.1,
  max.cutoff = 'q90',
  min.cutoff = 'q10'
)
dev.off()

pdf("/data/craigaj/scATAC_Patients/Figure_InputData/Figures/Figure_Supp2_B3.pdf",
    family = "Helvetica", height = 5.0, width = 5.0)
FeaturePlot(
  object = ATAC,
  features = "Tcell_Features1",
  pt.size = 0.1,
  max.cutoff = 'q90',
  min.cutoff = 'q10'
)
dev.off()

#-C ALB Gene Track ## Need BinarizedPeaks.mtx ##
DefaultAssay(ATAC) <- "ATAC"
Idents(ATAC)<- "Cell_Idents"

# ALB
pdf("/data/craigaj/scATAC_Patients/Figure_InputData/Figures/Figure_Supp2_C.pdf",
    family = "Helvetica", height = 5.0, width = 5.0)
CoveragePlot(
  object = ATAC,
  region = "chr4-73396000-73399000",
  sep = c("-", "-"),
  peaks = StringToGRanges(rownames(ATAC), sep = c("-", "-")),
  annotation = gene.ranges,
  extend.upstream = 0,
  extend.downstream = 0,
  ncol = 1
)
dev.off()

## Supp Figure 3
## CNV estimates
  
##Supp Figure 4
##-A Heatmap of cell type specific peaks ## Need Supp. Table 3 and BinarizedPeaks.mtx ##
DefaultAssay(ATAC) <- "ATAC"
markers.all.LR <- read.csv("/data/craigaj/scATAC_Patients/Clusters_UniquePeak_output/ATAC_peaks_CellType_Top20.csv", header=TRUE)
pdf("/data/craigaj/scATAC_Patients/Figure_InputData/Figures/Figure_Supp4_A.pdf",
    family = "Helvetica", height = 5.0, width = 5.0)
DoHeatmap(ATAC, features = markers.all.LR$gene, size = 3, slot = "data",
          group.colors = Tol_celltype, draw.lines =TRUE) +
  scale_fill_gradient(low = "navy", high="yellow") +
  theme(text = element_text(size=2))
dev.off()

##-B ##
Combine4 <- read.csv("/data/craigaj/scATAC_Patients/Clusters_UniquePeak_output/Cell_Type_GA_GSEA_TopPathways.csv")
Combine4$Cell_Type <- factor(Combine4$Cell_Type, levels = c("T cells", "Monocytes",
                                                            "B cells", "Endothelial",
                                                            "Fibroblasts" ))  # to make the colors match
Combine4$Description<- factor(Combine4$Description, levels = Combine4$Description)

pdf("/data/craigaj/scATAC_Patients/Figure_InputData/Figures/Figure_Supp4_B.pdf",
    family = "Helvetica", height = 5.0, width = 10.0)
ggbarplot(gsea, y="Gene.Set.Proportion.Enriched", x="Gene.Set", fill="pAdj")
dev.off()

###-C TF activity dotplot ## Need TFMotifActivity.csv ##
DefaultAssay(ATAC) <- "ATAC"

pfm <- getMatrixSet(
  x = JASPAR2018,
  opts = list(species = 9606, all_versions = FALSE)
)

motif.matrix <- CreateMotifMatrix(
  features = StringToGRanges(rownames(ATAC), sep = c("-", "-")),
  pwm = pfm,
  genome = 'BSgenome.Hsapiens.UCSC.hg38',
  sep = c("-", "-"),
  use.counts = FALSE
)

#Create a new Motif object to store the results
motif <- CreateMotifObject(
  data = motif.matrix,
  pwm = pfm
)

# Add the Motif object to the assay
ATAC[['ATAC']] <- AddMotifObject(
  object = ATAC[['ATAC']],
  motif.object = motif
)

pdf("/data/craigaj/scATAC_Patients/Figure_InputData/Figures/Figure_Supp4_C_Motifs.pdf", 
    family = "Helvetica", height = 5.0, width = 5.0)
MotifPlot(
  object = ATAC,
  motifs = c("MA0484.1", "MA0080.4", "MA1419.1", "MA1120.1" )
)
dev.off()

pdf("/data/craigaj/scATAC_Patients/Figure_InputData/Figures/Figure_Supp4_C.pdf",
    family = "Helvetica", height = 5.0, width = 10.0)
DotPlot(ATAC,
        assay = "chromvar",
        features=c("MA0484.1", "MA0080.4", "MA1419.1", "MA1120.1"))
dev.off()

##-D Heatmap cell type specific TF activity ## Need TFMotifActivity.csv ##
DefaultAssay(ATAC) <- "chromvar"
markers.all.LR <- read.csv("/data/craigaj/scATAC_Patients/Clusters_UniquePeak_output/ATAC_Clusters_Motifs_CellType_top.csv", header=TRUE, row.names = 1)

pdf("/data/craigaj/scATAC_Patients/Figure_InputData/Figures/Figure_Supp4_D.pdf",
    family = "Helvetica", height = 5.0, width = 5.0)
DoHeatmap(ATAC, features = markers.all.LR$gene, size = 3, slot = "data", 
          group.colors = Tol_celltype, draw.lines =TRUE) +
  scale_fill_gradient2(low = "navy", high="yellow", mid="black") +
  theme(text = element_text(size=2))
dev.off()

#Supplemental Table 3 Cell type specific peaks 
markers.all.LR.longpeaks <- read.csv("/data/craigaj/scATAC_Patients/Clusters_UniquePeak_output/ATAC_Peaks_CellType.csv", header=TRUE)
write.csv(markers.all.LR.longpeaks, "/data/craigaj/scATAC_Patients/Figure_InputData/Tables/SuppTable3.csv")

##Figure 2
##-A UMAP macrophage ## Need BinarizedPeaks.mtx ##
pdf("/data/craigaj/scATAC_Patients/Figure_InputData/Figures/Figure2_A.pdf", 
    family ="Helvetica", height = 5.0, width=10.0)
UMAPPlot(TAM, group.by="predicted.id", cols=Tol_New2)
dev.off()

meta3 <- read.csv("/data/craigaj/scATAC_Patients/Subset_output/Macrophage_subtypetable.csv", header= T,row.names = 1)
meta3$ID <- factor(meta3$ID, levels = c("C39", "C56", "C60", "H23", "H30", "H38",  "H58B",  "H62", "H63", "H65", "H69", "HC70", "H77", "1HT1", "2HT1", "4HT1" ))  # to make the colors match

#-B barplot by patient macrophage ##
pdf("/data/craigaj/scATAC_Patients/Figure_InputData/Figures/Figure2_B.pdf",
    family ="Helvetica", height = 5.0, width=10.0)
ggplot(meta3, aes(fill=predicted.id, y=predicted.id, x=ID,)) + 
  geom_bar(position="fill", stat="identity") +
  scale_fill_manual(values=Tol_New2)
dev.off()

##-C UMAP B cell type ## BinarizedPeaks.mtx ##
pdf("/data/craigaj/scATAC_Patients/Figure_InputData/Figures/Figure2_C.pdf",
    family ="Helvetica", height = 5.0, width=6.0)
UMAPPlot(Bcell, group.by="predicted.id",  cols = Tol_New)
dev.off()

meta2<- Bcell@meta.data
# to make the colors match
meta2$ID <- factor(meta2$ID, levels = c("C39", "C56", "C60", "H23", "H30", "H38",  "H58B",  "H62", "H63", "H65", "H69", "HC70", "H77", "1HT1", "2HT1", "4HT1" ))  # to make the colors match

##-D barplot B cell subtype by patient ## 
pdf("/data/craigaj/scATAC_Patients/Figure_InputData/Figures/Figure2_D.pdf",
    family = "Helvetica", height = 5.0, width = 10.0)
ggplot(meta2, aes(fill=predicted.id, y=predicted.id, x=ID,)) + 
  geom_bar(position="fill", stat="identity") +
  scale_fill_manual(values=Tol_New)
dev.off()

##-E  T cells predicted cell type UMAP ## BinarizedPeaks.mtx ##
pdf("/data/craigaj/scATAC_Patients/Figure_InputData/Figures/Figure2_E.pdf",
    family = "Helvetica", height = 5.0, width = 10.0)
UMAPPlot(Tcell, group.by="predicted.id", cols = Tol_muted)
dev.off()

meta <- read.csv("/data/craigaj/scATAC_Patients/Subset_output/Tcell_SubtypeTable_ByPatient.csv", header=T, row.names = 1)
meta$ID <- factor(meta$ID, levels = c("C39", "C56", "C60", "H23", "H30", "H38",  "H58B",  "H62", "H63", "H65", "H69", "HC70", "H77", "1HT1", "2HT1", "4HT1" ))  # to make the colors match

##-F Barplot  T cell subtype  by patient ##
pdf("/data/craigaj/scATAC_Patients/Figure_InputData/Figures/Figure2_F.pdf",
    family = "Helvetica", height = 5.0, width = 10.0)
ggplot(meta, aes(fill=predicted.id, y=predicted.id, x=ID,)) + 
  geom_bar(position="fill", stat="identity") +
  scale_fill_manual(values=Tol_muted)
dev.off()

## Supplemental Figure 5
##-A UMAP macrophage ## BinarizedPeaks.mtx ##
pdf("/data/craigaj/scATAC_Patients/Figure_InputData/Figures/Figure_Supp2_A.pdf", 
    family ="Helvetica", height = 5.0, width=10.0)
UMAPPlot(TAM, group.by="ID", cols=Tol_patient_alt)
dev.off()

##-B UMAP B cell type ## BinarizedPeaks.mtx ##
pdf("/data/craigaj/scATAC_Patients/Figure_InputData/Figures/Figure_Supp2_B.pdf",
    family ="Helvetica", height = 5.0, width=6.0)
UMAPPlot(Bcell, group.by="ID",  cols = Tol_patient_alt)
dev.off()

##-C  T cells predicted cell type UMAP ## BinarizedPeaks.mtx ##
Idents(Tcell) <- "ID" 
pdf("/data/craigaj/scATAC_Patients/Figure_InputData/Figures/Figure_Supp2_C.pdf",
    family = "Helvetica", height = 5.0, width = 10.0)
UMAPPlot(Tcell, group.by="ID", cols = Tol_patientTcell_alt)
dev.off()

## Supplemental Figure 6
meta_RNAB <- read.csv("/data/craigaj/scATAC_Patients/Subset_output/RNA_Bcell_metatableAll.csv")

## A- Barplot  B cell subtype  by patient ##
pdf("/data/craigaj/scATAC_Patients/Figure_InputData/Figures/Figure_Supp6_A.pdf")
ggplot(meta_RNAB, aes(fill=Bcell_Subtype, y=Bcell_Subtype, x=ident.name)) + 
  geom_bar(position="fill", stat="identity")  +
  scale_fill_manual(values=Tol_New)
dev.off()

meta_RNA <- read.csv("/data/craigaj/scATAC_Patients/Subset_output/RNA_Tcell_metatableAll.csv")

## B- Barplot  T cell subtype  by patient ##
pdf("/data/craigaj/scATAC_Patients/Figure_InputData/Figures/Figure_Supp6_B.pdf")
ggplot(meta_RNA, aes(fill=inferred_subtype, y=inferred_subtype, x=ident.name)) + 
  geom_bar(position="fill", stat="identity")  +
  scale_fill_manual(values=Tol_muted)
dev.off()

## Figure 3
##-A  UMAP with peaks tumor only ## Need BinarizedPeaks.mtx ##
pdf("/data/craigaj/scATAC_Patients/Figure_InputData/Figures/Figure3_A.pdf", 
    family = "Helvetica", height = 5.0, width = 5.0)
UMAPPlot(jaspar_full, group.by="ID", cols = Tol_patienttumor_alt, label= FALSE)
dev.off()

##-B UMAP with TF jaspar tumor only ## Need TFMotifActivityMalignantCells.csv ##
Cons <- read.csv("/data/craigaj/scATAC_Patients/Malignant_MotifDiff_output/variability_jasparV1.5_subset70_consensus.csv")
MotifVars <- Cons$rowname
MotifVars <- gsub("_", "-", MotifVars)

set.seed(1234)
DefaultAssay(jaspar_full) <- "malig.chromvar"
jaspar_full <- ScaleData(jaspar_full, features=row.names(jaspar_full))
X <- RunPCA(jaspar_full, features = MotifVars)
X <- RunUMAP(object = X, dims = 1:50)

pdf("/data/craigaj/scATAC_Patients/Figure_InputData/Figures/Figure3_B.pdf", 
    family = "Helvetica", height = 5.0, width = 5.0)
UMAPPlot(X, group.by="ID", cols = Tol_patienttumor_alt)
dev.off()

##-C plot of TFs ## Need TFMotifActivityMalignantCells.csv ##
DefaultAssay(jaspar_full) <- "malig.chromvar"
Idents(jaspar_full) <- "Tumor_Type"
Vars_order <- c("MA0785.1-POU2F1", "MA0786.1-POU3F1", "MA0787.1-POU3F2", 
                "MA0788.1-POU3F3", "MA0792.1-POU5F1B", "MA0598.2-EHF",
                "MA0473.2-ELF1",  "MA0640.1-ELF3", "MA0641.1-ELF4",  
                "MA0136.2-ELF5", "MA0657.1-KLF13", "MA0740.1-KLF14",
                "MA0685.1-SP4",  "MA0747.1-SP8", "MA0028.2-ELK1",
                "MA0076.2-ELK4",  "MA0763.1-ETV3", "MA0686.1-SPDEF",
                "MA0784.1-POU1F1", "MA0115.1-NR1H2::RXRA", "MA0504.1-NR2C2",      
                "MA0017.2-NR2F1", "MA0727.1-NR3C2", "MA0160.1-NR4A2",     
                "MA0071.1-RORA", "MA0855.1-RXRB",  "MA0856.1-RXRG",
                "MA0258.2-ESR2", "MA0667.1-MYF6", "MA0796.1-TGIF1" )            
                         
jaspar_full$ID <- factor(jaspar_full$ID, levels = c("C39", "C56", "C60", "H65", "H63", "H69","H30", "4HT1",  "H23", "H38", "H62", "2HT1", "HC70", "1HT1"))  # to make the colors match

pdf("/data/craigaj/scATAC_Patients/Figure_InputData/Figures/Figure3_C.pdf",
    family = "Helvetica",height = 5.0, width =8.0)
DotPlot(jaspar_full, group.by="ID", features =Vars_order)
dev.off()

##-D, TF clustering in TIGER ## Need publicly available TIGER_LogNormCounts ##
pheno <- read.csv("/data/craigaj/scATAC_Patients/BulkRNAseq_output/TIGER_Tumor_Phenotype.csv", header=T, row.names = 1)
ATAC_TF <- read.csv("/data/craigaj/scATAC_Patients/BulkRNAseq_output/TIGER_Tumor_TFscaledMatrix.csv", header= TRUE, row.names = 1)
ATAC_TF <- as.matrix(ATAC_TF)

pheno_heatmap2 <- pheno[,1]
ha <- HeatmapAnnotation(Tissue=pheno_heatmap2, 
                        col=list(Tissue=c("HCC_T"="#EE6677", "CCA_T"="#44BB99")))

pdf("/data/craigaj/scATAC_Patients/Figure_InputData/Figures/Figure3_D.pdf", 
    family = "Helvetica", height = 5.0, width = 5.0)
Heatmap(ATAC_TF, 
        cluster_rows = TRUE,
        cluster_columns = TRUE, 
        top_annotation = ha, 
        clustering_distance_rows ="pearson", 
        clustering_distance_columns="pearson", 
        show_column_names = FALSE, 
        show_row_names = TRUE, column_gap = unit(3, "mm"),
        column_split = 2)
dev.off()
 
##-E AUC curve- from Whitney ## Need publicly available TIGER_LogNormCounts ##
pdf(file="/data/craigaj/scATAC_Patients/Figure_InputData/Figures/Figure3_E.pdf", 
    family = "Helvetica",width=3, height=3,compress=TRUE, useDingbats = F)
roc_plot=pROC::roc(as.numeric(testing$Class), ros_pred$X1)
plot(roc_plot, col = 1, lty = 1, print.auc=T, print.auc.x=0.31, print.auc.y=0.03)
dev.off()

## Figure 4
##-A TF classes ## From Supp. Table 6 ##
TF_Tumors_scale <- read.csv("/data/craigaj/scATAC_Patients/BulkRNAseq_output/TIGER_TF_ERHeatmap.csv", header = T, row.names = 1) 
TF_Tumors_scale <- as.matrix(TF_Tumors_scale)
ha3 <- readRDS("/data/craigaj/scATAC_Patients/BulkRNAseq_output/TopAnnotation.rds")
ha2 <- readRDS("/data/craigaj/scATAC_Patients/BulkRNAseq_output/BottomAnnotation.rds")
dend <- readRDS("/data/craigaj/scATAC_Patients/BulkRNAseq_output/clusteringDendo.rds")

pdf("/data/craigaj/scATAC_Patients/Figure_InputData/Figures/Figure4_A.pdf", 
    family = "Helvetica", height = 5.0, width = 10.0)
Heatmap(TF_Tumors_scale,
        cluster_rows = TRUE,
        cluster_columns = dend,
        clustering_distance_rows = "pearson",
        clustering_distance_columns = "pearson",
        top_annotation = ha3,
        bottom_annotation = ha2,
        show_column_names = FALSE,
        show_row_names = TRUE,
        column_gap = unit(3, "mm")
)
dev.off()

###-B Boxplots of ES scores ## From Supp. Table 6
New_Pheno<- read.csv("/data/craigaj/scATAC_Patients/BulkRNAseq_output/TFssGSEA_ERscores_Pheno.csv", row.names=1)
Filt_pheno <- dplyr::filter(New_Pheno, Tissue == "HCC_T" | Tissue == "CCA_T")

my_comparisons <- list( c("CCA_T", "HCC_T") )

pdf("/data/craigaj/scATAC_Patients/Figures/Figure_InputData/Figures/Figure4_B_POU.pdf",
    family = "Helvetica", height = 5.0, width = 5.0)
ggboxplot(Filt_pheno, x="Tissue", y="POU_class", add = "jitter", color = "Tissue")  + 
  stat_compare_means(comparisons = my_comparisons) +
  scale_color_manual(values=c("#EE6677", "#44BB99")) +
  ylim(-.3, .8)
dev.off()

pdf("/data/craigaj/scATAC_Patients/Figures/Figure_InputData/Figures/Figure4_B_ETS.pdf",
    family = "Helvetica", height = 5.0, width = 5.0)
ggboxplot(Filt_pheno, x="Tissue", y="ETS_class", add = "jitter", color = "Tissue")  + 
  stat_compare_means(comparisons = my_comparisons) +
  scale_color_manual(values=c("#EE6677", "#44BB99")) +
  ylim(-.3, .8)
dev.off()

pdf("/data/craigaj/scATAC_Patients/Figures/Figure_InputData/Figures/Figure4_B_NR.pdf",
    family = "Helvetica", height = 5.0, width = 5.0)
ggboxplot(Filt_pheno, x="Tissue", y="Nuc_class", add = "jitter", color = "Tissue")  + 
  stat_compare_means(comparisons = my_comparisons) +
  scale_color_manual(values=c("#EE6677", "#44BB99")) +
  ylim(-.3, .8)
dev.off()

###-C Correlation between Nuc and ETS enrichment ## From Supp. Table 6 ##
pdf("/data/craigaj/scATAC_Patients/Figure_InputData/Figures/Figure4_C.pdf",
    family = "Helvetica", height = 5.0, width = 10.0)
ggplot(Filt_pheno, aes(x=Nuc_class, y=ETS_class, color=Tissue))+
  geom_point()+
  geom_smooth(method='lm')+
  annotate('text', label='HCC R=-0.365, p=0.0035', x=0.3, y=0.9, color='black')+
  annotate('text', label='iCCA R=-0.255, p=0.0148', x=0.3, y=0.8, color='black')+
  theme_bw()+
  scale_color_manual(values=Tol_TumorTypeSwap)
dev.off()

##D Correlation between Nuc and POU enrichment ## From Supp. Table 6 ##
pdf("/data/craigaj/scATAC_Patients/Figure_InputData/Figures/Figure4_D.pdf",
    family = "Helvetica", height = 5.0, width = 10.0)
ggplot(Filt_pheno, aes(x=Nuc_class, y=POU_class, color=Tissue))+
  geom_point()+
  geom_smooth(method='lm')+
  annotate('text', label='HCC R=-0.0453, p=0.727', x=0.3, y=0.9, color='black')+
  annotate('text', label='iCCA R=-0.157, p=0.138', x=0.3, y=0.8, color='black')+
  theme_bw()+
  scale_color_manual(values=Tol_TumorTypeSwap)
dev.off()

Filt_pheno %>%
  group_by(Tissue) %>%
  summarize(cor.test(Nuc_class,POU_class)[["p.value"]])
Filt_pheno %>%
  group_by(Tissue) %>%
  summarize(cor(Nuc_class,POU_class))

###-E network analysis in Qiagen IPA

## Supplemental Table 6 TIGER, TCGA, ICGC TF enrichment scores
TIGER <- Filt_pheno[,67:69]
write.csv(TIGER, "/data/craigaj/scATAC_Patients/Figure_InputData/Tables/SuppTable6_TIGER.csv")

## Supp Figure 7  ## From Supp. Table 2 ##
labels <- read.csv("SuppTable2.csv", header=T)
summary <- table(labels$Patient_ID, labels$Cell_Type)
summary <- as.data.frame(summary)
summary$stage <- c("II", "I", "I", "IV", "IV", "III", "IV", "IV", "I", "IV", "I",
                   "IV", "IV", "NA", "II", "III" )
summary$Simp <- c("E", "E", "E", "L", "L", "L", "L", "L", "L", "L", "E",
                  "L", "L", "NA", "E", "L" )
summary$sum <- rowSums(summary)

Bcells <- summary %>% filter(Var2 == "B cells")
TAMs <- summary %>% filter(Var2 == "TAMs")
MAl <- summary %>% filter(Var2 == "Malignant cells")
Tcells <- summary %>% filter(Var2 == "T cells")

pdf("/data/craigaj/scATAC_Patients/Figure_InputData/Figures/Supp_Figure7_A.pd",
    family = "Helvetica", height = 5.0, width = 10.0)
ggboxplot(na.omit(labels), x= "Stage", y="Malignant", add="jitter")+
  stat_compare_means(comparisons = list(c("Early", "Late"))) +
  annotate("text",x=1:2, y = 1:1, label = c("0.14", "0.05")) +
  ylab("Malignant cell Proportion")
dev.off()

pdf("/data/craigaj/scATAC_Patients/Figure_InputData/Figures/Supp_Figure7_B.pdf",
    family = "Helvetica", height = 5.0, width = 10.0)
ggboxplot(na.omit(labels), x= "Stage", y="T.cells", add="jitter")+
  stat_compare_means(comparisons = list(c("Early", "Late"))) +
  annotate("text",x=1:2, y = 1:1, label = c("0.45", "0.721")) +
  ylab("T-cell Proportion")
dev.off()

pdf("/data/craigaj/scATAC_Patients/Figure_InputData/Figures/Supp_Figure7_C.pdf",
    family = "Helvetica", height = 5.0, width = 10.0)
ggboxplot(na.omit(labels), x= "Stage", y="TAMs", add="jitter")+
  annotate("text",x=1:2, y = 1:1, label = c("0.21", "0.06")) +
  ylab("Monocyte Proportion") +
  stat_compare_means(comparisons = list(c("Early", "Late")))
dev.off()

pdf("/data/craigaj/scATAC_Patients/Figure_InputData/Figures/Supp_Figure7_D.pdf",
    family = "Helvetica", height = 5.0, width = 10.0)
ggboxplot(na.omit(labels), x= "Stage", y="B.cells", add="jitter")+
  stat_compare_means(comparisons = list(c("Early", "Late"))) +
  annotate("text",x=1:2, y = 1:1, label = c("0.01", "0.03")) +
  ylab("B-cell Proportion")
dev.off()

pdf("/data/craigaj/scATAC_Patients/Figure_InputData/Figures/Supp_Figure7_E.pd",
    family = "Helvetica", height = 5.0, width = 10.0)
ggboxplot(na.omit(labels), x= "Stage", y="TECs", add="jitter")+
  stat_compare_means(comparisons = list(c("Early", "Late")))+
  annotate("text",x=1:2, y = 1:1, label = c("0.005", "0.007")) +
  ylab("Endothelial Cell Proportion") 
dev.off()

pdf("/data/craigaj/scATAC_Patients/Figure_InputData/Figures/Supp_Figure7_F.pdf",
    family = "Helvetica", height = 5.0, width = 10.0)
ggboxplot(na.omit(labels), x= "Stage", y="CAFs", add="jitter")+
  stat_compare_means(comparisons = list(c("Early", "Late")))+
  annotate("text",x=1:2, y = 1:1, label = c("0.005", "0.007")) +
  ylab("Fibroblast Proportion") 
dev.off()

## Supp Figure 8
##-A UMAP gene activity ## From GeneActivity.mtx ##
set.seed(1234)
DefaultAssay(jaspar_full) <- "gene.activity"
GA <- ScaleData(jaspar_full, features=row.names(jaspar_full))
GA <- FindVariableFeatures(GA)
GA <- RunPCA(GA)
GA <- RunUMAP(object = GA, dims = 1:50)

pdf("/data/craigaj/scATAC_Patients/Figure_InputData/Figures/Figure_Supp8_A.pdf",
    family = "Helvetica", height = 5.0, width = 5.0)
UMAPPlot(GA, group.by="ID", cols = Tol_patienttumor_alt, label=TRUE)
dev.off()

#-B waterfall plot of TFs HCC vs CCA malig chromvar ttest ## From Supp. Table 5 ##
Filt_ttest <- read.csv("/data/craigaj/scATAC_Patients/Malignant_MotifDiff_output/PseudoBulk_Jaspar_TF_activityMatrix_HCC_CCAttest_top30.csv")
Filt_ttest <- Filt_ttest[order(Filt_ttest$log2fc),]
Vars <- Filt_ttest$Gene
Filt_ttest$Gene <- factor(Filt_ttest$Gene, level=Vars)

pdf("/data/craigaj/scATAC_Patients/Figure_InputData/Figures/Figure_Supp8_B.pdf", 
    family = "Helvetica", height = 5.0, width = 5.0)
ggplot(Filt_ttest, aes(x=Gene, y=log2fc, fill=FDR)) +
  geom_bar(stat="identity", aes(fill=FDR)) +
  coord_flip()
dev.off()

##C- Hierarchical clustering scATAC data by TF motif activity ## Need TFMotifActivityMalignantCells.csv ##
scores <- jaspar_full@assays$malig.chromvar@scale.data
labels <- jaspar_full[["Tumor_Type"]]
ID <- jaspar_full[["ID"]]
anno <- cbind(labels, ID)
MotifVars<- gsub("_", "-", MotifVars)
heatmap <- as.matrix(scores[row.names(scores) %in% MotifVars,])

ha <- HeatmapAnnotation(type = anno$Tumor_Type, patient=anno$ID,
                        col=list(patient = c("H23"=  '#AA4499',"H30"= '#BB5566',
                                             "H38"= '#BBBBBB',"C39"= '#77AADD',
                                             "C56"= '#EE8866',"C60"= '#AAAA00',
                                             "H62"= '#117733',"H63"= '#DDAA33',
                                             "H65"= '#EE6677',"H69"= '#EEDD88',
                                             "HC70"= '#882255',"1HT1"= '#44BB99',
                                             "2HT1"= '#99DDFF',"4HT1"= '#CCDDAA'), 
                                 type=c("HCC"="#EE6677", "CCA"="#44BB99")))

pdf("/data/craigaj/scATAC_Patients/Figure_InputData/Figures/Figure_Supp8_C.pdf", 
    family = "Helvetica", height = 8.0, width = 8.0)
Heatmap(heatmap, cluster_rows = TRUE, show_column_names= FALSE, show_row_names=FALSE,
        cluster_columns = TRUE, clustering_distance_columns = "pearson",
        clustering_distance_row = "pearson", bottom_annotation = ha) 
dev.off()

## Supplemental Table 5 Transcription factor enrichment scores and fold change for HCC vs iCCA malignant cells 
Filt_ttestlong <- read.csv("/data/craigaj/scATAC_Patients/Malignant_MotifDiff_output/PseudoBulk_Jaspar_Ttest.csv", row.names = 1)
write.csv(Filt_ttestlong, "/data/craigaj/scATAC_Patients/Figure_InputData/Tables/SuppTable5.csv")

##-D with TIGER heatmap with adjacent ## Need publicly available TIGER LogNormCounts ##
TIGER_TF <- read.csv("/data/craigaj/scATAC_Patients/BulkRNAseq_output/TIGER_TFscaledMatrix.csv",
                     header= T, row.names=1)
TIGER_TF <- TIGER_TF[,sort(names(TIGER_TF))]
TIGER_TF <- as.matrix(TIGER_TF)
pheno <- read.csv("/data/craigaj/scATAC_Patients/Input_data/TIGER/TIGER_Pheno_Clean.csv",
                  header= TRUE, row.names = 1)
pheno <- pheno[sort(row.names(pheno)),]
all(colnames(TIGER_TF) == row.names(pheno))
pheno_heatmap <- pheno[,1]

ha <- HeatmapAnnotation(df=pheno_heatmap, 
                        col=list(df=c("HCC_T"="#EE6677", "CCA_T"="#44BB99",
                                      "CCA_NT" = "#d4efe7", "HCC_NT" = "#fad0d5")))

pdf("/data/craigaj/scATAC_Patients/Figure_InputData/Figures/Figure_Supp8_D.pdf",
    family = "Helvetica", height = 5.0, width = 5.0)
Heatmap(TIGER_TF, 
        cluster_rows = TRUE,
        cluster_columns = TRUE, 
        top_annotation = ha, 
        clustering_distance_rows ="pearson", 
        clustering_distance_columns="pearson", 
        show_column_names = FALSE, 
        show_row_names = TRUE)
dev.off()
####Pearson's Chi-squared test with Yates' continuity correction
####data:  Filt_order$Tissue and Filt_order$cluster
#####X-squared = 79.736, df = 1, p-value < 2.2e-16

##-E TF targets ##
TIGER_TF <- read.csv("/data/craigaj/scATAC_Patients/BulkRNAseq_output/TIGER_TFTargets_scaledMatrix.csv", header= T, row.names=1)
TIGER_TF <- as.matrix(TIGER_TF)
pheno <- read.csv("/data/craigaj/scATAC_Patients/BulkRNAseq_output/TIGER_Tumor_Phenotype.csv", header=T, row.names=1)
pheno_heatmap <- pheno[,1]

ha <- HeatmapAnnotation(df=pheno_heatmap, 
                        col=list(df=c("HCC_T"="#EE6677", "CCA_T"="#44BB99",
                                      "CCA_NT" = "#FFC107", "HCC_NT" = "#D81B60")))

pdf("/data/craigaj/scATAC_Patients/Figure_InputData/Figures/Figure_Supp8_E.pdf",
    family = "Helvetica", height = 5.0, width = 5.0)
Heatmap(TIGER_TF, 
        cluster_rows = TRUE,
        cluster_columns = TRUE, 
        top_annotation = ha, 
        clustering_distance_rows ="pearson", 
        clustering_distance_columns="pearson", 
        show_column_names = FALSE, 
        show_row_names = TRUE, 
        column_split = 2
)
dev.off()
#Pearson's Chi-squared test
#data:  pheno_add$Tissue and pheno_add$cluster
#X-squared = 83.436, df = 1, p-value < 2.2e-16

## F AUC curve
figure=data.frame(Class=rose$pred$obs, rf=rose$pred$X1, resample=rose$pred$Resample)
DF <-  data.frame()

for (fold in unique(figure$resample)) {
  fold_df <- dplyr::filter(figure, resample == fold)
  lift_obj_data <- lift(Class ~ rf, data = fold_df, class = "X1")$data
  lift_obj_data$fold = fold
  DF = rbind(DF, lift_obj_data)
}

pdf("/data/craigaj/scATAC_Patients/Figure_InputData/Figures/Supp_Fig8_F.pdf", 
    family = "Helvetica", height = 5.0, width = 10.0)
ggplot(DF) +
  geom_line(aes(1 - Sp, Sn, color = fold)) +
  scale_color_discrete(guide = guide_legend(title = "Fold"))+
  theme_bw()
dev.off()

##Figure 5 
##-A Motifs by patient ## Need Supp. Table 7 ##
Tumor_pat_motif <- read.csv("/data/craigaj/scATAC_Patients/Clusters_UniquePeak_output/ATAC_Patient_Diff_Malig_Motifs.csv", header=TRUE, row.names =1 )
order_list <- Tumor_pat_motif[order(Tumor_pat_motif[,6],decreasing=FALSE),]

pdf("/data/craigaj/scATAC_Patients/Figure_InputData/Figures/Figure5_A.pdf", 
    family = "Helvetica", height = 8.0, width = 5.0)
DoHeatmap(jaspar_full, features = order_list$gene, size = 3, slot = "scale.data",
          draw.lines =TRUE, group.color=Tol_patienttumor, group.by='ID') +
  scale_fill_gradient2(low = "navy", high="yellow", mid="black")
dev.off()

## B and C figures made in jupyter notebook ## Need Supp. Table 7 ##

## Figure 6
HCC_pheno<- read.csv("/data/craigaj/scATAC_Patients/BulkRNAseq_output/TFssGSEA_ERscores_Pheno_HCC.csv")

##-A NR boxplots TIGER Molecular classification ## Need Supp. Table 6 ##
pdf("/data/craigaj/scATAC_Patients/Figure_InputData/Figures/Figure6_A1.pdf", 
    family = "Helvetica", height = 5.0, width = 10.0)
ggboxplot(HCC_pheno %>% filter(!is.na(EpCAM)), x="EpCAM", y="Nuc_class",
          add = "jitter", color=  "#EE8866")  + 
  stat_compare_means(comparisons = list( c("Y", "N"))) 
dev.off()

pdf("/data/craigaj/scATAC_Patients/Figure_InputData/Figures/Figure6_A2.pdf",
    family = "Helvetica", height = 5.0, width = 10.0)
ggboxplot(HCC_pheno %>% filter(!is.na(cCluster2)), x="cCluster2", y="Nuc_class",
          add = "jitter", color=  "#EE8866")  + 
  stat_compare_means(comparisons = list(c("Other", "HC1")))
dev.off()

pdf("/data/craigaj/scATAC_Patients/Figure_InputData/Figures/Figure6_A3.pdf", 
    family = "Helvetica", height = 5.0, width = 10.0)
ggboxplot(HCC_pheno %>% filter(!is.na(Boyault2)), x="Boyault2", y="Nuc_class", 
          add = "jitter", color=  "#EE8866")  + 
  stat_compare_means(comparisons = list( c("G3", "Other"))) 
dev.off()

pdf("/data/craigaj/scATAC_Patients/Figure_InputData/Figures/Figure6_A4.pdf", 
    family = "Helvetica", height = 5.0, width = 10.0)
ggboxplot(HCC_pheno %>% filter(!is.na(Chiang)), x="Chiang2", y="Nuc_class", 
          add = "jitter", color=  "#EE8866")  + 
  stat_compare_means(comparisons= list( c("Prolif", "Other")))
dev.off()

##-B NR clinical boxplots TIGER ## Need Supp. Table 6 ##
pdf("/data/craigaj/scATAC_Patients/Figure_InputData/Figures/Figure6_B1.pdf", 
    family = "Helvetica", height = 5.0, width = 10.0)
ggboxplot(HCC_pheno %>% filter(!is.na(AFP_Cat)), x="AFP_Cat", y="Nuc_class",
          add = "jitter", color=  "#EE8866")  + 
  stat_compare_means(comparisons= list( c("A", "N")))
dev.off()

pdf("/data/craigaj/scATAC_Patients/Figure_InputData/Figures/Figure6_B2.pdf", 
    family = "Helvetica", height = 5.0, width = 10.0)
ggboxplot(HCC_pheno %>% filter(!is.na(Histology_Grade)), x="Histology_Grade",
          y="Nuc_class", add = "jitter", color=  "#EE8866")  + 
  stat_compare_means(comparisons = list(c("P", "W"))) 
dev.off()

##-C TIGER NR Survival plot ## Need Supp. Table 6 ## 
## top quartile
pdf("/data/craigaj/scATAC_Patients/Figure_InputData/Figures/Figure6_C.pdf", 
    family = "Helvetica", height = 5.0, width = 10.0)
ggsurvplot(
  fit = survfit(Surv(Survival_Months_2019, Survival_Status_2019) ~ Nucclassbreak, 
                data = HCC_pheno), 
  xlab = "Months", 
  ylab = "Overall survival probability",
  risk.table = TRUE,
  pval = TRUE,
  palette = c("black", "red")) 
dev.off()

CCA_pheno<- read.csv("/data/craigaj/scATAC_Patients/BulkRNAseq_output/TFssGSEA_ERscores_Pheno_CCA.csv")

##-D TIGER boxplots POU by mutation and molecular characteristics ## Need Supp. Table 6 ##
pdf("/data/craigaj/scATAC_Patients/Figure_InputData/Figures/Figure6_D1.pdf", 
    family = "Helvetica", height = 5.0, width = 10.0)
ggboxplot(CCA_pheno %>% filter(!is.na(TP53)), x="TP53", y="POU_class", 
          add = "jitter", color=  '#44BB99')  + 
  stat_compare_means(comparisons = list( c("Y", "N"))) 
dev.off()

pdf("/data/craigaj/scATAC_Patients/Figure_InputData/Figures/Figure6_D2.pdf",
    family = "Helvetica", height = 5.0, width = 10.0)
ggboxplot(CCA_pheno %>% filter(!is.na(cCluster2)), x="cCluster2", y="POU_class",
          add = "jitter", color=  '#44BB99')  + 
  stat_compare_means(comparisons = list( c("Other", "CC1"))) 
dev.off()

##-CCA POU TIGER survival plot ## Need Supp. Table 6 ##
pdf("/data/craigaj/scATAC_Patients/Figure_InputData/Figures/Figure6_E.pdf", 
    family = "Helvetica", height = 5.0, width = 10.0)
ggsurvplot(
  fit = survfit(Surv(Survival_Months_2019, Survival_Status_2019) ~ POUclassbreak,
  data = CCA_pheno), 
  xlab = "Months", 
  ylab = "Overall survival probability",
  risk.table = TRUE,
  pval = TRUE,
  palette = c("black", "red"))
dev.off()

##Figure Supp 9
##-A NR TIGER by mutation ## Need Supp. Table 6 ##
pdf("/data/craigaj/scATAC_Patients/Figure_InputData/Figures/Figure_Supp9_A.pdf",
    family = "Helvetica", height = 5.0, width = 10.0)
ggboxplot(HCC_pheno %>% filter(!is.na(TP53)), x="TP53", y="Nuc_class",
          add = "jitter", color=  "#EE8866")  + 
  stat_compare_means(comparisons = list( c("Y", "N"))) 
dev.off()

##-B NR TIGER by mutation ## Need Supp. Table 6 ##
pdf("/data/craigaj/scATAC_Patients/Figure_InputData/Figures/Figure_Supp9_B.pdf", 
    family = "Helvetica", height = 5.0, width = 10.0)
ggboxplot(HCC_pheno %>% filter(!is.na(CTNNB1)), x="CTNNB1", y="Nuc_class", 
          add = "jitter", color=  "#EE8866")  + 
  stat_compare_means(comparisons = list( c("Y", "N"))) 
dev.off()

##-C TCGA validation NUC survival in HCC top quartile ## Need Supp. Table 6 ##
TCGA_HCC <- read.csv("/data/craigaj/scATAC_Patients/BulkRNAseq_output/TFssGSEA_ERscores_Pheno_HCC_TCGA.csv", row.names=38)

pdf("/data/craigaj/scATAC_Patients/Figure_InputData/Figures/Figure_Supp9_C.pdf",
    family = "Helvetica", height = 5.0, width = 10.0)
ggsurvplot(
  fit = survfit(Surv(month, vital_status) ~ NUCcut, data = TCGA_HCC), 
  xlab = "Days", 
  ylab = "Overall survival probability",
  risk.table = TRUE,
  pval = TRUE,
  palette = c("black", "red")) 
dev.off()

##-D CCA survival POU in ICGC ## Need Supp. Table 6 ##
ICGC_Pheno<- read.csv("/data/craigaj/scATAC_Patients/BulkRNAseq_output/TFssGSEA_ERscores_Pheno_CCA_ICGC.csv", row.names=1)

pdf("/data/craigaj/scATAC_Patients/Figure_InputData/Figures/Figure_Supp9_D.pdf", 
    family = "Helvetica", height = 5.0, width = 10.0)
ggsurvplot(
  fit = survfit(Surv(overall.survival..months., Survival.status.120.months) ~ POUclassbreak, 
                data = ICGC_Pheno), 
  xlab = "Months", 
  ylab = "Overall survival probability",
  risk.table = TRUE,
  pval = TRUE,
  palette = c("red", "black"))
dev.off()

## Supplemental Table 6 TIGER, TCGA, ICGC TF enrichment scores
TCGA <- TCGA_HCC[,35:37]
write.csv(TCGA, "/data/craigaj/scATAC_Patients/Figure_InputData/Tables/SuppTable6_TCGA.csv")

ICGC <- ICGC_Pheno[,61:63]
write.csv(ICGC, "/data/craigaj/scATAC_Patients/Figure_InputData/Tables/SuppTable6_ICGC.csv")

## Supplemental Table 7 Patient specific TF motifs
write.csv(Tumor_pat_motif, "/data/craigaj/scATAC_Patients/Figure_InputData/Tables/SuppTable7.csv")

## Supplemental Table 8 Branch specific genes from trajectory analysis
##made in jupyter notebook, see python scripts

##Figure Supp 10 - Made with graphpad
