# Supplementary material for: Genome-wide profiling of transcription factor activity in primary liver cancer using single-cell ATAC sequencing
Source: Cell Rep. Author manuscript; Available in PMC 2023 Dec 26. (PMC10750269; doi:10.1016/j.celrep.2023.113446)
Supplement: 4 [file NIHMS1948211-supplement-4.xlsx]

## Sheet: SuppTable1
Cell_Barcode	Patient_ID	FRIP	TSS_Enrichment_Score	Nucleosome_Signal_Score
TTGTTCAAGGAATGGA-12	1HT1	0.525386	2.3517	2.11754
GACTAGTGTCGTAATC-5	H70	0.446476	3.216	2.69755
TTCTAACAGAGCCACA-8	H38	0.633309	2.70512	2.31819
GAAGTGGGTCACAGTT-12	1HT1	0.643528	2.44374	2.49396
GATGATCTCAAACCCA-12	1HT1	0.583374	4.69	2.26584
TACAGCACAAGGGAGG-5	H70	0.430831	2.24192	2.67931
TATCTGTGTCTGTGTA-12	1HT1	0.622418	5.37675	2.12969
GTTATTCAGTGAATAC-14	2HT1	0.599052	4.891	2.03494
CCCTAACTCAGTGGTT-14	2HT1	0.499714	2.14915	2.03525
GTGTCAAAGGTTAACA-12	1HT1	0.631918	5.50237	2.61801
AGGCCTGAGATAGGTT-8	H38	0.42537	2.85607	1.46932
CCTAAAGTCCGGACTG-19	H77	0.686121	3.05732	2.7433
TGAGTCACAGTAACCT-16	C60	0.675054	3.47562	2.58844
TGCGTAAGTGTCCCAG-20	4HT1	0.367228	3.5175	2.47269
ATGGATCAGTTTACGC-5	H70	0.519498	2.35083	2.65254
ACGTTAGGTAGGTAAT-7	C39	0.747772	4.47225	2.22695
TCAGGGCCACAAGGGT-8	H38	0.499873	2.85023	2.105
CTAGGATAGCAGGACT-12	1HT1	0.647007	2.83913	1.37448
GGGAACACAATGGTCT-16	C60	0.593857	2.90333	2.48491
ACTGCGGCATGATCGT-12	1HT1	0.609177	4.93886	1.93815
GTCGTAACAACGTACT-5	H70	0.447694	3.6515	2.91879
CTCAGCTAGATCTAAG-16	C60	0.509279	2.11608	3.01369
GGTAGGATCACGATTG-7	C39	0.661542	2.63945	2.42326
GAAGTGGGTCCTCAGG-14	2HT1	0.550455	2.9145	1.60748
GTAGGAGGTTCTACCC-15	H62	0.580461	2.3011	1.51016
CAAGCTAGTAGGTGAC-20	4HT1	0.339307	2.412	3.8877
GAGGATGCATGGTATC-20	4HT1	0.426537	3.015	3.80732
GAAGTGGAGTGAGTTA-14	2HT1	0.500258	1.93269	1.94745
CATAACGCACTCGGAC-7	C39	0.664699	1.83771	1.74785
GGTTGCGTCCATACCC-8	H38	0.4421	2.8542	2.49175
TTGCCCAGTTCCCAAA-12	1HT1	0.62876	1.94883	2.35078
GATGATCAGACCGCAA-20	4HT1	0.497495	2.14915	3.40287
CTAGGGCAGAAAGCAG-15	H62	0.715519	2.42746	1.03681
GAGGATGGTAGCGGTA-14	2HT1	0.693089	3.68081	1.94603
AAATGCCAGGAAGAAC-5	H70	0.503615	2.49575	3.53274
AGATTCGGTCAGTGTT-5	H70	0.519209	2.66325	2.96332
GTGATCAAGTGATATG-5	H70	0.442669	1.809	3.29439
GGCACGTTCTAGTCGA-5	H70	0.480809	4.623	3.71282
ACTACCCGTAGCTGTT-5	H70	0.559607	2.1306	2.705
GCTTAAGGTGCCCGAT-5	H70	0.473077	2.73956	3.92439
AGCTATGGTGACAAGC-5	H70	0.513722	2.04769	2.52355
GAGGCTCAGGCCAGTA-5	H70	0.403142	2.36733	2.66557
GTGGATTCATTAAGGA-5	H70	0.436895	2.28638	3.45282
GATGATCGTATTCTTC-5	H70	0.509923	2.31923	3.36089
TCAAGGTGTAGACGCA-5	H70	0.439604	2.9748	3.34528
ACTGTCCTCTGATCTT-5	H70	0.500567	2.38687	2.56366
TTGCTATTCGTCCCTA-5	H70	0.462841	2.546	3.32955
CACCACTAGTCTGCTA-5	H70	0.407332	2.9145	2.79612
GCTTTCGGTTCCCTTG-5	H70	0.449129	2.02436	3.54086
CGGACCAAGTGGTGTG-5	H70	0.382063	2.55388	2.28046
TGATTTCGTGTCCCAG-5	H70	0.538269	1.82727	2.43908
TACCTCGTCGTGCTGG-5	H70	0.511287	3.551	3.39755
TGGTCCTCATGTGGGA-5	H70	0.442718	1.9832	4.20466
TTCAACTTCTGTTGCC-5	H70	0.432776	1.7688	3.05908
TTGTTCAAGAGCCACA-5	H70	0.439616	2.62305	3.07051
TTATGTCGTAGAAAGG-5	H70	0.490372	2.01	3.25965
GTCTACCGTAAAGGCC-5	H70	0.4696	4.3215	3.26459
TCCAGAAGTTGGACGA-5	H70	0.479829	2.5125	2.69697
TGGGTTAGTATGGTTC-5	H70	0.408505	1.77615	2.66602
CTTGCCACAGCGTACC-5	H70	0.458464	1.93691	2.54807
TCGGGACCAAGTTCGT-5	H70	0.442474	1.77245	2.03537
CTCCCAACAATTCTCT-5	H70	0.494091	4.3215	2.65413
GGAGAACGTGCTTTGA-5	H70	0.508635	6.1305	2.1817
TCAAGGTAGGAGTCTG-5	H70	0.518857	1.93104	2.39925
ACCGAATGTTACTTTC-5	H70	0.517258	1.79644	2.20139
TAGGAGGAGTTATGAG-5	H70	0.565695	3.64394	2.69323
GCTCCTATCACAGGGA-5	H70	0.444322	2.2512	3.0434
ACTAACGGTGCACCCA-5	H70	0.372212	1.9899	2.71041
TCTAGTTTCGCATACA-5	H70	0.445972	4.47943	2.4799
AACCGATAGAGCTCCC-5	H70	0.449173	3.43933	3.4376
GCGATTACAATGGTCT-5	H70	0.444359	4.1406	3.41256
AATGGCTGTAGTAACA-5	H70	0.480637	2.05638	3.08488
GATTAGCAGGATGTAT-5	H70	0.524584	3.4438	3.67479
GCTGTTCTCGCTTACC-5	H70	0.504204	10.05	2.5443
AGCCCGAAGAGCACTG-5	H70	0.495686	2.12306	2.95633
CAGGATTGTATTGTCG-5	H70	0.523304	2.30236	2.48167
GAACCTAGTAGACGCA-5	H70	0.51055	2.9748	2.69228
AGGCCCAGTCAATCCA-5	H70	0.518234	2.55818	2.59632
GCATTGAAGCTAACAA-5	H70	0.459918	2.5125	3.19189
TTGCGGGTCCGTTAGA-5	H70	0.447007	2.9815	3.06893
CAGTGCGTCTTACGGA-5	H70	0.509832	1.82979	3.52631
AAAGATGGTCCGTGCA-5	H70	0.51464	3.42473	2.96802
ACCATCCCAAACGACG-5	H70	0.490272	2.44071	3.13607
CTCAACCTCTCCTTAA-14	2HT1	0.571686	3.42882	2.49307
GCTGCGATCCACCTAC-5	H70	0.536886	2.1507	2.83111
ATGTTTCTCGCAAGCC-5	H70	0.507271	3.23275	3.26502
GAAAGTACAAGACTAA-5	H70	0.537699	2.86425	3.05487
GGCATTATCCAGGTAT-5	H70	0.40013	3.216	3.09457
GAACGTTAGGCAAGGG-5	H70	0.484684	2.03079	3.10685
TTACTCACACTTACAG-9	H65	0.559597	2.34106	2.68098
TGTACGAGTTTGACCA-5	H70	0.470232	2.23971	2.97274
CCTGGGACAATCCATG-7	C39	0.696132	2.03233	1.37605
GTGACATGTCTGGTCG-5	H70	0.508011	2.92223	4.08913
GTCTACCGTCTCTGGG-20	4HT1	0.497233	4.49737	2.95581
ATTGTCTCAGCAGGTA-5	H70	0.482586	2.37431	3.55598
GTGCACGGTTCCATCC-9	H65	0.541898	2.18008	4.07832
TCTATTGTCGATTACG-5	H70	0.496382	2.04547	3.13376
AGATTCGGTAGTCTGT-5	H70	0.530461	3.216	2.94014
GGAGTAGGTTTGTCTT-5	H70	0.419183	2.4924	2.6868
AACCGATCAAAGAAGG-5	H70	0.498964	2.30145	2.77486
GGACACCAGGCGCTTC-5	H70	0.461573	1.95975	3.72178
AGACAAATCCTTTGCG-5	H70	0.511882	3.33086	2.64586
TTTACGTGTAGGGTCA-14	2HT1	0.586837	1.90232	2.08294
TGCTCGTAGCTCCATA-11	H63	0.653701	4.13486	2.16258
AATGGCTCATGTGGGA-12	1HT1	0.373606	1.92386	5.13824
ACCAAACAGCTGAAAT-14	2HT1	0.630311	2.46682	2.351
GGCATTACACAGAAGC-8	H38	0.598951	2.44071	2.98149
TGAGTCAAGAATATCG-14	2HT1	0.569964	2.16075	2.08851
ACCGCAGAGTTACCAC-8	H38	0.492993	5.427	2.22115
TCGGGACAGTGGACGT-14	2HT1	0.561838	2.09375	1.80128
AACGGGAGTAGCCATT-11	H63	0.584244	3.40154	1.9073
AATGCCAGTGCTGTGC-8	H38	0.435928	2.1105	1.78865
TAGCACAGTTATGCAC-12	1HT1	0.508454	5.1456	2.00486
AACGAGGAGTGTTCCA-5	H70	0.462707	2.02675	3.32813
GCGAGTCGTCTCTGGG-20	4HT1	0.457419	2.18229	3.13037
GAGGCTCCAACGTCGC-10	H58	0.691626	1.78986	2.65512
GCTTAAGAGCATTCCA-14	2HT1	0.552509	3.93386	2.21181
TCACTCGCACATAAAG-14	2HT1	0.476529	1.86812	2.613
GCACGGTCACGAACGA-13	H69	0.643214	3.216	2.01446
TTCAACTAGTCTCGAT-14	2HT1	0.548816	2.32064	2.05125
TCACCTGCATCAACTG-14	2HT1	0.575049	2.76375	1.68153
GATGATCTCTGACATG-20	4HT1	0.519136	1.79718	2.35242
GGCACGTTCGGTTGTA-20	4HT1	0.453353	2.38967	3.09915
AGGCCTGTCCTATCCG-20	4HT1	0.613754	2.56398	2.40321
ATGTCTTTCGATAGGG-5	H70	0.449773	2.2043	3.99406
CACCACTTCGGTACTA-8	H38	0.432815	2.12167	2.21169
CGTACAAGTCAATACC-5	H70	0.510206	2.14915	3.00001
ATGGATCTCGTCCCTA-7	C39	0.61767	4.1101	2.4629
CCCTAACAGGCATGCA-7	C39	0.591229	2.57645	2.21709
ACGTGGCAGTAGGAAG-6	H30	0.783245	2.52686	1.4503
AATGGCTGTCCACCAG-12	1HT1	0.533624	1.7688	2.23264
CGCACAGCAAGTGGCA-5	H70	0.411425	6.231	2.14811
GGCGAAATCCCACTAC-19	H77	0.688746	7.7586	1.26789
GTGGATTAGGTTCTCA-5	H70	0.331684	2.01	2.61538
ATCCTGCCATTTCTTG-17	H23	0.587828	2.83345	2.22567
ATAGTCGGTAGGTAAT-14	2HT1	0.547253	3.63627	2.40412
GTCTACCCACAACGGA-11	H63	0.628164	3.35957	2.31668
TTCAACTGTTTCCGGG-19	H77	0.461093	3.84312	1.91697
CTAGGATGTTCTTAGG-10	H58	0.596756	2.42382	2.94336
CGCACAGGTTACGAAA-5	H70	0.453955	3.3165	2.31012
GTGTGATTCGCAAGCC-5	H70	0.440791	2.36632	4.08825
CCTGCTATCCCTATTA-15	H62	0.786248	2.49017	1.02554
TTGACGAGTGCACCCA-7	C39	0.746999	4.53686	2.17347
AGTGCGCTCGGGATCC-6	H30	0.658689	2.948	1.86572
GAAGTGGCAACATAAG-14	2HT1	0.654112	2.93769	1.72731
GATGGCCCAATGAAAC-14	2HT1	0.554251	3.96518	1.79498
GGTCATATCGTGGTAT-5	H70	0.431215	2.14915	2.92486
ACTCGGGAGCTATCGT-14	2HT1	0.503366	2.72786	2.79102
AGCCTTCGTTCCCGGA-17	H23	0.669838	3.00244	2.08518
GAATCTGTCGTGGTAT-14	2HT1	0.608141	2.0904	2.0817
ACAATCGAGGACCGAT-6	H30	0.738436	2.01	1.10228
CTTGAAGGTTACGGAG-6	H30	0.777401	3.19925	1.81444
ATGTCGAAGTGTAATG-8	H38	0.380615	7.37	2.17891
GCGAGTCAGCTTACCA-6	H30	0.782286	2.6465	1.32125
TAGCATGAGGGAAGCG-8	H38	0.522749	3.06654	2.49231
GCGTTGGAGCCATTCA-12	1HT1	0.532963	3.618	2.75167
TCAAAGCTCTCATATC-5	H70	0.458936	3.3165	3.68004
ACTAGGTTCACGTGTA-14	2HT1	0.517104	3.19686	2.46112
TAGCCGGCAAACCGAG-15	H62	0.753163	5.74286	0.99359
TTGCTATAGGGCGAAG-10	H58	0.688986	4.3215	2.40573
AGTTACGGTGTCTCGG-19	H77	0.698067	1.7688	2.98921
CCAGATATCTTCTTCC-8	H38	0.548727	4.90217	2.5059
GAGGCTCAGAGGTACC-5	H70	0.35	5.226	2.91732
AGTGCGCCAATGAAAC-9	H65	0.613808	3.618	3.19227
TAATCGGTCCAATAGC-6	H30	0.786934	3.30736	1.01035
AGGCGTCTCGCAAGCC-12	1HT1	0.643436	3.752	2.14792
CCTTGCAAGTTCCCGG-14	2HT1	0.515476	2.37545	2.47042
CACCACTTCGTTCCGT-19	H77	0.703482	3.23348	1.75239
GGACACCTCGTTACAG-16	C60	0.384304	2.02546	2.18217
TAGCTTTGTCCGGTAC-5	H70	0.443828	4.1205	3.70867
TGATCAGGTTCGGGAA-20	4HT1	0.427995	1.75418	3.13958
GTCGTAATCAGGATCT-19	H77	0.683422	2.33383	2.93981
GACTAACCATTTGGTG-10	H58	0.691033	2.88709	2.62004
GGGTGTCTCGACTATG-16	C60	0.538204	3.94104	2.18656
ATCCAGAAGACTCGGA-16	C60	0.707215	2.76067	2.06451
ACATGCACACCCTTTG-8	H38	0.671753	3.44212	2.88541
TTAGGTGGTCACAGTT-14	2HT1	0.620619	2.93769	1.82419
GGGACCTTCTGCCGAG-13	H69	0.731795	4.9245	2.34731
CTGGCAGCACAAGGGT-20	4HT1	0.35373	1.809	3.1105
TGTACAGCAGGACTGA-8	H38	0.452962	2.45348	2.3941
CCAGATAGTAACATAG-5	H70	0.385846	6.432	2.79881
ACTGCAAAGGTACTCT-5	H70	0.421481	2.814	2.47207
GTGTCAACAGGTAACG-5	H70	0.439741	3.10114	2.6214
TGGCCTTAGTAGTGTA-8	H38	0.401072	2.36893	2.96742
TACGGATTCCTTCGAC-12	1HT1	0.443957	2.613	2.34702
CACTAAGAGATATGTG-5	H70	0.449602	3.7118	3.05298
AATGTCGGTGGTGGTA-14	2HT1	0.585993	2.23971	2.01486
CATAACGCATCGACCG-19	H77	0.706275	3.12986	2.41287
GCGTTGGAGTTACCAC-5	H70	0.448094	2.16633	2.78509
TAGCTTTGTAGTATCC-15	H62	0.68951	1.93343	2.01686
GGAATCTGTTTAGAAG-8	H38	0.50745	5.829	2.23304
ATTGTGGAGGATCCTT-8	H38	0.571164	2.91245	2.13781
CAGCTGGTCTGATCCC-6	H30	0.693509	2.48644	2.55638
AGTGCGCCAACATAAG-7	C39	0.61469	2.72576	1.80305
TGCCTGTAGTCTGGGA-5	H70	0.498272	1.82049	3.27518
CGATGATTCTTCCAGC-15	H62	0.716055	2.79964	1.51505
CCCAGAGGTACAAGCG-14	2HT1	0.471095	2.4455	2.90863
CCTGGGAGTTTAGAAG-19	H77	0.699843	2.91797	2.75058
GAGAACGCAATGGCTT-16	C60	0.577888	3.12079	2.04332
GTAGTACGTCTGGTTA-19	H77	0.717971	2.06025	2.29508
CAGCTGGAGGATGCCA-20	4HT1	0.324103	2.06743	3.30837
CCATACCAGAGTAAGG-5	H70	0.553276	3.0485	1.87652
TGCCTGTTCAAGAGGC-16	C60	0.402636	3.23089	2.67396
TGATTTCTCATCGCAA-8	H38	0.538637	2.0002	2.44232
CTAGGATGTACAAGCG-9	H65	0.644508	2.144	2.94705
CAAGGCCAGGCATGCA-14	2HT1	0.465685	3.29137	2.55477
ACCCAAACATTTGGCA-8	H38	0.407186	2.66712	3.45801
TTAGCGAAGAGGTGGG-10	H58	0.69123	3.49009	2.79962
CTTAATCGTCTAAGAA-5	H70	0.524621	4.221	2.54682
CTTGTCGAGTAACTCC-5	H70	0.3957	8.643	2.20997
TAGGTCATCGCCGAAC-12	1HT1	0.526945	2.30033	2.03084
GATGGCCAGTTCAACC-20	4HT1	0.390719	3.5175	3.19631
CAGTGTACACCAAGGA-20	4HT1	0.540709	3.13324	2.09002
ATCCTCGCAGAGATGC-5	H70	0.492884	2.68	2.99092
GAGGTCCCATTAACGC-5	H70	0.337622	2.56275	2.37807
GCATTGACATCAGCTA-8	H38	0.453689	2.76762	3.58793
GGAGAACTCAGTGTGT-5	H70	0.403207	1.76433	2.77674
CGAGTTAGTGGCATAG-17	H23	0.735984	3.29257	1.20791
CAATCCCTCACGATTG-16	C60	0.685997	2.07132	2.4426
GCCATAAAGGTTCGAG-16	C60	0.693399	3.23754	2.70181
AGCCTGGGTGATGCGA-5	H70	0.47857	2.8743	2.3136
GAGACTTAGAGAATTC-16	C60	0.725834	3.819	2.44526
GTGCTGGCAACAACTC-16	C60	0.53186	2.35776	2.62523
GAGCGCTGTCAAACAA-15	H62	0.659236	2.38459	2.17315
GCACCTTTCGGCATAT-8	H38	0.632154	3.25074	2.23623
GTTCAAGGTGGTGGTA-19	H77	0.595702	4.355	1.84684
GCCTAGGCATTCTTTG-16	C60	0.618798	2.36893	2.72738
TGTGACAAGCCTATAC-8	H38	0.532584	2.23561	2.24487
TTAGCGAGTTAGCTCA-10	H58	0.677085	4.44712	2.52845
AAGGTTCAGCCTGTAT-19	H77	0.714281	3.7185	2.48797
TAGACTGCAACTCGAT-16	C60	0.719771	3.015	1.78073
ATAGTCGCAAGCTTTG-16	C60	0.548229	1.809	2.32373
TTGGTCCTCCATAGGT-8	H38	0.5801	2.76981	2.76366
AACAGTCAGTGCTAGG-16	C60	0.747177	4.97475	2.03901
GGAATCTTCATGCTTT-12	1HT1	0.512716	2.4924	2.62131
ACCGGGTGTATGGTTC-8	H38	0.483253	2.3115	2.68958
TCTATTGAGTAACATG-18	C56	0.714325	2.2499	1.58934
CGCAGGTTCGCGCCAA-19	H77	0.59114	2.73862	2.24332
GCAGATTAGATCACCT-15	H62	0.785147	2.64171	1.34058
TGGTCCTAGAAAGGGT-5	H70	0.367377	2.211	2.74763
GTGCTGGGTCTGTTGA-15	H62	0.736528	2.96611	1.51654
TGAATCGGTGTGCTTA-19	H77	0.504175	2.2678	2.34296
CCTTAATCACGCTCAG-15	H62	0.700882	17.889	1.25096
CCCGTTACAGTTGGAG-5	H70	0.469837	2.56662	3.42898
ACCGGGTTCTTATCAC-5	H70	0.535568	9.246	2.28938
GCAGCTGGTCTGCGCA-16	C60	0.608383	3.5993	2.40778
ACAAACCTCCTCCTGA-16	C60	0.726166	3.4706	1.87143
TTGCAGAGTACCCACG-8	H38	0.51713	2.211	2.34118
ACTCGGGGTTACACTG-8	H38	0.605347	2.68506	2.40651
AACTTGGGTGGACCAA-8	H38	0.4903	2.18587	2.38077
ACCGAATAGGTGTTGG-5	H70	0.497554	2.2914	2.90626
GTGACATTCAGTACAC-14	2HT1	0.467736	3.26625	2.53019
TAACGGTAGCAGGACT-5	H70	0.390116	3.216	2.63202
CTGCGTTAGATGTTCC-8	H38	0.533438	2.30033	3.15446
GATTGACCACATGATC-8	H38	0.449212	3.23427	2.80835
CGCACAGTCTTCTTCC-8	H38	0.554371	3.082	2.38585
CAGGATTAGTTACCAC-8	H38	0.580532	1.9765	2.57108
CCTTGCACAATGGCAG-12	1HT1	0.608799	5.025	2.43122
AGTTTGGCAGTGCTCG-12	1HT1	0.559508	2.93769	3.11316
AGCTGATAGTCGTACT-6	H30	0.782619	3.8324	1.08149
ATGTCTTAGCTTTCCC-5	H70	0.403608	1.809	2.21448
CATGTTTGTCTGTCCT-9	H65	0.467972	2.345	2.66727
GTACTTTAGCTGAGGT-12	1HT1	0.599283	2.83913	2.6354
TTTGTGTAGAAGAGTG-9	H65	0.485446	1.82446	2.89051
AGTTTGGCACCTGAAT-12	1HT1	0.571436	3.74363	3.08435
CCTATTAAGTACAGAT-14	2HT1	0.588591	1.9698	2.50769
TGGTCAAAGTCGTGAG-8	H38	0.375243	2.15144	4.29878
ACTTTCACAAATTGAG-15	H62	0.746567	3.37513	1.23079
GTTACGAAGGCCTCGT-8	H38	0.360869	3.88247	2.65423
AGTGCGCCAGACTAAA-19	H77	0.671545	3.34521	2.45018
CCGTACTAGAACGTCG-15	H62	0.747921	7.18575	1.48374
ATAGTCGAGAAGAGTG-5	H70	0.384945	2.345	2.49697
TCTATTGTCTCTTAAC-16	C60	0.747638	8.36663	1.72575
GCGATCGCAATGACTC-7	C39	0.690901	4.3215	1.60518
TGGGTGCCAACAAACA-8	H38	0.414769	3.3165	2.72184
CTCGCTAAGAAGCCGT-5	H70	0.54007	1.93135	2.78516
AGCCCGACACAATAAG-8	H38	0.524521	2.54309	2.58908
CACGTTCAGATACCAA-9	H65	0.659459	2.18085	2.39609
ACAGACTAGTCAGCCC-5	H70	0.473029	2.48738	3.71079
GTGTGATAGAGTTCGG-7	C39	0.66646	4.65171	1.56082
TTCGCGTCAAGTTGCT-7	C39	0.669032	4.7436	2.10739
GTGACATGTGTCTACA-14	2HT1	0.576001	2.70345	2.24009
GGTACCGGTCTCGGGT-12	1HT1	0.578534	3.6984	2.31161
GCCAGCAAGCGGACTA-5	H70	0.459313	2.73669	4.12691
CCCTGATGTAACCGAG-5	H70	0.379286	2.26125	2.90629
CGCTGGACATATAGAG-15	H62	0.6437	3.79387	2.07206
AGGCCCAAGCTATCGT-5	H70	0.334873	2.46225	2.84508
GCATTCCGTTTCCTAT-5	H70	0.472134	2.46225	2.8512
CCGTGAGCAGTTAAAG-14	2HT1	0.547508	1.78388	2.14341
GCACGCAGTCAATACC-8	H38	0.492267	9.648	2.4789
CCGCATTAGTCGAAAT-5	H70	0.379047	2.747	3.16594
TGGGTGCGTGATCAGG-8	H38	0.520849	3.29917	2.81674
GTAGGAGAGGCGTAGT-5	H70	0.349727	1.943	3.40839
CAGCTAACATCCGTGG-15	H62	0.644373	2.78939	1.83482
CTGTATTAGAGGCGGA-5	H70	0.447484	8.576	3.64405
TGCTATTGTGTGCTTA-8	H38	0.511261	4.10614	2.4972
ACATGCACAGGTAACG-8	H38	0.547416	3.44345	2.68212
TCAAGGTGTAACCCAT-14	2HT1	0.543269	3.73525	2.40795
GTGTCAATCCGTTTCG-7	C39	0.735667	2.40195	2.1851
GACCTTCCATCGGCCA-15	H62	0.726739	4.37893	1.17228
CCTTGCACATACTGCA-13	H69	0.73928	2.39654	1.61538
CTCACCAAGGTAGGCT-5	H70	0.377187	4.02	3.24951
GCGCCAAGTGCAAAGC-12	1HT1	0.590703	2.9748	1.59786
GTGATCAAGCTCGTTA-12	1HT1	0.62276	2.412	2.14758
TTACCCGTCCAAGAGG-14	2HT1	0.522802	3.26329	2.51783
CTCACCATCTTAATCC-5	H70	0.429267	4.27125	2.49472
GATCGTAAGTTCAGGG-5	H70	0.448384	2.75657	2.79983
TGCTATTCAGATACAA-14	2HT1	0.52271	1.78388	2.3143
TATCTGTTCGTGGAAG-5	H70	0.373011	10.05	1.83223
ACGTTAGAGCACACCC-8	H38	0.540201	3.14468	2.2457
TGTTAGGGTTGCAGCC-8	H38	0.405142	10.05	5.14539
ATCCCTGGTCACAGTT-5	H70	0.389489	3.5175	2.73265
GGCACGTCAGGACTGA-5	H70	0.435407	5.628	2.92286
GCGAGTCAGTCATCTG-5	H70	0.412024	2.75657	3.12913
GCAGCTGGTGGTCGAA-8	H38	0.574918	2.96475	2.47775
TGCTTCGAGCCAGAAC-5	H70	0.435445	4.02	3.13687
TTTGCGCAGTCATACC-5	H70	0.414388	4.3215	3.29306
GGTGAAGTCCGTACGG-13	H69	0.734008	8.1606	1.9315
CACCACTCAAGAGCGT-8	H38	0.336043	2.8542	1.95845
CGATGATAGAGGCCTA-10	H58	0.69265	2.144	1.22916
GGGAACATCCTGAAAC-9	H65	0.492623	4.5828	3.92197
TAAGTGCTCTGTAGAC-8	H38	0.601675	2.60443	2.40383
GCTTAAGGTGTGAGGT-12	1HT1	0.580798	3.26067	3.12702
AGATTCGAGGTGTCGA-8	H38	0.526231	2.90194	2.19818
GCGTAGCGTTACCCAA-5	H70	0.383316	2.99267	1.52969
AGTCAACTCCAGAATC-14	2HT1	0.468425	2.1105	2.74626
GATGGCCGTCAATACC-8	H38	0.318661	1.78095	2.81994
TACTGCCGTGTCGTGC-5	H70	0.420677	2.84415	2.11235
GGAACTTTCGGTTAGT-14	2HT1	0.540814	3.27343	2.18069
TGATGCACAAGATGCG-8	H38	0.458692	3.14588	1.72927
ATCGAGTTCAAGGCCC-8	H38	0.505211	2.15618	2.62109
GCACGCATCGATGCAT-14	2HT1	0.501305	2.7738	2.56795
TCACCTGGTATGGATA-8	H38	0.419945	2.49923	2.77179
GGGTCTGCATAAAGTG-15	H62	0.588831	6.231	1.40877
ACCGCAGGTCCGTCGA-8	H38	0.615047	2.89496	2.38878
ATCCTGCTCGCTTACC-15	H62	0.787877	4.13824	0.88823
TATTGCTGTCTGGTCG-5	H70	0.542109	2.0904	3.35056
TTACTTGTCCTGTAGA-8	H38	0.578731	3.417	1.99625
GACTAACGTACGCAAG-8	H38	0.581621	2.58186	2.4944
TCTAGTTAGTTGCTTG-8	H38	0.576065	2.4676	1.86329
ACAATCGAGGTAAGTT-12	1HT1	0.499647	2.412	3.88344
GCTTTCGAGGTAAGCC-16	C60	0.64894	2.42205	1.78085
TTCATCAAGTCCCGCA-17	H23	0.595119	2.89488	1.7596
ACTTCCGCACTGTAAC-5	H70	0.436443	2.59754	2.32764
GCAGATTGTAGCATGG-5	H70	0.469898	1.99252	3.82962
GCGCCAACAACGTACT-14	2HT1	0.370283	2.79573	3.22582
CATTGGACAAGACTTC-8	H38	0.541532	2.6398	3.09127
CAGTGTACACTCAGCG-8	H38	0.601669	2.14853	2.49118
GTTACTTAGCGTTGCC-8	H38	0.530603	2.46225	2.9738
TCGCAGGTCGTTCCGT-14	2HT1	0.523996	2.2646	2.68216
GGCATTATCTGCGTCT-8	H38	0.326041	1.86682	3.74987
ACTGCGGGTTAGTAGA-5	H70	0.461684	3.46725	3.58069
ACTACGAGTCAACTAC-5	H70	0.436626	2.01914	3.61455
TGCTTTAAGGCTCCTG-15	H62	0.739594	2.71127	1.25541
CCTGGGAAGAACTAAC-8	H38	0.461526	3.2428	2.13643
GTCACAACAATTGTGC-14	2HT1	0.401254	3.618	1.57378
ACTAACGAGGAGTACC-20	4HT1	0.351511	1.92386	3.27006
TATGTTCAGGGCTCTC-5	H70	0.339136	2.412	3.78565
TCCGACTCACATTCTT-5	H70	0.434253	2.1708	2.69493
CCAGATAGTTAACTCG-8	H38	0.638169	3.015	2.09574
ACAAAGATCCGTTTCG-5	H70	0.45447	3.06525	2.14447
CCTGCTAGTTAGGAAT-10	H58	0.699948	3.64312	2.71117
GGAGTAGAGGCACCTC-15	H62	0.757244	4.623	1.62139
GCTCGAGCAAGCGGTA-17	H23	0.667857	2.93769	1.3957
CCAGAATAGTCGAGCA-8	H38	0.555961	2.93635	3.42786
GCTCGAGAGAAGACTT-5	H70	0.532898	3.75553	2.83086
CTAACTTCACTCGGAC-5	H70	0.494168	3.26625	3.34247
CAGCCTTTCACTGATG-8	H38	0.618547	3.89209	2.434
TGGGTGCTCAACTTGG-8	H38	0.566351	4.3818	2.56408
TCCAGAATCAGAATGA-7	C39	0.745237	2.78529	1.6115
GCTTAAGTCAGTCACA-20	4HT1	0.360765	4.623	3.19097
ATTCGTTAGGACTTTC-5	H70	0.470327	2.23971	2.71924
ATCGAGTAGGTCTTTG-5	H70	0.412952	2.22927	3.08978
ATCCCTGAGCATTGGG-6	H30	0.76279	3.37062	1.67617
TATGTGGAGGCCTAAG-5	H70	0.487538	2.3731	2.72512
CCAATGAAGATCGATA-5	H70	0.363753	2.881	2.44027
GCATTCCAGAGACTCG-17	H23	0.618645	3.08003	2.11765
CTTCCAGTCGCAGATT-5	H70	0.395574	2.1909	3.64096
CTGTTCGAGTTACCAC-19	H77	0.54347	3.69338	2.57179
CTAACTTAGTACAACA-17	H23	0.656405	3.216	2.17923
CTCCCAATCACGTCAA-15	H62	0.540748	2.17654	2.10098
GACCTTCCAAGCAACG-14	2HT1	0.680137	2.56275	1.72383
TGTTAGGCACCGAATT-6	H30	0.760941	2.30671	1.32817
AGTTTGGCATGGATGG-12	1HT1	0.658263	1.83915	2.08183
GCTCGAGCACCTGTGG-8	H38	0.461352	3.13195	2.29307
CAGGGCTTCTAGCTGA-14	2HT1	0.655704	1.876	1.98698
TCGTTCGTCGACCCGA-5	H70	0.444756	2.1909	2.93008
TTACGGAGTCATGAGG-16	C60	0.575486	3.41204	2.35511
CTGAATGTCACGATTG-20	4HT1	0.473146	4.422	2.90022
CACAGATCATGTATCG-7	C39	0.621723	5.226	2.37434
ACCCAAACATGGATGG-14	2HT1	0.516589	4.41243	2.79326
TCGAGCGAGATGGCAC-12	1HT1	0.585034	3.14291	2.39844
AAACGAATCGCACCTT-15	H62	0.521764	3.5376	1.20533
TAGGTGTCAACGTAGG-5	H70	0.418365	7.236	2.86504
CGATGATAGACTCTTG-15	H62	0.694216	4.19867	0.956914
GACCGACCATTCCCGT-8	H38	0.616461	3.20726	1.57015
GCTCGAGTCTTGTCGC-12	1HT1	0.564042	3.46725	3.08576
TATCGAGTCCTGACCT-5	H70	0.495299	1.99173	3.41988
TAGCATGGTTCCTATT-18	C56	0.701055	2.06025	2.89607
AACTGGTTCTGAGTCA-7	C39	0.690979	2.58285	1.80934
TCAAAGCGTGACGCAA-15	H62	0.771138	4.47225	0.993743
GACTAACGTAAAGGCC-16	C60	0.686987	3.2562	2.244
ACCAAACCAGAGAGAA-17	H23	0.566541	2.60426	2.31429
TAGACTGCAAGGAAGA-5	H70	0.465575	1.876	2.65418
AGCTGGCAGATGGGAA-20	4HT1	0.410478	2.92886	2.39991
GCCAGACGTGGCATAG-5	H70	0.404602	1.8626	2.04887
CCAGAATTCGGAGTTT-5	H70	0.496043	3.015	2.97814
TAACGGTTCCCGGGTA-14	2HT1	0.583452	2.29862	2.04656
GGCGAAACAACTCAAC-13	H69	0.722307	2.72123	1.94733
ATCCTCGCAAACAGTA-17	H23	0.741247	4.1875	1.65789
GTCACGGGTCTCTGGG-12	1HT1	0.544101	2.2445	2.21142
CACGTTCGTGAGGGTT-14	2HT1	0.472851	4.02	2.75142
GAACCTACATCGTACA-20	4HT1	0.469761	1.876	2.81758
GAAGTGGAGGAACCGT-7	C39	0.661118	1.79073	1.40768
TGACTCCCAGCAACAG-14	2HT1	0.594067	4.5828	1.67739
AAGGAGCAGCTTCAAC-13	H69	0.411974	2.20014	4.01648
GGAGTAGCAAACGACG-7	C39	0.596547	3.01928	2.71868
GAGACTTGTACGGATG-15	H62	0.752396	4.3684	1.46644
TGTAGCACAGAACTTC-7	C39	0.72101	3.23716	1.48268
TAGGTCATCTTCATAC-16	C60	0.679846	4.62843	1.96073
AACCGATTCTATTTCG-15	H62	0.758686	3.58145	1.29367
GGTGAAGAGTACAACA-5	H70	0.425167	2.3115	1.73154
ACTACGAGTGCGTCCA-15	H62	0.486909	4.24613	3.44665
CCCACATGTAGAAGCC-15	H62	0.659386	2.05729	1.92154
GCACGGTTCGTGAACT-16	C60	0.524813	3.04456	3.36942
CGTGGCAGTTGCCTGG-5	H70	0.467614	5.1054	2.81499
TCACAGAGTGAGCTAG-15	H62	0.711327	5.78433	1.70185
AAATGAGCAAGGCGTA-5	H70	0.459639	2.76762	2.6921
GCGGTGTTCGCCACTT-15	H62	0.608163	2.52164	0.998318
ACAAAGAAGACTCGGA-12	1HT1	0.616998	2.70094	2.96014
TACGCAAAGGTGATGC-8	H38	0.492917	5.0652	2.81757
ACCGGGTCATAGCCGC-14	2HT1	0.575843	16.281	2.4772
GGAACCCCAAGGTTCT-15	H62	0.734756	2.75988	1.5345
TTACTTGCACAAACGG-5	H70	0.398566	1.77808	3.52788
CTACAGACACCTGAAT-14	2HT1	0.531999	3.216	1.79825
TACTGCCGTAAACCCT-12	1HT1	0.370725	3.417	4.56384
GTAATCGGTCGTAGTT-7	C39	0.64493	2.1306	2.21364
GCGAGTCAGAAATACC-12	1HT1	0.511416	2.814	2.76922
CTCTAGCCAAGGTTCT-5	H70	0.378595	3.216	2.70229
ATATTCCGTGATGTGG-14	2HT1	0.575955	2.15238	2.42327
TGGCCTTTCCGCTCTA-9	H65	0.549941	2.55672	3.76134
CACGTTCGTCTAACCA-20	4HT1	0.442444	4.02	3.0685
CTAACTTGTTGGGAAC-12	1HT1	0.544918	3.618	2.67772
AGTGCCGGTATCAGCT-8	H38	0.572214	2.26683	3.10356
CATTGGATCTTCCGTG-7	C39	0.684086	2.47385	2.21471
TGCATTTAGCAGGACT-5	H70	0.498844	2.211	2.93165
GTTACGAAGCACACCC-5	H70	0.500831	2.63813	1.91169
TTACGGATCGCTATAG-12	1HT1	0.595009	2.22282	3.35662
ACAATCGGTCCGGTAC-12	1HT1	0.523448	2.67391	4.68252
GGGTCTGAGCTCGTTA-5	H70	0.434909	5.293	2.61311
CAATCCCCATACAACC-5	H70	0.508454	2.49814	2.80493
TCAGGGCCACTCCTCA-8	H38	0.57841	7.2025	3.33048
CTGAATGAGCCTCGCA-5	H70	0.429964	2.03512	2.80595
CGGTGCAGTCCTTCAC-7	C39	0.783805	2.79725	1.33041
GAGCGCTTCTGTGTCC-5	H70	0.479163	2.84271	2.64045
CCTATTACAAGCCCTG-5	H70	0.488669	4.7905	3.16667
GCGCCAATCGATCTTT-17	H23	0.587276	3.36811	2.48406
ACGGATTCATAGATAG-5	H70	0.496424	2.45667	2.44425
GCGCCAATCTCATCCG-5	H70	0.333681	3.216	3.13095
AGTGTACCACTCCACT-9	H65	0.495725	4.3818	2.24996
CATTGGAGTTCTTATC-12	1HT1	0.640506	5.9295	2.5836
ATCGAGTCATGGATGG-7	C39	0.617101	1.79422	1.53478
CCTCCCTGTCTGCGCA-12	1HT1	0.601546	2.5125	2.34322
CCGTAGGCACGCTCAG-16	C60	0.471248	2.38043	2.64188
GTGATCATCATTGCCC-12	1HT1	0.457574	2.35338	4.68011
TTTGTGTCAAGGAAGA-5	H70	0.406641	1.88079	3.13604
ATTGTGGTCTATCTTG-9	H65	0.535856	2.345	3.48885
TTACCGCGTTTGTCTT-5	H70	0.450948	2.90014	3.9236
CCGTACTAGCAGGACT-5	H70	0.47114	3.74721	2.2134
TTAGGTGAGGAAGGTA-5	H70	0.390623	2.4522	3.30316
CCCACATTCGTTCCGT-5	H70	0.406853	4.623	2.31251
GCTTTCGTCGATATGC-15	H62	0.734135	4.1808	1.5458
GGGTCTGGTATTCTTC-6	H30	0.744962	2.8408	1.94741
TGTAAGCGTTTCCTAT-17	H23	0.671914	2.50506	1.97524
CTCATGCCAGGACCTC-18	C56	0.656052	1.95975	1.85268
TCGAGCGAGGCACCTC-8	H38	0.453715	2.479	2.6526
TTGCAGATCAGGTTTG-15	H62	0.590799	5.8491	2.1134
GTACTTTGTCAAACAA-6	H30	0.764717	3.90833	1.94366
TCGTTCGGTTGCAGCC-6	H30	0.7575	2.62975	1.67091
CCCAGAGGTGCGCATC-20	4HT1	0.374955	2.948	2.91784
GAGTGAGCAACGACAG-6	H30	0.77906	6.3516	1.37535
CACATGAGTTTCCTAT-15	H62	0.702537	6.432	1.28758
GGGCCATGTGTAGGAC-8	H38	0.442941	2.4924	3.72387
CAACGGCCAAATGCTC-6	H30	0.769887	2.84378	1.51693
GATCGTAAGAACGTTA-15	H62	0.806416	3.953	0.695484
TCACTCGAGAAGCCTG-5	H70	0.460327	4.9245	2.85251
CTCATGCAGCTACGTT-5	H70	0.431317	2.9748	3.07219
CCACAGGTCGCTCTAC-5	H70	0.515733	3.0552	2.54611
ACAAACCAGTGTAATG-8	H38	0.521325	3.35	2.12547
GCTCCTATCCACGCTT-5	H70	0.439597	5.092	2.65193
TGCATTTTCGGTGATT-7	C39	0.770051	4.489	2.21116
CAGGGCTAGTTAGAGT-5	H70	0.517457	1.75875	2.26312
AGTCCGGAGTCTGCTA-10	H58	0.703905	4.28285	2.0473
GCACGCAGTGAGTTGG-6	H30	0.779328	4.9647	0.947146
GATCGTAGTGTCCCAG-15	H62	0.657293	2.44969	2.00042
TAGGTCAGTAATGTGA-5	H70	0.40368	5.628	3.00456
GAAATGAAGGCTCAGA-6	H30	0.638123	1.96533	1.93636
TTACGGACAAGGTTCT-5	H70	0.416539	4.422	2.47402
TAGCTTTCAATGTGCT-8	H38	0.542191	3.9798	2.46304
CATTCATTCATTCTCA-13	H69	0.577973	2.93311	2.70708
CAGCCTTGTCGATTAC-14	2HT1	0.630127	3.484	2.0127
TGTACAGCAATCAGGG-8	H38	0.550597	9.782	2.88364
TCCCACAGTGGTAAGC-20	4HT1	0.401712	2.9346	2.89672
GAAAGTAGTTTCACCC-20	4HT1	0.528471	1.90359	2.5124
ACCAAACAGTACAGTA-20	4HT1	0.422917	2.16633	2.95855
TACTCGCTCCTGGAAT-20	4HT1	0.472099	2.6465	2.48021
AGCGTGCCAAGCCTTA-20	4HT1	0.495292	2.42875	2.3562
GGAACCCTCTAGCAGT-20	4HT1	0.444827	3.07243	2.88377
TAGGTGTCATCACAGT-20	4HT1	0.468149	2.86425	2.70483
GTCACCTCAATGAAAC-20	4HT1	0.40268	2.49814	3.59623
TTAGGTGAGGCATGCA-20	4HT1	0.451507	3.819	2.75921
TGTGTCCAGCTAACAA-20	4HT1	0.48152	2.96475	2.95481
GCTGAGCTCCTGTAGA-20	4HT1	0.379072	7.236	3.02746
TCAATTCTCTCCACTG-20	4HT1	0.361005	6.432	3.02577
ATTACCTAGGTCCTCG-20	4HT1	0.37104	1.96362	3.63233
ATCCAGAGTGTGCTTA-20	4HT1	0.562088	2.53111	2.16581
CTCAACCCATCGCTAA-20	4HT1	0.365582	2.546	3.28477
GCCTACTCACAGATGG-20	4HT1	0.436576	3.3768	2.76502
GCGCATGGTTAACCGT-20	4HT1	0.490669	2.17841	2.96249
ATTACTCTCTGACTTT-20	4HT1	0.49212	1.88694	2.03817
TTGTCTATCGGTTAGT-20	4HT1	0.536984	2.90971	2.30422
GAAGTCTAGCGTTGCC-20	4HT1	0.445067	2.6532	3.23068
TCAGGGCGTTTCTTAC-20	4HT1	0.496309	4.44712	2.79253
AATGGCTCACTGTAAC-20	4HT1	0.371597	1.7755	2.90058
GCGAGTCTCGTTGTAG-20	4HT1	0.499542	2.97731	2.16634
ATTGTCTTCCATGTTT-20	4HT1	0.426108	2.3718	2.49787
CGCACAGGTAGCAGGT-20	4HT1	0.427753	3.015	3.0587
AGATTCGAGTGAAACT-20	4HT1	0.375033	1.876	3.50246
TGGAAGGTCATCGCAA-20	4HT1	0.489745	3.25369	2.19239
ACTAACGAGAGCCACA-20	4HT1	0.442756	1.809	3.06069
GGTACCGAGTGCCCTG-20	4HT1	0.50731	2.2713	2.422
TTAGCTTGTAGCAGCA-14	2HT1	0.45578	3.0954	2.27008
ATATTCCGTGAAACAT-20	4HT1	0.452113	3.24112	2.8615
GTACTTTAGGATATCA-20	4HT1	0.466046	2.28505	2.7504
TCAATTCCATTTCACT-14	2HT1	0.459657	2.26125	3.12326
GGGAACATCATACTTC-17	H23	0.481564	3.44571	2.87678
CCACGTTTCCACGCTT-8	H38	0.577901	4.3885	1.71488
GTGACATTCTCATCCG-5	H70	0.492502	2.613	2.88107
GACTAGTGTCGCGCTA-5	H70	0.490978	4.02	2.76685
ACATGGTGTTTGCCAA-14	2HT1	0.581429	2.78806	2.47069
TTCTGTACAGTCCTGG-17	H23	0.521328	2.60726	2.84652
GTTACTTAGAGGTCCA-15	H62	0.579514	1.9899	2.80433
AAATGCCAGTCGTACT-8	H38	0.516057	2.28595	2.53991
AAAGGATTCAACGTGT-5	H70	0.495659	1.90036	2.11727
AGGCCCAAGATTACGA-14	2HT1	0.511556	2.01	2.61707
TGTGTCCCACGCGTTG-14	2HT1	0.521627	2.3115	2.43663
GCTTTCGGTATTCTCT-14	2HT1	0.513187	1.77245	2.0222
TCCAGAATCGCGCCAA-14	2HT1	0.431527	2.412	2.05505
CTGGCAGGTAAGTGCG-14	2HT1	0.510199	2.747	2.33533
CTGTTCGGTGCAAGAC-14	2HT1	0.393852	3.953	4.34578
CATTCATAGTTCAAGA-14	2HT1	0.37793	2.68	3.12364
CTGTTCGAGGTCACTT-14	2HT1	0.423479	2.16633	4.72084
TTGCGAAGTCTAAAGA-14	2HT1	0.428378	2.06743	3.30153
CTGAATGCATCACAGT-14	2HT1	0.554774	2.3785	2.15212
TTTGCGCTCCCTACCA-14	2HT1	0.503113	7.1355	1.67901
TGTTAGGGTCAGGTGA-14	2HT1	0.535815	4.02	2.58754
CGTACAATCTGAACGT-14	2HT1	0.448798	2.01	1.92941
ACTTCCGGTCGAGGTA-14	2HT1	0.320905	2.613	5.30367
GGTAGGACAAGCAACG-20	4HT1	0.430437	2.32825	2.54771
CTTAATCGTTGGTAAA-7	C39	0.737843	3.35957	1.04679
AATGGAAAGCGTTGCC-5	H70	0.437302	2.7068	3.23379
CCCTCTCTCTTGTCGC-14	2HT1	0.521514	4.8642	2.64343
CTCTCGATCCAACAAC-14	2HT1	0.478404	2.412	2.35076
GGAGAACCATGGCCGT-20	4HT1	0.505782	3.216	2.53225
TGCTTCGGTGCGACCT-14	2HT1	0.417977	7.437	1.83584
CTGCTCAGTGAGTTGG-20	4HT1	0.372152	3.417	3.80363
TCACTCGGTACGCAAG-14	2HT1	0.586751	3.618	1.74612
AGCTGATCAAGCGAAC-14	2HT1	0.621044	1.91541	1.91332
CTTGCCAAGGTTCTCA-14	2HT1	0.530523	3.1356	1.40744
TGGGTGCTCGGGACAA-14	2HT1	0.537498	3.819	1.61569
CTAGCGGGTGGTACTT-14	2HT1	0.499078	2.144	1.83026
GTCACGGTCGGTCGAC-20	4HT1	0.42031	3.38608	2.85643
CCTGGGATCGCTCGGA-20	4HT1	0.449879	2.1775	2.49112
GTAGACTAGCAGAAAG-14	2HT1	0.476302	1.92386	1.62805
CTAACTTCATCTGCAA-14	2HT1	0.546583	1.86382	2.38309
TTTGTGTCAAGCTTTG-20	4HT1	0.490914	2.36175	2.9257
GGAGAACTCTGATCCC-20	4HT1	0.46936	1.96271	2.75481
GCCATAAGTTGTGACT-14	2HT1	0.439522	2.18308	3.53892
ACAGCGCGTAATGTAG-20	4HT1	0.405243	2.9145	2.97516
AAGATAGCAATGTAAG-14	2HT1	0.483893	2.48738	2.78058
AGTGCGCAGGATTGAT-14	2HT1	0.615054	3.86207	1.48396
TTACGGAGTCACCGCA-14	2HT1	0.517672	3.752	1.81906
GCGAGAAAGCCATTCA-14	2HT1	0.461664	14.472	2.67102
TTGCGAATCACCCTTG-20	4HT1	0.378076	2.03512	2.72435
GGGTCTGAGCAATGTA-14	2HT1	0.250777	4.958	6.6534
TTTACGTGTGAGTCGA-14	2HT1	0.600765	2.30236	1.664
ATTACTCCAAAGGAAG-14	2HT1	0.591734	2.88937	2.18768
GCATTGATCTTATCAC-14	2HT1	0.414427	4.422	1.4321
CACAACACAACGCACC-14	2HT1	0.350593	2.211	4.21661
GTGTGATCAGTGCGAA-14	2HT1	0.57018	3.65455	2.32428
TTATGTCGTATTCTTC-14	2HT1	0.390847	1.78388	4.65123
ATGTACGCACTACACA-14	2HT1	0.550787	5.37675	1.64465
CGTAAACGTACGGATG-14	2HT1	0.581184	2.5125	2.16161
GGCGTTGTCGGGTCCA-14	2HT1	0.581934	3.06525	2.33293
CTCTACGAGTTTGGAA-14	2HT1	0.660981	2.35718	1.39301
GCAGCTGTCCACTAGA-14	2HT1	0.466791	6.03	1.87792
TAACTTCCAATTGGCT-14	2HT1	0.605468	2.0703	1.90023
GGTACCGAGATATGTG-14	2HT1	0.534734	3.216	1.73015
GCCAGACTCAGATACC-14	2HT1	0.413399	1.876	2.80997
ACGTGGCTCGCTACCT-14	2HT1	0.438599	2.211	1.80868
CGTGGCAAGGTTAGTA-14	2HT1	0.608963	3.98231	2.47041
ACTAACGGTTGCAGAG-20	4HT1	0.453645	3.46725	2.63269
TACGGATAGTGTCGCC-20	4HT1	0.388552	3.35	3.64475
TTTGTGTAGCGCCTAC-14	2HT1	0.547041	2.48235	2.32006
CGCAGGTGTGAGCTAG-14	2HT1	0.440919	2.211	3.0774
GAACCTAGTCCCTAAA-14	2HT1	0.611464	4.77375	1.5611
GAGCGCTCACAGGTAG-14	2HT1	0.464304	2.14983	3.58335
AACCAACCAGTAGTTC-14	2HT1	0.363024	1.99325	5.70152
TAGCACAGTCAGCAAG-14	2HT1	0.594098	2.19844	1.72559
CTTGCTGAGAGGAAGT-20	4HT1	0.507308	4.02	3.09884
CCGTACTGTACTTCAG-20	4HT1	0.432852	2.23612	3.24489
AATGGAACAGGTCCTG-19	H77	0.730755	3.9396	2.58195
CTCAACCGTCAACGGA-20	4HT1	0.413476	2.23333	3.40948
TCTAGTTCAAGTAACA-14	2HT1	0.467045	9.447	1.91074
GCTGAGCAGAATGCTA-14	2HT1	0.626397	5.9094	1.95828
CGCACAGCAACGTAGG-8	H38	0.543607	3.27343	2.48539
TTCGGTCAGGGTGTTG-14	2HT1	0.547949	2.2445	2.13546
CTGTATTTCCAACCTC-20	4HT1	0.376547	3.1155	3.38272
TTCGTTAAGTACGCGA-14	2HT1	0.485966	2.613	2.80148
GCTGAGCTCGCACAAT-14	2HT1	0.471517	4.69	1.59827
TGCATTTGTTAACCAC-14	2HT1	0.596042	3.5778	2.27647
TGCGTAATCGTTCTAT-20	4HT1	0.397205	6.834	3.43523
GCAACCGCACACTAGT-14	2HT1	0.526702	2.412	1.96804
CTCGCTACAACGCAAG-20	4HT1	0.430664	2.8944	3.20414
TTGACGACATGCGACC-14	2HT1	0.445543	1.809	2.72584
GTGCCAGCAAGTCTGT-20	4HT1	0.374383	3.149	2.78488
GCAGATTAGAGATTAC-20	4HT1	0.345032	4.5225	3.50352
GAAATGAGTACGGAGT-20	4HT1	0.346653	2.5728	2.95892
ACAATCGGTTCCTATT-14	2HT1	0.454362	2.09375	1.62908
GCGCATGAGAACGTTA-20	4HT1	0.456813	2.077	2.87608
TCAGTCCCATGCCTTC-14	2HT1	0.382777	3.06525	3.39181
AGCGATTGTGTAGGAC-14	2HT1	0.621896	2.8341	1.61803
ACGTGGCGTTACTACG-14	2HT1	0.465851	2.546	2.02304
GAAGTGGAGATTAGAC-20	4HT1	0.473948	1.8492	2.92285
TACTCGCTCACGTGTA-20	4HT1	0.44231	2.86425	2.66795
ATATTCCAGTGAGTGC-14	2HT1	0.36289	2.412	3.49196
CCCTAGTTCGAACACT-20	4HT1	0.386486	1.8894	3.60607
CTCTCAGCACGCTCAG-14	2HT1	0.574365	2.39452	1.35781
AACCTTTTCGGATCGC-14	2HT1	0.490941	7.638	2.48849
GAAATGATCTATCTCA-14	2HT1	0.4459	2.82405	2.76639
CCCTCTCTCTCATATC-20	4HT1	0.527305	1.809	2.23767
GAGCGCTCACACACAT-14	2HT1	0.486918	3.216	1.80479
TCTCTGGAGATTGACA-14	2HT1	0.581314	1.82336	1.8584
CTACAGAAGTTCAAGA-14	2HT1	0.449843	2.18867	3.1862
GACTAACGTATCTGCA-14	2HT1	0.442684	5.226	1.68693
TCAAGACAGTACGCGA-14	2HT1	0.521327	3.35	2.65101
TCAGGTAGTACGCAAG-14	2HT1	0.378876	2.613	3.84854
TGCTCGTTCGCCCTTA-14	2HT1	0.413985	2.1105	1.95194
GACCGACAGCAATAAC-14	2HT1	0.614608	5.293	2.03511
ATAGTCGAGTCGTATC-20	4HT1	0.369466	5.7285	3.84004
TGGAAGGAGCGAGCTA-14	2HT1	0.498648	2.613	2.50878
ATTACTCAGGGATCCA-14	2HT1	0.517942	3.484	2.78226
CAGTATGAGGCAAGGG-14	2HT1	0.438361	1.809	2.35297
TAGTCCCGTAATGCAA-20	4HT1	0.463283	2.70436	3.11981
TAGCTTTGTCTGCACG-14	2HT1	0.327222	3.015	4.37233
TGCACCTCATACTGCA-14	2HT1	0.557747	3.618	1.49789
ACAAACCCAACAAACA-14	2HT1	0.533733	4.623	1.74702
AGCCTCTTCTATCTTG-14	2HT1	0.480238	1.83771	2.64265
AGCTATGGTGCAAGCA-14	2HT1	0.529264	1.89694	1.69345
GTGATCAAGACTTGAA-14	2HT1	0.584911	2.44071	1.99495
CCCTAACTCTAGTCGA-14	2HT1	0.528597	1.9095	2.46727
GGCACGTCAGAGTCGA-14	2HT1	0.534569	2.64171	2.19499
TCACCTGGTTCGGGAA-14	2HT1	0.511476	2.613	2.57325
TGTAAGCGTCTGCACG-14	2HT1	0.594366	1.92067	1.70967
ACCTGCTAGGGTCTGA-14	2HT1	0.443001	4.9245	2.24646
TCTATTGCAAGGGAGG-20	4HT1	0.462763	1.97908	2.16844
ACAAGCTGTGCACCCA-14	2HT1	0.496815	2.70871	2.50318
GTCCATCCACTCGCAG-14	2HT1	0.589981	3.3768	1.77287
GATTGACGTCAAATCC-14	2HT1	0.548024	1.78029	2.28226
TTAACGGTCATTGCCC-14	2HT1	0.575591	2.077	1.88991
TGAATCGAGAAGACTT-14	2HT1	0.495118	2.814	2.96917
CACATGACACTCCTCA-14	2HT1	0.460691	3.1959	1.9071
ATCCTGCTCGTATAGC-14	2HT1	0.54406	2.86425	1.36135
CAAAGCTCATGGGACA-20	4HT1	0.521878	3.819	2.04133
CACAACATCTAGCAGT-20	4HT1	0.34682	3.082	3.12019
TGCTCGTGTAACCCAT-5	H70	0.385044	2.613	3.68747
TTGGTCCAGACCTATC-14	2HT1	0.582805	2.412	2.12646
TCAGGGCGTTTAGAAG-14	2HT1	0.577345	2.7135	1.64103
AGCTGATAGGGAAATG-14	2HT1	0.638379	2.68506	1.87042
ACATGCAGTATTCGCA-14	2HT1	0.397647	3.618	3.15485
ATGTCGATCGCGTTCT-14	2HT1	0.577731	2.2512	2.76535
TTACCCGCATTCTTTG-14	2HT1	0.562459	1.95975	1.77958
TGTGTCCAGAACGCCA-20	4HT1	0.465655	2.814	2.38449
TTGCGAAGTTACCACA-14	2HT1	0.470819	1.89363	3.68815
AAACTCGGTAACAATG-15	H62	0.786126	2.9346	1.25651
GCGTTGGGTGAAACAT-6	H30	0.7046	2.15562	1.45291
CGTGGCAGTACTATGC-18	C56	0.519543	4.24971	1.70988
AATGGCTCATTCACCC-16	C60	0.491573	3.14394	2.86316
GAACTTGCATTTGGTG-16	C60	0.561043	2.94423	0.868607
TCTATTGAGTATACGA-8	H38	0.385818	3.23036	3.46871
ATTTGTCAGACGTCAG-16	C60	0.485638	2.82131	2.70794
TAAGCCACAGTTCGGC-14	2HT1	0.559449	2.05729	3.12415
GGATAGGTCAGCCGGT-20	4HT1	0.41283	2.211	2.84112
CCGTACTAGACTTGAA-5	H70	0.456617	5.3265	3.17103
ACAGACTGTCGCTAGC-14	2HT1	0.526195	3.886	1.89707
TCCGACTGTAGCGTTT-14	2HT1	0.532048	1.78388	2.40096
ATCCTCGTCTCTGACC-14	2HT1	0.521993	3.484	2.33689
GATTAGCAGGCAGTAC-14	2HT1	0.504029	2.3115	2.38276
GCGCATGTCCCTATTA-14	2HT1	0.638769	3.00756	2.32013
TATCTGTTCCTATCAT-14	2HT1	0.446588	2.17926	2.20109
TTATGTCCATTTGGCA-14	2HT1	0.601704	2.9748	1.46852
ATCCAGATCGTTCCGT-14	2HT1	0.567757	3.16575	1.86962
GCGTAGCCAGAAGTGC-14	2HT1	0.407419	2.278	4.0352
CTTCCAGTCTCCTTAA-14	2HT1	0.525349	2.36175	3.01412
TCAGCTCCACTAGGAG-14	2HT1	0.316088	2.90014	5.20891
CGCTATCCAAGGCTTT-17	H23	0.550743	3.149	1.9867
ACTGCAAAGAAGCCTG-5	H70	0.491625	2.98408	1.85521
TACAGCATCCTGACCT-12	1HT1	0.612597	2.13563	2.27647
TTACCGCCATCTCACC-11	H63	0.703552	2.44071	2.22577
ATTACCTCATGTATCG-11	H63	0.45834	2.16371	2.05325
CATGTTTGTCACAGGA-11	H63	0.472502	2.79837	2.12924
ATAGTCGAGTCGTACT-11	H63	0.674978	3.63475	2.31784
TATGTTCTCGCGTTCT-11	H63	0.706754	1.9698	2.34069
TCAGTTTTCTCTCAAT-11	H63	0.387133	2.04655	2.32899
GAATCTGTCTTCATAC-11	H63	0.740298	2.15188	2.15065
TTCGGTCTCTTCTTCC-12	1HT1	0.465902	13.668	3.10616
GTCACTCCAAATGCTC-11	H63	0.558496	2.211	3.02238
AAGGAGCGTGCATTGT-11	H63	0.654111	2.48235	2.6976
AAAGATGAGTGTCCCG-7	C39	0.516253	3.07243	1.29899
AGTCCGGTCCTCTCTT-11	H63	0.706421	6.1305	2.10264
TTAGGTGGTCTGTTGA-11	H63	0.448376	2.13791	3.16817
AGATTCGGTAATGTAG-11	H63	0.723214	4.06307	1.95914
CCATACCAGTTACACC-11	H63	0.698597	1.809	2.41275
CGGACTGCATGTGGGA-16	C60	0.746695	3.54621	1.75122
GTTACTTTCTCATCCG-11	H63	0.601941	2.1105	2.76519
TTCTGTATCGTGGCGT-11	H63	0.702346	1.83219	1.89309
CAGTGTACATTACACG-11	H63	0.40229	2.40243	2.93811
CTGCGTTAGACTAGCG-11	H63	0.692482	2.26843	2.11861
TACATGGGTACGTAGG-11	H63	0.633153	3.56368	2.08267
TAATTCCGTAAGTGCG-11	H63	0.410745	2.7135	1.37334
ACCCAAATCGGGAATG-5	H70	0.40006	2.4522	2.98629
TTTGTGTTCGCTACCT-5	H70	0.512477	1.97784	2.94035
AACTGTGGTAACCGAG-14	2HT1	0.61436	2.48509	2.30065
TGCTCACGTCAAGACG-7	C39	0.759812	3.45469	1.53672
TAGACTGAGAACGCCA-15	H62	0.749922	3.015	1.33045
CAGCTGGTCAATTCCT-5	H70	0.413067	3.015	3.1038
ACAAGCTAGGTGTCGA-5	H70	0.481072	2.0234	4.07665
GTCACAAAGGCAAGCT-18	C56	0.619777	2.46225	2.20904
TCAAGGTAGTCACACT-20	4HT1	0.380733	3.618	3.03336
CTCACCATCAAAGTAG-5	H70	0.475885	3.417	2.95997
TGGAAGGGTTCCCTTG-5	H70	0.4682	1.82575	3.39151
TGGTCCTTCACTCCCA-8	H38	0.53999	10.3515	2.23977
AACTTGGCATCGACGC-5	H70	0.476517	2.26125	4.09523
CCTTGGTCAAGACTAA-17	H23	0.547697	2.92223	1.83707
GCTTAAGAGGCTCCTG-8	H38	0.486844	2.9145	2.95894
TGTAAGCTCTTGCGCT-5	H70	0.4498	2.45507	2.98181
TCAGGTAGTAACGGCA-5	H70	0.542655	3.618	3.31484
CGTGGCAAGTGTTCCA-15	H62	0.497567	7.035	1.35737
TCAGCTCAGGGTTCTT-16	C60	0.711133	2.7336	2.55287
GTAATCGTCCTCCTGA-16	C60	0.703207	1.76433	1.71921
CACAGATTCAAACCCA-14	2HT1	0.432436	2.747	2.91614
ACGGATTGTCTGTGTA-5	H70	0.354861	2.9815	2.74497
GACCAATCATCCGTAA-16	C60	0.412138	2.38068	1.77768
TAGGAGGCACTGTCAA-14	2HT1	0.407703	5.561	2.41153
GTCCATCAGAAACGCC-16	C60	0.760717	2.83913	2.02835
AGCGATTGTCTGGTCG-14	2HT1	0.509165	2.52164	2.51149
CGCAGGTCATTACCTT-16	C60	0.727537	2.613	1.8874
GGTACCGAGTCATCTG-14	2HT1	0.529972	1.91864	2.09666
CAGCCTTCAGTTCGGC-15	H62	0.581225	1.82575	2.13308
GTTACTTTCCAAGAGG-7	C39	0.693564	2.9145	1.20919
AGGCGAACAAGCGGTA-19	H77	0.685941	6.11614	2.79509
GAAACAACATCAGCTA-19	H77	0.689279	3.74243	2.36428
GGGACCTCACCGAATT-8	H38	0.54226	4.44433	1.64171
GACCAATGTAGCGAGT-5	H70	0.496754	4.4421	3.20853
GAGCGCTCATGGCCTG-5	H70	0.44892	1.96533	2.76767
ACCATCCAGCGGACAT-17	H23	0.543421	3.7788	3.03015
CGAGTTAAGCTCGTTA-9	H65	0.41352	2.7135	2.96263
AACTGGTGTGGATTTC-15	H62	0.796044	3.97533	0.978762
TTGAGTGCATCAGCTA-17	H23	0.532874	2.881	2.01911
GTCGTAAAGGTACACG-7	C39	0.451982	2.79854	2.47714
TACCTCGGTGAATCAA-15	H62	0.737622	3.69244	1.25499
GAAGAGCCATCCCTTG-15	H62	0.710815	2.45507	0.537399
CTTGAAGAGAACCCGA-15	H62	0.505564	2.36414	3.05151
TTGTCTAAGTACCACT-15	H62	0.526328	3.216	1.37526
TGATGCACACTCCTCA-13	H69	0.583464	1.77245	2.56702
GGGTGTCAGATGTTGA-14	2HT1	0.533314	6.633	2.56623
CTCCCAACATTTGGTG-5	H70	0.438527	2.20143	1.86093
ACCATCCCAATGCATC-8	H38	0.373657	3.015	3.80337
CTTCTAACAACGCAAG-5	H70	0.457634	2.881	2.23196
GGTGAAGAGTACAGTA-14	2HT1	0.603041	3.33086	1.88734
CTTCTAACAAGACTAA-15	H62	0.652898	6.633	0.552678
AAACTCGTCACAACAC-15	H62	0.630589	2.68312	2.22101
GGTTGCGGTTCTGATG-5	H70	0.470487	2.278	2.23143
TCAATTCAGGTAAGTT-14	2HT1	0.504901	2.29475	1.99449
ATAGGCTTCGTCCCTA-5	H70	0.454041	4.09537	2.76105
GTCACAACAATCACTG-19	H77	0.699129	3.96975	1.81425
CCACGTTTCCATTGTT-18	C56	0.736001	2.03871	2.0976
AACCTGATCACGTCAA-5	H70	0.367025	2.01	2.31521
GGGTCTGCATGGTAAA-15	H62	0.433369	4.623	2.37996
GGTACCGAGATGCGAC-14	2HT1	0.512179	1.85925	3.21103
TGGACATGTACATGGG-15	H62	0.683049	2.16633	0.95533
GCCTAGGGTACGGATG-15	H62	0.416458	2.613	3.18849
GCTGAGCTCGGTACTA-5	H70	0.481874	2.0234	2.90549
TTCGTTATCGAGTGTT-14	2HT1	0.428637	2.0502	2.064
ATAGGCTTCACTCGGG-17	H23	0.719119	2.19983	2.03606
TAAACCGAGCATTGGG-15	H62	0.801103	1.99564	1.04418
GATTAGCAGAGGAACA-17	H23	0.67851	3.72379	1.66637
GAGACTTGTCAGCTTA-8	H38	0.48363	4.087	2.8216
CAATCCCTCTGATCTT-5	H70	0.523624	2.38329	3.34662
CGTGGCACAACTTGGT-5	H70	0.432407	2.19425	2.12446
CTTCCAGTCTTCACTA-8	H38	0.455631	3.015	2.74825
CGTAAACTCGCAACTA-20	4HT1	0.486691	3.70733	2.18036
TCCATCGCACTGTCGG-8	H38	0.491823	4.221	3.09636
TCAGGGCTCGCATAAC-8	H38	0.425238	1.943	2.41907
GATCATGGTACGTAAA-5	H70	0.356983	2.58429	2.69516
GAACCGCAGATCCGAG-8	H38	0.56985	2.56275	1.88407
CCCGTTAGTCGATAGG-8	H38	0.418751	5.293	2.04855
GAGTGAGGTCGAGGAT-5	H70	0.415824	2.44071	3.11239
TGATCAGTCATTGCCC-5	H70	0.42862	6.7	3.21256
CATGCCTGTTCCCGGA-20	4HT1	0.48278	3.9195	2.44033
GAGGATGTCCCTAAAG-17	H23	0.580046	2.25567	2.062
ATTACCTAGTCACGCC-8	H38	0.602663	2.747	2.93476
TATGTTCTCCCGCAAG-15	H62	0.737804	9.9294	1.01742
GACCTTCCAAGCACTT-20	4HT1	0.362394	2.613	3.44273
TGGAAGGTCGCACCTT-19	H77	0.692653	1.78388	2.7043
GTAGGAGCATTCACGA-7	C39	0.679102	1.9028	2.02488
GTCTACCAGCGCGTTC-8	H38	0.393312	7.035	3.22193
CTCAGCTCAAGTCTCA-15	H62	0.65603	3.28779	1.37512
AGTGCGCAGATTCCGT-8	H38	0.431347	2.35513	1.71089
AAACTCGGTCACCGCA-6	H30	0.766486	4.24613	1.25129
GCATTGAAGGTTCTCA-15	H62	0.771312	5.91514	0.899362
GGGCCATCATCAACTG-11	H63	0.596864	4.47943	2.76555
TGTACGACAAACCGAG-6	H30	0.76194	2.1306	1.67548
AACTTGGAGCACCATT-13	H69	0.393131	1.98129	5.98156
CACAGATAGGATTTGA-19	H77	0.336455	2.95955	3.0071
ACGTTAGGTCGATTAC-14	2HT1	0.507154	8.643	1.56407
GCGTAGCTCCTTCGAC-20	4HT1	0.4164	2.16075	3.06007
GGGTTATGTAACGGTG-14	2HT1	0.599213	2.62736	2.06817
ATTGTGGCATCGACCG-12	1HT1	0.440692	3.3768	5.15338
CCGTAGGCAACTACTG-8	H38	0.358281	3.283	1.91586
GAGGCTCCAGCTATAC-8	H38	0.548008	5.092	2.76857
TGATTTCAGACCAATA-8	H38	0.48497	2.56036	3.42028
CAATCCCTCGTGATAC-5	H70	0.457132	3.64671	3.22399
TGACAACGTAAACGTA-7	C39	0.684879	3.3366	1.64097
CCGAAGCGTTTAAGGA-15	H62	0.74827	3.4438	1.33584
AAAGGATGTAGCATGG-20	4HT1	0.401021	1.8291	2.14627
GCAACCGCAGCGTACC-7	C39	0.516635	2.23536	1.77067
TCTCTGGGTTCACGTA-14	2HT1	0.474798	1.78667	2.90366
TTCATCACATCAACTG-12	1HT1	0.519146	3.07412	2.60187
CTGCTCATCACCACAA-5	H70	0.461241	3.26625	2.40992
GTGTGATGTCAGACGA-15	H62	0.716102	2.54064	0.899962
GGCGAAAAGTCGATAA-17	H23	0.545734	4.5426	1.32489
TCAGGTATCGCTTCAC-5	H70	0.502009	2.68609	2.95332
ACCGGGTTCGCATAAC-7	C39	0.582083	3.3366	1.24433
CTGTTCGCAAGCCTTA-15	H62	0.61486	2.79167	1.32231
CTAACTTTCGTCTAGA-15	H62	0.693491	2.38185	1.64383
CATAACGGTGAGTTGG-16	C60	0.52995	2.92886	2.34836
GTCACTCTCCTGACCT-14	2HT1	0.538649	5.226	2.59556
TTACGTTCACCGATCG-15	H62	0.444808	2.14915	2.95185
GGAGAACTCCCGTAGG-19	H77	0.670058	4.1875	2.2222
CATTGGACAATTGGCT-17	H23	0.540659	4.958	1.34563
CTGCTCACACTCGCAG-13	H69	0.69842	3.54263	1.66295
CCAGAATTCTCTTAAC-7	C39	0.726413	2.13695	0.992585
TCAAGGTAGACGTCAG-8	H38	0.491417	7.839	2.1625
GTACTTTTCTTATCAC-16	C60	0.347682	2.3852	2.18629
CATTCCGCACATATCG-7	C39	0.652753	13.467	1.28064
GCCCGAACAGTTCGGC-15	H62	0.571127	3.015	1.54802
GGAGAACTCCTGTGGG-5	H70	0.408561	2.03871	2.36262
CATTGGACACACACCG-12	1HT1	0.500593	3.66825	2.08505
GCAGCCAGTAAACCCT-5	H70	0.428088	3.35957	2.23461
AACCAACTCATCGCTC-16	C60	0.533597	2.48544	2.60851
GCTCGAGAGTATACCC-15	H62	0.729179	3.20542	1.11381
TGTACGAGTCCAACCG-8	H38	0.552162	3.70733	2.19473
TTTGGCCGTCAACAGG-7	C39	0.732805	2.53762	1.22459
TGTTAGGGTGCACTTA-15	H62	0.701337	3.34709	1.09102
CAAAGCTAGCGATACG-16	C60	0.717683	3.38892	2.40077
CTGTATTTCTGTTTAC-6	H30	0.770311	7.236	1.25242
TTCGATTAGGATATCA-6	H30	0.703126	2.05824	1.43845
GAACGTTCAATGGTCT-14	2HT1	0.47675	5.226	2.613
AGCTATGAGTGAAACT-5	H70	0.430684	2.7336	3.16159
CTAGCGGAGGCCTCTG-15	H62	0.767301	4.43875	1.16608
TGCATTTAGGATTTGA-6	H30	0.775992	4.33825	1.32607
ACTTCCGTCCTGGGAC-8	H38	0.575836	2.39286	2.7547
CGCAATACAATTCTCT-14	2HT1	0.54974	2.1842	2.42142
GGGTGTCTCAATGCAC-8	H38	0.521669	3.8994	2.09584
TGGGTTACATAAAGTG-15	H62	0.729267	3.09037	1.54278
TGTTAGGCAACGGACA-15	H62	0.537741	2.613	3.0954
ACAGGCCTCGACGGAA-6	H30	0.695026	1.77131	1.12352
ACCTGCTTCCAATCCC-5	H70	0.345445	2.211	3.06225
AACGGGACAAATAGTG-7	C39	0.670925	5.963	2.15606
CAACCAACACGCCGAT-12	1HT1	0.484782	2.211	3.13689
TTGTTGTCAGGGAGTT-8	H38	0.392419	5.9295	3.03737
GTCGTAAAGACCCTAT-15	H62	0.495024	3.015	1.23305
GAACTTGTCAAGAGAT-16	C60	0.505463	4.221	2.19898
AAATGCCTCCATGACA-14	2HT1	0.565165	3.9798	1.3102
AACTGGTGTTTAGGAA-12	1HT1	0.416754	5.3265	4.35993
GGGCCATAGAATACTG-8	H38	0.443079	2.60269	2.0748
TTAGCGATCAGGTCTA-14	2HT1	0.639754	2.98408	1.68604
CGATGATTCGGGAAAC-15	H62	0.679307	4.73264	1.81023
AATGCCAAGGGTCCCT-8	H38	0.58071	2.75488	2.34911
AGCCTTCAGGATTTGA-15	H62	0.553523	12.261	2.01883
GGAATCTCATGGCCTG-7	C39	0.613119	16.884	2.69771
TCGAGCGGTCAGAGTG-16	C60	0.710951	6.05513	1.94027
TTGTCTAGTACTAGAA-14	2HT1	0.532198	9.447	2.22031
GACTAGTCAAGCAACG-16	C60	0.546054	9.849	3.089
TTGTCTAAGCTCGGCT-6	H30	0.720966	2.5527	2.02631
CAGCTGGCAAGACTTC-15	H62	0.621597	2.92886	2.09404
ATCCTCGGTATTCTCT-16	C60	0.349831	2.87585	1.62958
CCCTAGTGTAGGTAAT-15	H62	0.67783	2.34242	1.99054
AGTGCGCGTTATGCAC-15	H62	0.535112	4.221	1.17367
GTTGGGCCAACGTAGG-13	H69	0.644052	2.84271	3.10158
TGAGTCACAAGGTCGA-17	H23	0.490887	2.26882	2.87231
AACTGGTTCCGAATTG-6	H30	0.599261	2.9212	1.03194
TCACAGATCGGATCGC-12	1HT1	0.432308	6.499	4.00912
TTGCTTAAGTGTCACT-8	H38	0.52684	2.90496	2.48048
GGAATCTCAAATGCTC-8	H38	0.458358	2.09933	3.46438
TCCGACTTCTGACTTT-8	H38	0.53546	4.43948	2.11874
CCCAGAGAGCAGAAAG-10	H58	0.671741	2.66782	2.50502
GCGCATGCACTAAACC-8	H38	0.610672	1.85207	2.58049
TAGCACATCCACCTAC-12	1HT1	0.47902	2.78529	4.47577
GACCAATCAAGATTAG-14	2HT1	0.553809	3.484	1.86491
AAACGAATCGGTAGGA-12	1HT1	0.380515	2.29376	1.63531
CACTGAACAAGTAACA-8	H38	0.495915	2.5326	2.60076
CTGAATGGTACGGAGT-7	C39	0.576698	3.63056	3.1918
TGCCTGTAGAGAACCC-5	H70	0.331435	2.7135	2.61031
CGGACCATCCAAGAGG-8	H38	0.377934	1.8894	1.84634
CACCACTGTGGATTCT-8	H38	0.479	2.11641	2.43378
TGCGTAAAGCTGAGGT-16	C60	0.724581	3.9865	2.59673
AGCCTGGCACACTAGT-14	2HT1	0.462314	6.432	1.31368
CCCAGAGTCCTTTGCG-19	H77	0.673322	4.04512	2.5089
GGGTTATAGGTTTCTG-15	H62	0.735768	4.221	1.35939
CTACAGAAGGACTAGC-8	H38	0.401293	2.17884	2.47591
GGGTGTCAGTCGTACT-12	1HT1	0.460275	2.53077	4.48011
TATCTGTAGAATATCG-5	H70	0.326275	2.881	2.09119
CACTGAACAACGGACA-5	H70	0.441685	8.643	2.62775
GCGAGTCAGAGGTCCA-8	H38	0.611271	2.85844	1.89582
GATTAGCAGACGCCCT-8	H38	0.517289	3.4974	2.13129
CACCTGTGTTTGCCCT-14	2HT1	0.4704	2.5125	1.88872
TTCGATTAGAAGCCTG-16	C60	0.629046	3.417	1.59846
ACTTCCGAGAGAACCC-13	H69	0.523984	2.53991	2.57922
CTCTCAGTCCGGCTGA-19	H77	0.686137	4.221	1.93513
GCCATAACAAAGGAAG-8	H38	0.491252	3.819	2.65012
TAGCATGGTCCAGACC-16	C60	0.59584	2.50848	2.13892
AGTTTGGGTCATCGTA-7	C39	0.738205	2.62305	2.35073
ATGCATGCACGCTAAT-15	H62	0.746364	3.6783	1.31293
AGCCTCTGTTCAGAAA-16	C60	0.611165	4.91445	2.73552
CCATACCTCCTTTGAT-7	C39	0.753679	3.7185	1.73989
AAGGTTCAGTGCAACG-7	C39	0.679945	2.3115	1.85582
CCCGTTATCTGTTTAC-8	H38	0.455515	4.03436	3.48768
TTGACGATCTTAGTGG-5	H70	0.491787	1.96768	2.75782
GCGTTGGAGTTCAACC-5	H70	0.547859	2.51841	2.76666
TCCGACTTCACTGGTA-6	H30	0.824122	2.747	1.30317
ATAGTCGGTTTAGAAG-16	C60	0.634785	4.09405	1.66445
GCATTGATCCGTTAGA-12	1HT1	0.46836	2.46943	3.91764
CTCACCACATCCCTTG-7	C39	0.610735	4.355	1.90577
CACATGATCTCTGCGT-5	H70	0.363973	2.3316	3.20243
GCATTGAAGGGCTCTC-15	H62	0.513244	6.432	0.636016
TAACAGCCATGTGGGA-8	H38	0.484363	1.95975	2.08443
TAGCCGGTCCATATCT-17	H23	0.567161	7.38675	1.80505
CGTAAACGTTGTCGGC-9	H65	0.533938	3.819	2.61307
CACGTTCTCGAACCGC-7	C39	0.732395	4.221	1.60664
TAGGTGTGTGACGCAA-12	1HT1	0.424364	3.3768	4.44301
TTACCCGTCCATGACA-15	H62	0.732949	3.30533	1.91051
ACAAAGAAGCTGAAAT-8	H38	0.399598	2.0266	3.31586
GCGCATGTCTGAAAGA-5	H70	0.479915	5.5275	2.32871
TACATTCCAGGTCCTG-5	H70	0.428048	2.5527	1.88264
TACCTCGAGTTGCGCC-14	2HT1	0.57685	2.278	2.71014
AGCGTATGTGGCCTCA-15	H62	0.677959	4.5828	1.62057
CGTAAACGTCTGGTCG-9	H65	0.487534	2.412	3.01918
TGCCTGTCATGGTTTG-8	H38	0.515086	2.46225	2.56892
AGTCCGGGTCGACTGC-15	H62	0.503684	2.63813	2.03187
AATGGAATCAGGAATA-15	H62	0.604907	1.86382	2.16918
ACAAACCTCATTCATC-15	H62	0.602597	5.963	2.55145
CAGTATGCACGCGCAT-9	H65	0.554776	2.3115	3.1077
GATCATGGTACGTAAA-7	C39	0.640973	6.231	1.37739
TGCTCACGTTACGGAG-9	H65	0.427028	2.01	5.18955
GGAGTAGAGTTTGGAA-5	H70	0.377824	3.27343	2.76511
GTGTGATTCAGCCGGT-15	H62	0.407237	4.76657	3.16005
AGCTGATAGTTCCAGT-16	C60	0.592226	5.1255	1.23922
CCACAGGTCTTCCACG-6	H30	0.755673	3.71077	1.70501
TCACAAGAGAATCAGT-8	H38	0.420579	2.53695	1.92812
TCGCCTAAGGGATCCA-15	H62	0.563318	3.417	2.13592
TTGCTTAAGAGCGGTT-15	H62	0.483659	2.3718	1.74489
GCGGAAAGTAACCGAG-12	1HT1	0.415462	3.12986	3.34761
GCATTGAGTGTCCCAG-15	H62	0.519319	2.79573	3.48748
ATTACTCTCGCACAAT-12	1HT1	0.56739	1.77282	2.46116
CGCACAGTCGAGTGTT-5	H70	0.47999	4.3014	3.22934
CGCGCAAAGGTACTCT-15	H62	0.581509	3.015	2.22273
AACATCGCATCTGCAA-5	H70	0.378396	5.025	2.28199
AGTTACGCATTACCTT-14	2HT1	0.303005	2.479	6.05592
TTCTGTAGTTACGAAA-5	H70	0.45982	1.9296	2.78789
TCTCTGGCATCGTACA-15	H62	0.689636	3.57493	2.03317
CTACTTAGTCCTCAGG-7	C39	0.72111	1.99744	1.34384
AGTGCGCTCCGGCTGA-8	H38	0.522098	2.82582	4.3885
TCAAAGCGTGACAAGC-7	C39	0.695397	3.3366	2.04645
TGAGCCGGTTTAGAAG-14	2HT1	0.604392	2.23465	2.07293
CTCCCAATCCATACGA-15	H62	0.780844	4.3416	1.4091
TGAGCCGCAACTCGAT-14	2HT1	0.628766	3.216	1.83031
TCACAAGCAGGCAGAT-15	H62	0.624544	2.56833	1.23586
TCAGGTAAGCTGAAAT-7	C39	0.677429	2.6179	1.37227
CTTTGCGTCGAGTGTT-8	H38	0.555127	2.69576	2.5316
TTTGGCCTCGTTCAGA-15	H62	0.705398	3.63548	1.16809
AGCCCGACATTCGTCC-5	H70	0.420349	2.46225	2.88509
ACGTTAGGTTGGCTTA-15	H62	0.585576	3.3061	2.18001
GCACCTTTCGCAGATT-15	H62	0.701964	2.144	1.57518
GCCCGAATCTCAGATG-10	H58	0.702111	4.27125	1.88219
CACCACTGTGGACCAA-20	4HT1	0.474505	1.83413	2.70928
GACTAGTGTATTCGCA-16	C60	0.649174	2.479	1.89539
TCACAGATCTGACATG-5	H70	0.367024	2.2512	2.85154
TTGCAGATCCCGCAAG-12	1HT1	0.532708	2.46411	3.55249
GGAGAACCATCCGTAA-15	H62	0.56104	5.5275	0.576013
GGAGAACGTGGACCAA-20	4HT1	0.426956	2.14819	2.83442
AGGCCCAGTATTCACG-7	C39	0.758487	4.04871	1.66767
CCCACATGTGCTTACA-12	1HT1	0.45498	2.0234	4.56102
TCACCACCAAGCGGTA-5	H70	0.393876	1.8291	1.93086
CCCTGATCAAGGAAGA-8	H38	0.608098	3.1222	2.19625
TTTACGTAGCCTCGCA-12	1HT1	0.425599	2.52367	4.7322
CGCGCAAGTGGTAAGC-15	H62	0.693009	2.58981	1.6528
GTCGTAAGTAACGGTG-6	H30	0.811646	3.819	1.14998
GAAATGAAGCCATTCA-8	H38	0.552723	4.77375	2.91824
GGTGTCGCACAGGAAC-7	C39	0.725839	2.74091	1.91665
TACGCAATCTCGTAGA-5	H70	0.451738	2.06025	2.84393
AATGGAAAGACAGTGC-14	2HT1	0.501547	1.9095	2.40599
CACGTTCCAGTAGTTC-9	H65	0.541538	2.814	4.49009
CTGTTCGAGTATGCTC-8	H38	0.390408	6.633	2.38837
TGCTCGTTCACAGGGA-15	H62	0.74706	4.07025	1.36886
GCCTAGGCATCAGCTA-16	C60	0.767747	2.87585	1.88122
AGGCCCACAAGCCAGA-20	4HT1	0.542165	2.23216	2.3048
TTACGTTGTATATGGA-14	2HT1	0.548772	2.45838	2.65909
AGCCCGACACTAAACC-15	H62	0.594989	6.432	0.876943
ATAGGCTTCTATCTCA-8	H38	0.458318	7.437	1.6015
TTACGTTGTTGGCTAT-7	C39	0.755744	2.94056	1.58888
AGCGTATTCACCCGGA-15	H62	0.730392	3.9999	1.42607
TCGGGACAGTAGCAAT-5	H70	0.490348	1.95088	2.8046
ACCGAATCAAGGACCA-6	H30	0.743582	3.1155	1.90757
CCAGAATCAGTCAGAG-15	H62	0.483146	13.065	3.63875
GATCATGGTTAACTCG-12	1HT1	0.35082	4.0602	8.14583
GTCCATCAGTCCTTCC-5	H70	0.455147	3.1825	2.99936
GTGATCAGTGTCCCAG-19	H77	0.645187	4.1205	2.59013
TCTCAGCCACCCATCT-8	H38	0.537362	4.10463	2.80009
CTTCTAATCCACACCT-12	1HT1	0.492475	2.211	4.1849
AGCGATTGTAGCATGG-15	H62	0.565588	2.1105	2.09613
GGGAACATCGCTCGGA-15	H62	0.613747	2.43027	1.96993
TATTGCTGTGCTTTGA-11	H63	0.408977	4.77375	2.3832
CCCTCTCCACTAGCCG-15	H62	0.607358	2.5125	2.7237
GGAACTTCATGATTGC-16	C60	0.654646	3.015	1.85053
GTAGGAGTCTTACGGA-8	H38	0.444381	2.38561	2.89904
AAATGAGCAACTCGAT-19	H77	0.655174	2.13791	2.06844
AGTTTGGAGGTTAGTA-9	H65	0.463991	2.86425	3.41596
AAGGTTCTCCGTGCAG-16	C60	0.661431	3.1758	2.07038
ACAAACCCAGGGTAAC-7	C39	0.454593	4.623	4.16684
GCCCGAATCGCTATAG-18	C56	0.677448	8.442	1.73124
TTACGGAGTCATCAAC-17	H23	0.623533	2.30033	1.90848
TTGTCTAAGACAGTGC-7	C39	0.619642	1.8693	1.7499
AGGCCTGCAGGAGCAT-16	C60	0.589601	3.7185	2.02509
CTCATGCTCCGAGGAA-7	C39	0.580262	2.96211	1.8028
CTCCCAATCATCGCAA-8	H38	0.518843	2.94191	2.30963
ACCATCCAGTCTAGAA-12	1HT1	0.463404	1.75875	4.39565
AACGTACGTAACTCCA-7	C39	0.593043	7.3365	1.57675
TGGGTTAAGCACACCC-5	H70	0.341571	2.01	3.6033
GCGTTGGTCACTACCC-17	H23	0.556682	2.39559	1.74932
TACATGGTCGGTCGAC-14	2HT1	0.459035	4.623	4.07998
GCAAAGGTCCATCTAT-8	H38	0.468745	2.02827	2.72774
GCCCAGAGTTGGCGAA-7	C39	0.656646	2.4723	1.02394
TCGCAGGTCCGTGCAG-20	4HT1	0.446604	2.52164	2.83314
CCTGCTACAACACGGA-5	H70	0.466528	2.144	2.57053
GTAGTACGTTGAAGCG-12	1HT1	0.554878	3.2562	1.96305
GAGCATTTCCATTGAG-16	C60	0.531979	2.79125	3.05241
CTCCCAATCCTGTGGG-7	C39	0.621065	7.9395	2.32617
CCATACCCAATGAAAC-14	2HT1	0.581973	1.99883	1.78434
GGCACGTCACGCTAAT-16	C60	0.563977	2.93915	2.44393
GATGATCAGCAGAATT-7	C39	0.685486	2.02827	2.44053
AAACTGCCAAGTTGCT-12	1HT1	0.436646	2.22646	2.63225
GCGGGTTGTACGCAAG-15	H62	0.41037	5.829	2.68171
TGCCTGTTCGATAGGG-14	2HT1	0.604246	3.93206	2.54992
TGGGTGCGTTAAGTCC-5	H70	0.434886	2.345	3.47518
AAACTGCTCCTCCATG-15	H62	0.505006	1.92238	2.90401
CCATACCGTCACAGTT-6	H30	0.662085	2.79081	2.35401
CCTTGCAGTGTCTCGG-17	H23	0.481427	2.35457	1.75932
GTTACTTTCCGCTATC-15	H62	0.699305	4.39967	1.91658
AGCTGATCAGGTTATC-8	H38	0.389837	2.13016	2.68798
AGGCCTGGTCCGAGCT-7	C39	0.689068	3.64671	2.08281
CAAGAAAGTCATGAGG-6	H30	0.770166	2.54265	1.84614
GACCTTCCAAGGAGGG-8	H38	0.47728	2.412	2.26254
GAGTGAGCAGTATACC-5	H70	0.47379	3.0485	2.87704
TAAACCGAGTCCCGCA-15	H62	0.743808	2.34919	1.29675
TCGATTTCAGTAACCT-9	H65	0.548211	2.64171	3.1459
CCACGTTGTTTCTCTA-11	H63	0.697501	2.92223	2.12847
TATGTTCTCGAGGTAG-7	C39	0.753827	3.082	1.33136
TCAAGGTAGGTCACTT-15	H62	0.715564	2.07432	1.95237
GAGGTCCAGAGCGAAA-14	2HT1	0.70618	3.58018	1.15969
ATGGATCAGCGTGTTT-15	H62	0.633247	4.65955	1.47615
GACTAACAGTAGGAAG-16	C60	0.580405	5.159	2.88358
CTCACCAAGCTATCCA-17	H23	0.71831	3.49238	1.87162
GAAAGTAAGTTGGAAT-15	H62	0.357143	5.628	2.67609
GAATCTGGTTTGTGAC-8	H38	0.589438	2.52367	2.45501
TGTGGCGCATCTCTCG-8	H38	0.358945	1.88209	2.66009
GCGATTACATGCACTA-5	H70	0.402561	2.613	2.54291
GGAATCTTCGTCCCAT-15	H62	0.695161	5.17575	0.972916
AGTGTACAGGATATCA-5	H70	0.499098	2.54953	2.40523
CAGGATTTCAGTACAC-15	H62	0.560675	4.8575	1.9914
GAGGATGTCGCGGCAT-13	H69	0.52874	2.479	2.96679
TTCGCGTAGACACGGT-18	C56	0.632621	2.86425	1.928
TTAGCTTTCCAGTACA-9	H65	0.502799	2.29714	3.51706
TTAGGTGTCTCTGTTA-14	2HT1	0.530612	2.56275	2.49609
AAAGGGCGTCTGATTG-8	H38	0.51939	6.365	2.74896
GATGATCGTGCTAGTT-16	C60	0.465989	5.0585	3.32593
GCACCTTCATCATGTG-8	H38	0.578571	3.86925	1.91241
GTGCCAGAGCCATTCA-16	C60	0.714236	3.90833	2.03416
TCACAAGAGAGTTTGA-12	1HT1	0.517515	2.10277	2.27207
CTCATGCCAAATTGAG-6	H30	0.512314	10.1505	2.5297
GTTATGGGTCAGTGTT-14	2HT1	0.388528	4.02	2.87927
TTGCACCTCTACCCGT-12	1HT1	0.426259	2.39373	3.07338
TCTAGTTTCCATTGAG-16	C60	0.728243	4.19229	2.03891
GAGTGAGCAAACGTTC-13	H69	0.601842	6.03	2.45876
GCCCAGAGTGGTAAGC-5	H70	0.344403	2.56275	1.66542
CCCACATGTCCACCAG-16	C60	0.525237	4.03855	1.9571
CGGACCATCGTTGTAG-16	C60	0.646119	2.64873	2.37366
GCCCAGAAGGTTCGTT-8	H38	0.406579	2.75053	2.98667
CTTGAAGGTATTCTTC-8	H38	0.526683	3.3165	2.66636
TTTGTGTGTGCTGAAG-7	C39	0.711693	3.37233	1.43399
CGCACAGCACGCGCAT-11	H63	0.679879	3.417	1.66963
GCGAGAACAGGTGTGA-8	H38	0.499407	2.08328	3.10108
ACCGAATCAGGCACAA-15	H62	0.735545	3.96257	1.28428
ACGGATTGTCTCAAAC-7	C39	0.572285	1.97985	3.33804
CACCACTAGCACCATT-8	H38	0.503547	3.1723	2.67219
GCTGAGCTCGTCCCAT-15	H62	0.609309	3.36971	1.34686
TGTGTCCCAAGGTTCT-7	C39	0.702572	1.81704	1.86345
AGACAAATCGTTGTTT-5	H70	0.435731	1.7688	3.02432
TACCTCGAGTCGTGAG-18	C56	0.742147	3.39873	1.62234
TTGTTGTGTATCTCAG-16	C60	0.722957	4.288	1.93071
AGATAGAAGACTAGGC-7	C39	0.691988	2.76933	1.45066
GCAAAGGTCTGGACAT-20	4HT1	0.376068	4.27125	3.32495
AACGAGGCACAGGAAC-8	H38	0.553477	1.86812	2.74153
CCGAAGCGTGCATTCA-17	H23	0.611622	3.02326	2.58564
GCTTGCTTCTTACGGA-19	H77	0.620571	1.75003	1.86831
TTACCGCGTCTCGGGT-7	C39	0.652435	2.53483	2.21777
CCCTGATGTCTGCACG-14	2HT1	0.487888	1.96736	1.72946
TTGAGCAGTTTCACCC-15	H62	0.587206	3.34391	1.8222
AGCTGGCGTTCTCGAA-12	1HT1	0.592133	2.26125	2.30745
CACAGATTCATGAACC-8	H38	0.476439	5.829	1.96477
ACTACCCCAAACTACC-20	4HT1	0.514754	2.02914	2.72727
CCACAGGTCTCTATCA-15	H62	0.503368	4.5962	1.93596
CACAACACAATGATGA-8	H38	0.320905	3.082	1.68644
CTGAATGAGCGAGAAA-5	H70	0.454584	1.83771	4.55064
TGACAACGTAAACGGC-12	1HT1	0.450638	1.9095	5.31419
CTGTTCGCATAGGCGA-14	2HT1	0.371466	5.025	4.43224
CCAGAATGTTACGGAG-5	H70	0.414288	1.7554	2.86888
TCAGTTTGTTCGGGAA-15	H62	0.706599	3.63475	0.906027
TGTGTCCTCGAACACT-8	H38	0.469349	3.618	2.6121
ATCCTCGGTGTCCAGC-8	H38	0.368117	8.107	3.27777
GTAGACTCAAATTGAG-14	2HT1	0.548883	2.2445	1.65345
CTTCTAAGTATTCTGG-16	C60	0.634796	3.9178	2.15784
GTTGGGCGTCCACCAG-19	H77	0.695386	8.777	2.82883
AACTTGGAGGCATGCA-8	H38	0.495263	1.91864	3.10921
AGTGCCGGTCCTCAGG-6	H30	0.750891	3.47182	1.92076
GCATTCCAGTGCAACG-8	H38	0.403715	8.241	1.7534
TACTAGGTCACTGATG-15	H62	0.454559	5.47725	3.80496
GCCAGACAGTGAAGGA-6	H30	0.665623	2.77998	2.10319
GGCACGTGTTCGGGAA-15	H62	0.467004	6.432	2.68126
CCCACATAGGTAAGTT-6	H30	0.693395	1.90513	1.55431
CTTGCCACAACGGACA-5	H70	0.451088	1.86643	2.18101
CTCACCATCTTGCGCT-8	H38	0.4083	2.479	2.68448
GATCATGAGAGTTCGG-5	H70	0.469738	2.39764	3.14591
TTTGGCCCATAGGCGA-5	H70	0.410611	9.246	3.30799
TGCTCACAGCGAATAT-14	2HT1	0.421236	2.7135	3.13849
CGCAGGTAGGGTATCG-15	H62	0.537542	4.27582	2.27413
TACAGCACACTCGGAC-7	C39	0.64923	2.29839	2.05046
AGTGTACCAAAGCTGG-5	H70	0.428574	1.98487	2.83229
TAACGGTTCCCTACGT-5	H70	0.503395	2.2914	2.49044
TTTACGTGTATCCTTT-15	H62	0.594006	5.226	2.31678
ACTACCCTCGGTCAGC-7	C39	0.692445	5.5275	1.29876
AGTGTACCACAGATGG-5	H70	0.464355	3.25255	3.18514
CCCTAGTAGCATACCT-5	H70	0.39286	1.80096	1.88892
TGGGTGCTCTATCTAC-10	H58	0.69797	3.39188	1.92857
TATCTGTGTAAACGTA-16	C60	0.603511	2.278	1.82804
ACCGAATAGAACGACC-15	H62	0.70912	2.44969	1.25301
CCTTGCAGTAGGTAAT-8	H38	0.448801	3.0351	2.55134
AAAGGATTCTGGCCAG-14	2HT1	0.341384	2.3718	6.05068
ACCGCAGAGTAACATG-7	C39	0.69435	3.23427	2.2247
CCTAAAGCATCTCACC-9	H65	0.574519	1.87085	2.80593
CCCAGAGTCGCGTGAC-16	C60	0.559691	2.84813	2.23059
AACTGGTAGACCCATT-18	C56	0.500703	4.087	1.60589
GCTTTCGGTCCAGACC-6	H30	0.521747	2.58787	2.36834
TTAGGTGCAGAAAGAG-13	H69	0.510772	2.59067	3.35538
CGCTGGATCTATAGGC-8	H38	0.488739	2.36175	2.27922
ACTGCAATCGTGAACT-7	C39	0.741755	3.54263	2.24545
CCCTCTCCAGCGTCGT-6	H30	0.679536	4.5225	1.16228
GCTTAAGCATCATCGA-8	H38	0.50009	1.8894	2.88544
CTCAGAAAGGTACATA-16	C60	0.745525	3.44212	1.5164
GCGATCGAGGTTAACA-6	H30	0.715947	4.46029	1.21302
TGGACATCAACGGACA-5	H70	0.431544	2.412	2.73267
TAAACCGCAAAGCTGG-12	1HT1	0.471758	7.035	3.92
AGCGTATGTCCGTGCA-7	C39	0.697647	3.417	1.95774
GTCACTCGTGTGTGTT-8	H38	0.579864	3.62805	2.83038
TAGGTCATCGATCTTT-20	4HT1	0.459367	1.88437	2.49388
AGCCCGAGTTCAGTTG-8	H38	0.559268	2.25886	0.930245
GCCAGCAAGGATGCCA-15	H62	0.393733	1.9095	2.78358
GTAGGAGAGTAGTGTA-7	C39	0.676268	3.13225	2.40717
GCGAGAAAGTCGACCC-10	H58	0.687935	13.869	1.97541
ACATGGTTCGAGCGCT-9	H65	0.501544	1.93376	3.54899
ACCGAATGTCCGTAGC-16	C60	0.554074	4.00883	2.44903
TGCCTCATCCAAACCA-10	H58	0.673662	4.5225	2.48107
ATTGTCTTCTTACGGA-10	H58	0.591878	2.7135	2.58366
AGGCGAACATCATGTG-9	H65	0.61894	2.28638	2.41844
GTTGGGCGTGGCCTCA-16	C60	0.702562	3.5175	2.08885
TAACTTCCAGGTAGCA-14	2HT1	0.5419	2.211	2.20444
GGAATCTCATGGAGGT-5	H70	0.445251	2.87143	3.26082
TTACCGCTCGATCGCG-15	H62	0.7522	4.44433	1.15406
TGATTTCAGGAAACTT-5	H70	0.457418	2.68479	3.24914
ACAAACCGTATCTGCA-8	H38	0.35938	10.05	2.25157
TGAATCGTCGATATGC-19	H77	0.698437	7.00629	2.37525
CTCAGAAGTACTTCAG-15	H62	0.726437	3.6582	1.01016
GTTATGGCATAAAGTG-8	H38	0.486483	2.8475	3.78865
CCTCCCTCACTGAAGG-17	H23	0.490985	7.035	2.32317
CTCTCGACAGAAGTGC-12	1HT1	0.448126	2.86425	4.04357
AACCGATGTGTCTACA-5	H70	0.389556	2.92223	1.67859
GGCACGTGTGGGTAGT-13	H69	0.650923	1.97345	2.03351
ACTAACGTCTCTTCCT-5	H70	0.384136	2.077	2.25197
AGGCCTGAGAGCACTG-15	H62	0.723686	2.412	1.3042
GCTTAAGTCTGGCACG-7	C39	0.667088	2.5326	2.37666
GTGGCGTGTTTGATCG-18	C56	0.681523	3.618	1.72948
TTTGGCCAGGCTCCTG-5	H70	0.493471	2.18229	2.01179
AGCGATTCAAAGCTTC-7	C39	0.629119	2.01503	1.92831
CCACGTTAGATAGGTT-18	C56	0.443475	2.45507	3.35891
GATGGCCGTAACGGTG-8	H38	0.628037	2.1909	2.83014
TTAGGTGTCCGGAAAG-16	C60	0.641582	2.64171	2.16184
TTTGGTTAGAGGTACC-15	H62	0.5853	2.613	2.16586
AACATCGTCAGTGGTT-8	H38	0.522038	4.76817	2.10402
ATTTGTCTCGATGCAT-14	2HT1	0.496973	4.489	1.30939
CAGCTAATCGGAGTTT-15	H62	0.726213	4.44027	1.05033
TGTAAGCTCACCACAA-16	C60	0.74298	2.1306	2.23727
TTGCTATCAATGGCTT-17	H23	0.61119	2.53483	1.99
AGGCCCAAGAAGACTT-15	H62	0.533468	2.99181	2.18528
GTGCACGCATTGCACA-5	H70	0.452535	6.499	3.5932
GGTGTCGCAATGAAAC-12	1HT1	0.536632	2.24316	2.70772
TTCGTTACATCCCAAA-15	H62	0.618302	3.819	2.4715
TCAGCTCAGAACGACC-15	H62	0.660898	2.63584	1.744
TCCGACTCAAAGAAGG-5	H70	0.37637	2.50477	1.78177
ACCTGCTGTTGTGAGG-15	H62	0.604475	3.12387	3.03675
ATTCGTTAGGGAAATG-12	1HT1	0.435045	4.422	2.70489
CTTAATCTCCATATCT-13	H69	0.673705	7.169	1.97295
GACTAGTAGTGAAACT-16	C60	0.650635	3.34234	2.30499
TGGCCTTCAAATAGTG-6	H30	0.744351	2.28638	1.61327
TTACTCACAACTCAAC-7	C39	0.728543	2.78887	2.34911
GTTATTCGTAGCGTTT-18	C56	0.586944	2.56275	1.97062
GGCGAAACACGTACAT-15	H62	0.576051	2.3517	2.53948
CAATCCCTCCATCTAT-15	H62	0.574822	2.44416	1.67973
CCTTGGTAGCTCCATA-5	H70	0.390704	2.01	3.04001
TGCTATTCAGGCACAA-19	H77	0.711722	4.154	1.48397
GCTGCGAGTCTGGATT-16	C60	0.630265	8.19075	2.22794
GCGAGTCCACAGCTTA-15	H62	0.546979	8.04	1.87233
GCCCGAATCTCTTAAC-8	H38	0.544293	2.97193	2.1991
AATGTCGAGGTCCTCG-18	C56	0.510192	1.809	2.51636
GTTCAAGCACTTTGGA-16	C60	0.536198	3.819	4.33723
TGGCAATGTACGGATG-20	4HT1	0.372502	2.03871	2.7
CACGTTCAGTAGTGTA-20	4HT1	0.443388	2.43712	2.66649
TTATGTCAGAAATCTG-5	H70	0.35958	1.943	2.29205
TTACTTGAGGAAGGTA-8	H38	0.364335	2.7135	3.79121
GTAGACTAGAATCAAC-15	H62	0.671419	8.241	1.87531
TATGTTCCAAACGACG-14	2HT1	0.347214	2.814	3.9567
TGCGTAACAAATTCCG-15	H62	0.684625	3.63548	2.03545
TTTGAGGAGCATGTGG-15	H62	0.620735	2.64847	1.98213
ACCATCCTCTATCCTA-20	4HT1	0.414549	4.154	2.97237
TCGAGCGCATCCGTAA-7	C39	0.723003	3.27082	2.55365
TCGCAGGGTAATGTAG-8	H38	0.381993	4.93886	3.26097
TTCGGTCGTTGTGACT-15	H62	0.55767	2.96475	2.45117
GTAATCGCAAGTCTGT-15	H62	0.570147	2.62358	2.94668
GAAAGTAGTCGAGGAT-8	H38	0.534665	2.69089	2.8627
GCTGAGCAGTGTAATG-7	C39	0.733656	5.3064	1.62577
ACATGGTAGTACAGTA-6	H30	0.742477	1.9765	1.75566
TCACCACTCAGGTCTA-15	H62	0.694556	2.72355	0.945542
ACCAAACGTCATAAGA-15	H62	0.644931	4.59429	1.91056
TACGCCTCACACACCG-15	H62	0.641536	2.95588	1.93986
CAATCCCAGGAGAACA-16	C60	0.62633	3.60089	2.13389
TGGGTGCTCCACACCT-5	H70	0.453389	1.78667	3.2153
AATGTCGGTCATTGCA-7	C39	0.708952	1.8425	0.676049
GATGGCCCAACCTCCT-19	H77	0.489977	4.1205	0.632269
GGGTCTGGTTACCACA-15	H62	0.585134	2.29839	2.23694
TAGCACAAGTACTCTG-7	C39	0.731956	3.90514	2.29051
GCTTAAGCAAGCTTTG-8	H38	0.504581	2.0904	2.66635
TAACGGTGTGGAGTGT-7	C39	0.695346	5.08243	2.91004
ACAGACTAGCATGATA-11	H63	0.612249	1.7755	2.49316
GCGCCAATCGATCTTT-10	H58	0.666889	10.452	0.804295
CTAGCGGTCTTCTTCC-8	H38	0.604482	4.422	2.11527
ACCGGGTTCTTACGGA-20	4HT1	0.433594	3.149	2.42995
TACTAGGTCAAGTTGC-19	H77	0.69128	4.39687	1.91157
ACCATCCTCCTATCAT-13	H69	0.517715	4.57275	2.39927
AGTTTGGAGGTGTTGG-5	H70	0.461846	2.5996	3.05433
TTAACGGCAGCAACCC-19	H77	0.675142	1.9899	2.72407
CAAGAAAAGGGATCCA-5	H70	0.47833	2.04015	3.55787
GGAACTTGTCATAGAA-16	C60	0.675919	2.6465	1.85018
GTAGGAGGTATGTTCG-14	2HT1	0.392593	1.94815	4.49275
ATTTGTCGTCATCGTA-10	H58	0.42163	2.211	3.14772
TAGTCCCCACTGGGCT-14	2HT1	0.589437	1.90381	2.29176
GCGTAGCCATCCCGGA-6	H30	0.755976	2.62417	1.41315
GCGTTGGAGCAATAAC-16	C60	0.585194	3.15928	2.57638
CGTGGCACAACGTCGC-5	H70	0.349058	2.1105	3.27439
CGTTCCATCACGTGTA-15	H62	0.716775	2.15357	0.804958
TGGCGCAGTTTCGTTT-14	2HT1	0.461961	8.04	2.76858
GTAGGAGTCAAAGTAG-6	H30	0.732429	2.93962	1.47841
AACCTTTGTCGCGCTA-16	C60	0.751476	2.28194	1.50168
GGAACTTCATGGATGG-7	C39	0.696807	2.76375	1.9824
AACCAACCAGGTCTGC-7	C39	0.688999	3.26329	1.62987
ACAAAGAAGGATGCCA-16	C60	0.493951	3.43779	2.12322
CTCTAGCTCTCTGCAC-12	1HT1	0.533824	2.44292	3.11387
TATGTTCCACTTGCGG-5	H70	0.510478	2.211	3.47994
TTTGGCCAGACGCCCT-16	C60	0.678706	4.07025	2.09653
GAGCGCTGTAGAATAC-5	H70	0.527351	3.4371	2.89253
TGCATGAAGTGTCGGA-11	H63	0.48922	2.7135	1.70974
AAATGAGTCTTCTCTC-15	H62	0.547153	2.67043	2.80005
TCGGGACCAGCGCGTT-5	H70	0.505391	1.81528	2.84888
ATGTTTCTCGGTGATT-16	C60	0.698374	3.74169	2.30555
TTGCTATAGAGTGGAA-14	2HT1	0.509296	6.08025	2.32076
CAATCCCTCCATCATT-5	H70	0.362981	2.9748	2.46981
CCTCCCTTCCGAGGAA-13	H69	0.421561	4.02	4.55504
GATGATCAGTGTTCCA-15	H62	0.693676	9.447	0.833599
TTGTTCATCCATAGGT-7	C39	0.601123	1.91407	3.12798
CAGTGTAGTACTTCAG-12	1HT1	0.516721	4.13167	2.25638
GCATGATGTGGACGAT-8	H38	0.572566	2.75053	2.44691
CAATCCCAGTCCCGCA-15	H62	0.39578	2.412	1.53726
AACGTACTCTCGGCGA-12	1HT1	0.399391	1.75875	4.18448
GATGATCAGAGCCACA-8	H38	0.319786	4.02	1.98331
CAAGAAAAGAAGACTT-8	H38	0.325655	12.06	3.53247
CGCACAGTCGTCCCAT-16	C60	0.733655	1.93463	2.16336
AGCGATTAGTTGACAA-8	H38	0.591729	3.34628	2.06094
AGCGTGCGTCAAACAA-16	C60	0.494682	3.16839	2.31533
GGAGGATAGAGCTCCC-8	H38	0.292414	3.618	2.84573
TTGTTGTCAAGAGATT-15	H62	0.579655	2.546	1.38872
TAATTCCCACCGTCTT-16	C60	0.699778	2.66325	1.76145
AGATAGAAGTTGAATG-9	H65	0.550951	3.1892	2.83271
ATGTCGATCGGTTCCT-8	H38	0.445109	4.3215	2.07046
CGCAGGTAGATCACCT-8	H38	0.463827	2.39419	3.24451
GATGATCTCACTAGCA-5	H70	0.427143	2.7135	3.19837
TCAGTCCAGGTAAGTT-12	1HT1	0.563091	1.99564	2.60556
AGCTATGGTAGAGAGA-5	H70	0.448429	2.077	3.06436
ATCCAGATCCATACCC-11	H63	0.568308	3.26067	2.89979
TCGAGCGCAAGTAATG-5	H70	0.455397	2.56761	1.91753
CGTGGCAGTACGCCCA-9	H65	0.548208	3.4572	3.19084
CTAGCGGGTTCCGCGA-7	C39	0.686445	4.623	1.16569
GACCAATGTCAAGACG-16	C60	0.584658	3.26625	3.07638
TGACTCCGTTTGCCAA-6	H30	0.740311	3.6984	2.18466
TAGCGGCAGCATGATA-14	2HT1	0.587429	2.8475	1.9347
AGTGCGCGTAGCGGTA-15	H62	0.801306	2.58787	0.762887
GAGACTTAGGCTGGAT-8	H38	0.330631	2.52132	1.19641
TAAGCCAGTTAAGGGC-6	H30	0.755552	3.70175	1.3158
TCAATTCTCCATGACA-19	H77	0.679119	3.37233	1.79168
TCCCACACAGCAATGG-13	H69	0.641608	4.10614	1.9662
ATTGTCTAGTTCAACC-10	H58	0.522324	3.32423	2.70012
TTTGGCCAGAGAACCC-14	2HT1	0.528671	3.09037	2.19694
CCTTAATTCGAGCGCT-8	H38	0.454283	3.082	3.05198
TATCTGTAGTCCCTCT-6	H30	0.790822	3.29975	1.22662
AATGGCTCATCTCACC-12	1HT1	0.488995	2.83516	2.81643
CCAATGACAAGCGTCC-14	2HT1	0.392213	5.628	3.61618
GCCCGAATCATCGCAA-8	H38	0.339411	5.226	1.73747
TCACCTGGTCCAAGAG-14	2HT1	0.463054	4.556	3.10804
CCCTGATGTAGACACG-16	C60	0.673501	3.216	1.01679
ACCGGGTTCTGATCCC-15	H62	0.597532	2.86425	1.30098
GGCGAAATCCAAGTCA-19	H77	0.691493	2.546	2.46484
TACCTATCAGGCAAGT-8	H38	0.465849	3.7185	2.67425
CTTAATCCAACGGGTA-14	2HT1	0.484723	2.64392	1.83471
ACAAACCTCAGTGGTT-5	H70	0.473583	1.83641	2.26187
GTCCATCAGACGACTG-16	C60	0.720924	4.02	2.46788
TAGCACAAGCTAACAA-14	2HT1	0.446261	4.7235	2.39389
GTCACCTAGTACAGAT-14	2HT1	0.521707	2.881	2.57264
CTCCCAACAGCCGAAA-12	1HT1	0.654117	2.412	1.22278
TTCATTGGTGGACTGA-5	H70	0.338683	1.9095	1.84812
GTCCATCCAGGCATCC-8	H38	0.496336	1.9296	2.53789
CGCAGGTTCAGTTGAC-15	H62	0.61953	2.01	1.17962
GCAGATTTCCTAGAGT-11	H63	0.633304	3.8458	2.02687
GGGAACACACTTACAG-15	H62	0.573982	2.24647	2.1833
GGGTTATTCGTTTGAG-5	H70	0.382038	2.546	2.85091
AGATTCGAGGTTGTGG-5	H70	0.487866	2.75215	2.32651
ATCGAGTGTCCGCTTT-5	H70	0.459478	2.87143	2.83681
CCTTAATAGTCGACCC-7	C39	0.717491	3.1758	2.09826
TTGCCCATCGGTTAGT-19	H77	0.729351	2.37545	2.30466
AACGGGAGTCCTATTT-12	1HT1	0.474652	4.288	2.63774
AGCCAGCCATATAGAG-8	H38	0.422539	2.278	1.63562
ACTACCCTCCAAGAGG-7	C39	0.63918	1.83133	2.01603
TGTGACACACTGGGCT-12	1HT1	0.571472	1.8291	1.9186
CTAGGATTCATTCTTG-11	H63	0.686421	3.27947	2.30519
GACCGACGTTCCGCGA-17	H23	0.636119	3.015	1.77231
GTGTCAAGTGGAAGCT-5	H70	0.421012	3.484	2.1471
GGGTCTGAGGTGTTGG-8	H38	0.539111	2.96346	2.10571
CATTCATAGACCCTAT-15	H62	0.572988	1.809	1.72231
CGGACTGAGCCTTTGA-16	C60	0.451423	7.8055	2.52101
CACTGAATCTAAACGC-7	C39	0.742269	2.46225	1.22733
AAGGTTCGTCAAACAA-17	H23	0.748405	2.9145	1.19975
CTTGCCACAGTGGTCC-12	1HT1	0.462349	2.56662	3.58359
ACTGCAATCCCGGGTA-7	C39	0.718137	2.48774	1.25433
GCTCCTACATTGTTCT-17	H23	0.661038	1.79073	2.14335
ATCCCTGCATTAAGGA-14	2HT1	0.629785	2.21937	1.77775
CAGCCTTCAGGCAGAT-19	H77	0.461682	2.66883	3.90101
GTGACATAGCATACCT-11	H63	0.647421	3.5175	1.8887
CTCACCACACTGCTCT-6	H30	0.743466	5.68282	2.03894
TCAAGCAAGTTATGAG-5	H70	0.342929	2.68	2.37473
CACAGATAGGGTCCCT-7	C39	0.751336	3.86538	2.01563
TCAGTCCTCCAGGTAT-9	H65	0.60707	1.8492	3.34459
ATGTCTTCAGATTTGC-9	H65	0.499835	4.16357	4.60264
ACCGAATCACGCGACT-8	H38	0.462229	4.24613	3.16625
TCAGGGCCACAGTTCA-14	2HT1	0.480785	10.251	3.2476
CAACGGCAGAGCCACA-14	2HT1	0.380611	2.546	3.00836
TCAATTCCATTCACCC-6	H30	0.741502	2.93224	1.46037
TTAACGGGTCACCCGA-15	H62	0.710468	3.97693	1.17448
ATCGAGTTCTTTATCG-14	2HT1	0.443639	1.8894	2.19836
AACGAGGGTTTGTACG-5	H70	0.418635	5.1456	2.57386
AACCTGAGTTGGAGGT-7	C39	0.603486	1.809	1.64484
TAGGTCATCATTGCCC-13	H69	0.707172	8.7435	1.62158
CACTGAATCCAACAAC-15	H62	0.75527	4.6632	1.01619
GCTTAAGGTTCTCGAA-8	H38	0.460191	6.3315	2.41993
AGTTTGGCAATTGTGC-15	H62	0.628613	1.78029	2.48385
TATGTTCAGCTTCAAC-12	1HT1	0.477293	2.39944	2.54274
TGATTTCGTTCTGAAC-5	H70	0.425139	4.221	3.99726
ATGTTTCTCGTTCCGT-5	H70	0.398385	3.417	2.66008
TCAGGGCGTATTCTTC-6	H30	0.785014	3.74363	0.78782
ACAGCGCCACTCCTCA-15	H62	0.597608	4.13725	1.95215
GGGTCTGAGCCATTCA-18	C56	0.753792	3.97533	1.37789
CCCTGATCAAATTGAG-17	H23	0.693662	4.49737	1.62682
TTGCACCTCGTGAACT-15	H62	0.709395	6.68325	0.862692
ACCGCAGAGCAGAGCT-10	H58	0.665471	21.708	2.30756
CCGCATTAGGCTCAGA-7	C39	0.609742	2.06583	1.62732
GCCCAGAAGCGCATTT-16	C60	0.706509	5.25471	1.89485
TGCTTTATCTTCATAC-5	H70	0.453175	2.8475	1.99911
CATTGGAAGCCTCGCA-20	4HT1	0.509233	3.0552	2.58729
TGAGCCGTCCGAGGAA-13	H69	0.436848	6.566	4.93914
AAAGATGAGCTATCCA-17	H23	0.405654	2.0904	3.86405
ATGTCTTTCTAGCAGT-5	H70	0.354098	2.01	3.04007
GAACCTAAGTAGGAAG-14	2HT1	0.543728	3.8525	2.63933
CCAGATAGTCATTGGT-5	H70	0.485381	2.36175	3.89022
GCGCCAATCGATCTTT-20	4HT1	0.642413	4.27125	0.722711
GTGGATTCATGCGTTA-15	H62	0.685043	4.3885	1.63716
GCTGTTCCATCGTGAT-7	C39	0.715305	2.39764	1.85363
TTCGGTCCAGTGCGAA-14	2HT1	0.399882	3.06525	4.12895
CCCGTTATCTGAAAGA-5	H70	0.482042	1.88437	2.44382
CGCGCAATCGCTCTAC-12	1HT1	0.447699	2.42074	4.05989
TAGGTGTAGCGAGCTA-15	H62	0.732424	3.484	1.26081
ATTACTCTCTTAACGG-14	2HT1	0.495649	2.68	2.30218
CAGTGCGAGCTGATTC-5	H70	0.302408	2.747	2.95299
GAAGTCTCAGCAACGA-16	C60	0.494105	2.03103	1.55506
TAACTTCAGAACAGGA-8	H38	0.392581	2.37575	2.28129
TGACTCCCACTTGCGG-5	H70	0.445433	2.50133	3.08354
TACCTATAGTATCTGC-9	H65	0.502986	1.88209	4.24229
AGCCTGGTCCTTGACC-8	H38	0.479329	2.47317	2.28056
TACATGGTCTGTTTAC-14	2HT1	0.500556	2.412	2.52901
GCTCCTAGTACCCACG-5	H70	0.412022	2.9145	2.83868
TTCGATTGTCATTGGT-8	H38	0.520733	3.149	1.78268
TAGCCGGTCCTGTGGG-13	H69	0.706985	2.3316	2.65852
TCACAAGAGCAGGACT-5	H70	0.399125	2.28917	2.51722
AGCGTGCTCACCACAA-16	C60	0.629709	5.0853	2.01848
AGTTACGGTGCTTACA-12	1HT1	0.402824	1.86382	2.96454
GTCCATCAGTGTAATG-14	2HT1	0.463627	4.824	2.25344
GTTATGGGTGAATCGG-8	H38	0.452048	2.52796	1.99659
TGCTTCGAGAAATACC-16	C60	0.725959	4.23536	1.93507
ACTGCAAAGAGGAAGT-5	H70	0.415774	3.36675	3.20068
CGTAAACAGCGTCTGC-17	H23	0.5774	2.412	2.03681
ACCCAAAAGCGAGCTA-8	H38	0.38288	2.98988	3.4356
TTGACGAAGGGAAATG-5	H70	0.526178	4.221	2.79577
GTTACGATCTTATCAC-5	H70	0.405571	1.9497	3.24312
GGTAGGAGTTGGGAAC-12	1HT1	0.536974	8.04	2.70542
GCTCAGGCAAAGGCCA-15	H62	0.647824	4.09657	1.3443
GGAGAACGTTACTACG-7	C39	0.686712	2.23419	1.64331
GCGAGTCTCTGGGCGT-20	4HT1	0.464412	4.087	3.23784
GAGGCTCGTAGCAGCA-7	C39	0.719129	2.82836	1.48434
GTGACATAGATCGATA-14	2HT1	0.485999	2.3115	1.91057
AGTCAACCACACTAGT-5	H70	0.459374	1.95257	2.75402
CAACCAACAGTCCTGG-8	H38	0.487203	2.6532	2.49158
TACATGGCACAGGTAG-7	C39	0.590786	3.0485	2.18989
GGAGAACTCGCAACTA-15	H62	0.771335	3.50633	1.13195
TGCATGACATCCGTAA-10	H58	0.615781	3.07685	1.45481
GGTAGGATCGTCCCAT-16	C60	0.42812	2.51144	2.22407
TATCGAGGTCACCGCA-5	H70	0.411079	5.025	2.23767
ACCAAACAGCGGACTA-20	4HT1	0.476632	2.7805	2.46938
GATGGCCGTCTTAGCA-20	4HT1	0.374043	1.9698	3.47443
GCAAAGGTCTTGTGCC-15	H62	0.544246	3.36675	2.45148
GGTCATACATGGGTGA-13	H69	0.712691	4.1205	1.82315
ATAGGCTGTTTAAGCC-15	H62	0.612123	2.8743	1.42929
CTAGGATGTATTTGCG-17	H23	0.761112	4.98033	1.42116
GCACGCACATCACAGT-12	1HT1	0.562939	3.2964	1.97219
CATGCCTAGTGCACAG-9	H65	0.52865	2.3115	2.97264
GCGATCGGTGCATTCA-5	H70	0.462735	2.0502	2.26209
TTGAGTGTCGGGTCCA-18	C56	0.546883	2.278	2.15697
CCCTAACCATACCCGG-14	2HT1	0.353193	3.5175	4.18044
CCCTGATGTTTCCGGG-7	C39	0.63517	3.84133	0.71095
GGTTGCGCATCCGTAA-8	H38	0.523076	2.43712	2.29901
TGCTTTACACCTATTT-5	H70	0.429293	2.6532	2.87575
CCGCATTGTTGGTAAA-7	C39	0.705745	3.28909	1.48617
AGGCCCACACTTGCGG-15	H62	0.512522	6.88425	3.03106
GTAGGAGGTCAGCAAG-17	H23	0.605324	3.015	2.10009
GCCCAGAAGATATGTG-6	H30	0.745596	2.211	2.1678
AACTGGTGTCATCGTA-15	H62	0.632634	4.9446	1.64462
CGGTGCACAAGGGAGG-5	H70	0.411602	1.8425	2.1849
TTGGTCCGTGTTTCTT-5	H70	0.460456	2.6934	2.81062
TGCACCTGTCTCTGGG-15	H62	0.680774	2.26125	1.49892
CCAGATATCAAGAGAT-5	H70	0.315161	3.015	3.3089
GGGCCATAGACCAATA-8	H38	0.398455	2.63048	1.66859
AACCAACAGTGCACAG-8	H38	0.431335	2.7738	2.51163
CTTCTAATCTCGCGGA-12	1HT1	0.541833	3.2562	1.91613
CAAAGCTGTCAAACAA-15	H62	0.78067	3.50075	1.15935
ACAAACCAGCTAGTTC-12	1HT1	0.478615	5.025	2.66313
CACAGATAGTCGAGCA-7	C39	0.513678	3.3768	3.75647
TAACTTCGTGCTAGTT-19	H77	0.696158	4.70914	1.86767
ACTACCCAGCATACCT-17	H23	0.230953	2.3115	6.6187
CATTCCGTCAAGGCAG-16	C60	0.723071	3.83118	1.8329
TTCGCGTCAAGTAATG-5	H70	0.402557	9.313	3.13429
GTAGACTTCGTCGCAG-16	C60	0.462565	2.21579	1.84256
CATTGGATCTGGAAGG-17	H23	0.482559	1.81181	1.7684
CGAGTTAAGTGGACGT-8	H38	0.42571	1.85925	1.99065
CAAAGCTTCAGTACAC-10	H58	0.676877	2.4557	2.75644
GCAGCTGTCGATGCAT-20	4HT1	0.48813	1.85925	2.6479
TGAATCGCAATCATCG-14	2HT1	0.383532	2.0904	3.58614
GAGGTCCAGTCATCTG-7	C39	0.729152	3.34606	1.88699
GCGAGTCCAGCTATAC-15	H62	0.774733	6.28125	0.91946
GACTAGTGTGCTGAAG-14	2HT1	0.433555	3.9195	3.1698
AGATAGATCAATGCAC-8	H38	0.504076	2.24647	1.66228
CTCTACGAGCCATCAT-5	H70	0.449578	2.66325	2.9227
TTCTGTATCGTCTAGA-16	C60	0.654823	3.78245	2.79727
TGATTTCTCTTACCTA-16	C60	0.679291	2.22927	1.96384
CATGCCTCACAGATGG-8	H38	0.461664	2.76614	2.21678
CCTAAAGGTTCCAATG-10	H58	0.691093	4.85271	2.0977
GAAGAGCAGACACAAT-5	H70	0.382294	3.1758	2.63252
TACATTCGTTTAGACC-16	C60	0.574546	3.01033	2.28444
CGCAATAGTCTGTGTA-19	H77	0.697941	2.82836	2.57189
AATACGCAGGAGTCTG-14	2HT1	0.481313	2.814	2.26063
TCTATTGGTCTAACCA-15	H62	0.737396	7.705	1.29576
ATGTTTCAGGAACCGT-15	H62	0.781287	5.3265	1.27382
CCGTGAGTCGTGAACT-15	H62	0.735179	3.63346	1.47242
TTTGCGCTCGCGTTCT-7	C39	0.704675	1.7688	1.89175
ACAAGCTCAAGATTAG-12	1HT1	0.563987	3.63627	3.07695
CTCCCAATCTGTGTCC-5	H70	0.480186	10.653	3.47304
GTTATTCAGCACACCC-13	H69	0.666077	2.92706	2.03018
ACAAAGAGTAGCAGGT-5	H70	0.44996	2.64516	3.38654
GCTCCTAGTTAACCAC-8	H38	0.433963	1.77035	2.36903
CTCAACCTCGCTTCAC-8	H38	0.496207	3.149	1.46674
CAGCTGGTCCATTGAG-16	C60	0.710548	8.19075	2.1042
TGGCAATTCGGCTATA-8	H38	0.400045	8.442	2.12062
AACATCGTCTTTCGAT-16	C60	0.586066	3.42555	2.38792
TGGTCAATCCGCCTAT-15	H62	0.44928	2.278	2.08371
GCTCCTAAGGATGTCG-12	1HT1	0.413725	2.96475	1.2633
ACTAGGTGTTTGTACG-5	H70	0.496919	1.98767	2.98549
GGTGCTGTCCTGGAAT-15	H62	0.563449	1.95518	1.72444
TAGCATGAGGCACCTC-14	2HT1	0.502402	3.2495	2.57959
ATGTCTTTCTCTGCAC-7	C39	0.612952	2.97293	2.22712
TGTGGCGTCCTGTGGG-15	H62	0.783504	2.18229	1.07891
CAGTATGTCACTGGTA-15	H62	0.788334	3.17133	1.07171
ATTTGTCGTCAATACC-9	H65	0.549575	3.85669	3.4532
CACCACTGTCTCGGGT-14	2HT1	0.433656	6.633	2.89061
TGTAGCAGTCAAACAA-5	H70	0.461837	2.14006	2.41961
AAACTGCCATCCTGGG-7	C39	0.730726	2.63533	1.31382
TTACCGCGTCGTCGCA-16	C60	0.685831	3.64815	2.32754
GGATGAGCACAAACGG-12	1HT1	0.433322	2.5125	4.50827
GCGGGTTAGCTTACCA-17	H23	0.628239	6.834	2.85237
GAACCGCGTAACAATG-8	H38	0.446963	3.07685	3.40758
TCACAGAGTATGGATA-7	C39	0.694026	3.417	2.22697
GGCACGTGTATACGCT-7	C39	0.72303	4.21263	2.46282
AACCTGAAGTATACGA-8	H38	0.446605	3.3165	2.09827
CTCGCTAAGGCAAGGG-5	H70	0.435472	2.1105	2.91856
CTCTCAGTCTTAGTGG-15	H62	0.643562	16.884	1.70195
TCGCAGGAGCCATCAT-19	H77	0.719621	2.75283	2.32884
GCTGTTCGTTCTTTGT-8	H38	0.480741	2.90677	3.07207
CAACGTACAAGAGCGT-8	H38	0.577806	3.66942	2.62234
CTTGCCAAGGTTACAA-7	C39	0.743063	2.53991	1.07895
CTTGCTGTCATTCGGA-5	H70	0.374624	1.89514	3.20563
CCCGTTACAGAGCCAA-7	C39	0.698724	2.93125	1.52958
CAACGTAGTTAAGGGC-8	H38	0.560323	2.15238	2.27803
TTCTAACCACACACAT-12	1HT1	0.493385	2.16633	1.95902
AAACTCGCATTCTTTG-5	H70	0.42502	2.72786	3.05167
CTAGGGCCACTAGGAG-13	H69	0.662807	3.10433	2.42451
TCAGGGCTCTGTTTAC-7	C39	0.681323	2.25497	1.70084
TGACAACTCGTCGCAG-8	H38	0.487883	2.4455	2.35894
GAATCTGGTAGAAAGG-8	H38	0.466353	2.7135	2.03876
GAAACAAGTCTCTAAG-15	H62	0.602488	2.46489	1.46643
CATGTTTGTCCTCAGG-12	1HT1	0.54524	2.77093	2.57509
ACGTGGCAGGATCCTT-8	H38	0.539603	2.814	2.9706
CCAGATAAGCCATTCA-12	1HT1	0.598993	2.3115	1.40098
GTACTTTCATCGGCCA-18	C56	0.69628	3.04371	2.28158
CCTTGCACAGCGCGTT-15	H62	0.71862	2.345	1.41349
GCTGCGATCTATCTCA-18	C56	0.736196	2.48379	2.12792
TGCTTTAGTAATGTGA-16	C60	0.460163	2.70233	2.13498
GAAGTGGTCACACGTA-13	H69	0.678659	2.19273	1.63546
GTTGGTAAGTAACTCC-5	H70	0.436032	2.05467	2.70693
GCGTAGCGTGGACCAA-14	2HT1	0.456804	2.01	1.69155
GCTTAAGTCACGTCAA-8	H38	0.404657	1.809	2.12497
CCTGCTACACATTCTT-12	1HT1	0.467802	2.46225	1.76262
GCCTAGGGTCGAGGAT-5	H70	0.420888	2.39764	2.91369
CCCTGATCACTTTGGA-15	H62	0.73051	5.762	1.70565
GGGACCTAGGTTTCTG-17	H23	0.476766	2.79573	2.34302
TTCTGTACACTGCTTC-12	1HT1	0.50199	4.1808	3.88058
AAGGTTCAGGTTCTCA-7	C39	0.661825	1.87858	2.39433
TAAGCCACAGTAACTC-16	C60	0.719177	3.1758	2.37441
ACAGACTCAAAGGCCA-16	C60	0.681587	3.44745	1.98101
CCAGAATGTACTTCAG-7	C39	0.605502	2.3134	2.9875
TCACAGACACGCTCAG-8	H38	0.341979	3.551	4.98098
TATTGCTAGTACTCTG-8	H38	0.560886	2.55818	2.37633
ACATGGTCAGAAAGAG-8	H38	0.562333	2.13563	2.56478
CTCTAGCAGAGAGTAG-5	H70	0.414721	2.32586	3.76268
TCAGGGCCAGCGTGAA-7	C39	0.697224	11.457	1.6258
ACCATCCAGAAGCCGT-7	C39	0.5445	3.52664	2.34173
GGAACCCTCATCATGG-14	2HT1	0.431752	2.479	2.33114
GGGACCTAGCAGAAAG-5	H70	0.424057	1.9765	3.24231
TCAAGACGTAGGTCTT-12	1HT1	0.483412	2.1673	3.05112
TTGTTGTGTCATCAAC-16	C60	0.756732	5.1054	1.71588
GTTACGAAGGGCTTCC-8	H38	0.441938	6.633	2.72081
TTGCGAATCTGGCACG-8	H38	0.519543	6.03	2.45806
ATAGTCGCAGATGGCA-15	H62	0.42817	3.05155	3.43916
TGGAAGGTCTCGTAGA-19	H77	0.702471	2.19918	1.71809
TTAGGTGGTTTAAGGA-5	H70	0.412807	7.839	2.4842
AACCGATTCGTGGAAG-5	H70	0.448657	4.02	2.44994
GATCATGGTAACATAG-5	H70	0.418915	2.19425	2.95677
GTCACCTAGACACTTC-5	H70	0.458237	3.015	2.64343
CACTGAAGTACAACGG-18	C56	0.578757	5.3265	2.39505
GCGATTAAGTTACCAC-5	H70	0.407168	1.809	2.97285
CACTAAGCATTCCCGT-5	H70	0.401284	8.643	3.3864
GAAACAATCCTAAGTG-5	H70	0.511332	1.76593	2.80345
CTAGGATCAGGCATTT-15	H62	0.756267	2.90677	1.14498
TGTACAGAGTCCGATT-5	H70	0.406344	2.881	2.67657
TCAAGGTTCACGTCAA-14	2HT1	0.538251	3.1155	2.25252
ATATTCCTCGTTCTAT-5	H70	0.470908	3.082	2.36868
TATGTTCCAGGGAGTT-16	C60	0.402983	2.11149	1.6961
ACTGTCCGTAAGTCTC-5	H70	0.485881	2.30671	2.69713
AACCGATTCCCACTTG-12	1HT1	0.509367	2.83861	3.99507
TCTCAGCAGAACTAAC-5	H70	0.586214	2.5125	1.88094
ATAGGCTTCTGGCCAG-5	H70	0.366205	1.99454	2.44824
TAATTCCGTGGCATAG-14	2HT1	0.565859	3.79029	2.2531
TGAGCCGCATTTGGTG-8	H38	0.565363	2.60168	2.22266
ACCCAAACACCGAATT-5	H70	0.365656	3.417	2.89055
AGCTGATGTCCTTATT-9	H65	0.419784	2.747	2.65147
TTGTTCACAAGAGATT-16	C60	0.428929	1.98378	2.3777
ATGTACGTCCTCAAGA-5	H70	0.430196	2.31923	2.52486
GTCGTAAGTCATTGGT-5	H70	0.520425	4.03546	2.76445
ACAATCGTCGCGCCAA-7	C39	0.642658	2.68335	2.10127
CGCGCAAAGGTCCTCG-5	H70	0.378253	4.6632	3.20189
CACATGAAGGACCGAT-5	H70	0.363701	6.432	3.30069
TCTCTGGGTTTGCGAT-8	H38	0.567011	2.69914	1.5944
TGCTATTCACAGTAGG-5	H70	0.462901	2.70577	2.32175
CAACCAAAGTAGGTCG-5	H70	0.426096	2.1909	2.77683
GCATTGAAGCTGGAGT-7	C39	0.675725	2.412	1.87076
ACAATCGTCAACTTGG-8	H38	0.536006	2.8475	2.81043
TTGCTTAGTATGGATA-5	H70	0.489366	1.95975	2.28092
GAGGATGCACGCTAAT-12	1HT1	0.538129	17.889	2.55247
GAAGTGGAGCAATAAC-5	H70	0.411003	4.30714	2.40432
AGCGTATAGAGCGAAA-5	H70	0.449826	3.1758	2.72242
CTCACCATCGGTCCGA-7	C39	0.771889	5.829	1.54035
AACTGTGTCGGGAATG-13	H69	0.712302	3.19088	2.40096
GCGAGTCCAGAGTCGA-8	H38	0.420611	2.479	2.48745
TTACTTGTCCGGACTG-12	1HT1	0.646425	4.39329	2.57255
TACCCTGCAGCGTACC-12	1HT1	0.63216	3.417	2.01873
GAATCTGAGACTTCCA-11	H63	0.700663	3.8994	2.13288
ATCGAGTGTAATGTGA-14	2HT1	0.672734	3.953	1.91056
TGATGCATCCTTTGAT-5	H70	0.456469	2.38881	3.2584
ACAGGCCCATCGCTAA-16	C60	0.467305	2.45874	2.04221
TGGCCTTGTTCCATCC-19	H77	0.714083	3.12323	2.11584
GTGCCAGCACTCGGAC-20	4HT1	0.436696	2.278	3.68423
CGCACAGCAATCACTG-15	H62	0.63732	2.89334	1.86057
TTATGTCCACTCAGCG-12	1HT1	0.474974	1.91274	1.91378
TGGAAGGTCGCTGATA-19	H77	0.652014	3.25255	1.7932
TAAGCCACAACGTACT-5	H70	0.488828	2.23216	2.7666
TCGCAGGCAATGACTC-18	C56	0.71267	5.47725	1.86178
TGTAAGCGTTTAGGAA-19	H77	0.745708	2.43114	2.21198
TTTGGCCCAGTTGCAT-20	4HT1	0.387201	2.3115	3.44609
TGTACGAAGATGCGAC-7	C39	0.742542	4.3885	0.977155
AACGGGATCCAACAAC-16	C60	0.729338	5.19729	2.45412
CACAACATCTGAGTAC-14	2HT1	0.629773	3.37233	2.42251
ACGGATTTCGAGGTAG-19	H77	0.611441	2.529	3.27125
GCATTCCAGGTTAGTA-14	2HT1	0.598981	3.59567	1.95158
ACTTTCAGTAGTCTGT-15	H62	0.727343	3.73286	1.0449
CAATCCCAGGACTTTC-9	H65	0.556909	4.04512	2.98997
CTCATGCTCACCCTTG-14	2HT1	0.62949	1.7688	1.82911
GAGGCTCTCGTGCTTC-11	H63	0.73197	9.581	1.80232
TGCTTTACAAGTGGCA-8	H38	0.40427	2.06743	2.26801
CGGTGCACAAGGGTAC-14	2HT1	0.626027	3.99767	1.85181
AACCTGAGTTTAGACC-5	H70	0.498087	3.149	2.48273
TACTAGGAGGCGACTA-12	1HT1	0.636075	5.628	2.12522
CACAGATCAGCGTACC-5	H70	0.379626	4.824	3.15381
ACGTTAGTCGCTTACC-8	H38	0.49246	4.24613	2.56367
CGCAGGTGTGTTGGTT-5	H70	0.526091	1.86643	3.62672
GAGCATTGTCACAGTT-15	H62	0.71461	8.308	1.58659
AGCTGATGTCCATTGA-15	H62	0.739472	3.5175	1.48365
TGATGCATCTCAGATG-6	H30	0.611303	3.3366	1.98866
TAGACTGCAACGCACC-14	2HT1	0.631978	4.85271	1.89827
TTACCGCTCTCTATTG-15	H62	0.768903	2.7135	1.50674
CCCACATTCAAGTTGC-16	C60	0.729431	2.68394	2.13808
GCTCCTAAGGGTTCCC-12	1HT1	0.554537	1.85925	2.10028
TTACTCACATAGCCAT-5	H70	0.468618	3.8592	2.44383
AACCTTTGTGTGACCC-8	H38	0.535285	2.23612	2.50432
CGTACAATCTGGCGCA-7	C39	0.73236	6.2645	2.33741
AACATCGAGACCATAA-15	H62	0.785767	4.63975	1.03455
CCATACCCATGCGTTA-16	C60	0.708115	5.1255	1.69297
CTTAATCGTTTAAGCC-5	H70	0.434096	9.246	3.03924
AGCCCGATCAAGAGGC-6	H30	0.755912	3.05732	1.78684
TACGCCTTCTAGCTGA-6	H30	0.75	2.56993	2.48082
GAAACAAGTCATCAAC-14	2HT1	0.520358	2.0435	2.11328
CACCTTGTCTGCGTCT-14	2HT1	0.520571	5.7285	2.22884
GCGCCAAAGTGTTCCA-12	1HT1	0.526843	3.22658	3.20963
ACAATCGGTTAGCTCA-7	C39	0.752163	3.2562	1.77416
AGCCGCACATTACTTC-12	1HT1	0.594453	6.365	2.61668
ATTTGTCAGGGCATTG-6	H30	0.767909	3.47182	1.66936
GTAATCGCACTAGGAG-5	H70	0.530635	2.30621	2.84957
CGGTGCAAGACGCCAA-16	C60	0.647356	5.695	2.48719
AGTCAACCATGCGACC-5	H70	0.48133	1.79225	3.68673
AGCGTGCAGTGAAACT-14	2HT1	0.639309	6.432	1.64745
GGCGTTGCAGATGGCA-5	H70	0.469395	2.90536	3.01662
GGTACCGAGGCAAGGG-12	1HT1	0.640765	3.64671	2.29732
CACAGATGTTTGACCA-15	H62	0.666836	1.98129	1.74417
CTTGTCGAGAACTAAC-12	1HT1	0.53656	2.613	2.11003
GTAATCGTCTGGGCGT-16	C60	0.554481	2.68176	2.76271
TTGTTCAGTCCGTAGC-7	C39	0.752614	3.216	2.041
GCCCGAATCTAGCAAC-20	4HT1	0.505019	2.37545	2.97595
ATCCTCGTCAACGTGT-20	4HT1	0.482492	3.618	2.38989
ACTATTCAGTCGTGAG-16	C60	0.693121	3.417	2.51817
AGACAAACAGTAAGAT-8	H38	0.405496	2.25728	2.95584
ATTCGTTAGGTCTTTG-12	1HT1	0.538404	2.0904	2.98862
TGGCCTTGTCCCGAGT-5	H70	0.467319	2.814	3.36583
CCCAGAGGTGGACAGT-6	H30	0.756878	2.36175	1.25323
CCACGTTTCTTTGCAT-20	4HT1	0.391162	2.747	2.7805
CACCTGTCACAGTTCA-5	H70	0.44333	3.015	2.65215
TGCATTTTCCCAGTAA-6	H30	0.741485	3.42956	1.3594
GCTGCGAGTGGTACTT-5	H70	0.511498	2.9346	3.25444
ATGTCTTGTCGAGGAT-12	1HT1	0.563331	2.60044	2.25427
CATGTTTCAGTAACCT-16	C60	0.763797	1.93104	1.62903
AACAGTCGTAGTACAA-20	4HT1	0.439536	3.6582	2.45483
TGGACATAGGTTGTTC-15	H62	0.751792	6.164	1.41686
TTCGTTAGTAAAGGCC-16	C60	0.652582	2.79626	3.15935
GTTGGGCCAGTTGCAT-10	H58	0.699891	4.67325	2.34702
ACTGCGGCACCTCGTT-15	H62	0.767097	5.57775	1.56849
TCACAGAAGTCTCGAT-7	C39	0.725316	2.03871	1.74741
GAGGCTCAGCTATCGT-7	C39	0.739346	6.3315	1.48161
TTTACGTGTGCATTCA-14	2HT1	0.624311	3.3366	1.82546
CTTTGCGCACCACAGC-14	2HT1	0.644867	4.1406	2.02417
TGAATCGAGCATTGGG-6	H30	0.705159	4.757	1.5921
TTACGTTCATCTCTCG-14	2HT1	0.640838	6.231	1.54801
CATGTTTCATGGATGG-5	H70	0.596123	2.13563	1.72511
TGTACAGGTCACCGCA-12	1HT1	0.595489	2.613	1.93432
TGCTTCGTCCTGTAGA-12	1HT1	0.496876	2.0435	3.63555
TTGCGGGGTCTGATTG-12	1HT1	0.643634	8.71	2.15563
TGGCGCATCGTGCTTC-15	H62	0.720405	2.90536	1.692
CACCACTAGGACCGAT-7	C39	0.425497	4.54763	2.92712
CTCAGCTTCGGCATAT-6	H30	0.798681	4.14791	1.34584
GGTGCTGCATTGATGC-15	H62	0.765884	2.211	1.35057
CATGTTTAGCTGAGGT-14	2HT1	0.496653	1.99173	3.54326
CAGTGTAAGGAGACTC-6	H30	0.740264	2.28279	2.13487
GCTTTCGCACAGAAGC-5	H70	0.384319	3.9195	3.89681
ATGGATCAGTGAAGGA-12	1HT1	0.572793	4.623	3.13171
GCTGAGCAGTCGTATC-15	H62	0.748124	2.613	1.30731
GCTCACTTCATCGCTC-12	1HT1	0.542556	4.757	2.16176
CTCTCGACATTGTTCT-5	H70	0.457101	2.1842	3.62511
AAACTCGGTAGAAAGG-12	1HT1	0.614479	3.89438	2.55251
AAAGGGCAGAGGTCCA-16	C60	0.736629	2.613	2.04187
AACATCGAGGCATGCA-5	H70	0.410019	2.72786	2.93933
CGGTGCACACGTTGTA-19	H77	0.703047	3.26625	2.14891
TCCATCGGTGTCCCAG-12	1HT1	0.474865	3.37233	4.90834
TACCTATCAGTAGTTC-8	H38	0.395672	5.226	2.36934
TAGCATGGTTTAAGGA-16	C60	0.579077	3.26625	3.39971
TTGCACCGTTCTACCC-5	H70	0.407835	4.02	2.67286
GCCAGACTCGAGGCTC-19	H77	0.706739	3.74721	2.40787
TTGCGGGTCGCCTTAC-8	H38	0.501282	2.11964	1.37945
GCGAGTCAGTACTCTG-12	1HT1	0.639153	2.68	2.68921
GAAGAGCCATGATTGC-16	C60	0.697208	2.7805	2.10546
TTGCGAATCGGTCTAA-5	H70	0.497442	24.321	2.48954
GGCGTTGCATCGGCTG-15	H62	0.554106	4.56818	2.49101
ACAATCGCAAGCAACG-14	2HT1	0.486459	4.2612	2.49327
GTTACGAGTGCAAAGC-5	H70	0.485386	2.0301	2.44833
TCGCCTATCCTTTGAT-5	H70	0.412698	1.7688	2.45135
AACAGTCCATAGTCCA-14	2HT1	0.638919	4.7905	1.85934
TGCGTAATCCGGGCAT-11	H63	0.690937	2.48509	1.82761
CAATCCCAGATCGCCC-8	H38	0.613317	2.62975	2.7159
CCCGTTACACTAGGAG-12	1HT1	0.538178	3.04371	3.59876
TACTGCCAGGCTTTAC-10	H58	0.707595	2.2547	2.14132
GTAGACTGTCTGAGCC-7	C39	0.616501	5.9965	2.20276
TAGGAGGGTGAAACAT-19	H77	0.727148	4.13725	1.97702
CTCACCATCCCAATGA-14	2HT1	0.417744	2.5728	4.20775
TACTAGGTCAGGTCTA-5	H70	0.493509	2.9346	3.24343
CTCTACGAGTGAGTTA-6	H30	0.766852	10.1003	1.99209
TAACAGCAGTGATTAG-5	H70	0.348441	2.211	2.66139
TACGGATGTTCTGAGT-5	H70	0.452564	3.46725	2.19404
AGTTTGGCATCCATAG-16	C60	0.572898	2.72742	2.1801
ATGTCTTAGACACGGT-10	H58	0.728139	3.74591	1.88094
TTACCCGTCGGTTGTA-14	2HT1	0.45631	3.7185	2.79146
ACAATCGAGACCTATC-5	H70	0.494277	3.149	3.24523
ACTAACGTCTGAAAGA-15	H62	0.652395	3.27785	1.51794
TCAGTTTAGCAGAATT-13	H69	0.52814	3.12667	2.62748
TCGATTTAGAAATTCG-8	H38	0.571058	4.13486	2.87958
CCCTGATAGGGCTCTC-20	4HT1	0.381322	2.1105	3.03913
ACTTTCAAGATGCGCA-5	H70	0.516715	3.08809	2.44329
GCATTGAGTTACGCTA-13	H69	0.700199	3.14291	1.81318
CGCGCAATCTTAGTGG-12	1HT1	0.625523	2.75918	2.66793
TTAACGGGTTGGTAAA-12	1HT1	0.580715	12.663	1.71857
ACAGGCCGTCATGAGG-14	2HT1	0.638122	5.5476	1.81097
ACTAACGAGCTAGCAG-7	C39	0.732184	4.7235	2.0018
ACTATTCCAATTGTGC-19	H77	0.702681	3.1356	2.93325
TCAGGTAGTAATGTGA-5	H70	0.408723	8.04	3.29909
AAAGGGCAGGATGTAT-5	H70	0.436126	2.412	2.65969
AGCGTGCCAGCGTAGA-15	H62	0.511797	3.54564	1.52337
TTAACGGGTTGTGACT-20	4HT1	0.467334	4.824	2.79216
GCATTGATCCGCTCTA-5	H70	0.515749	1.83992	2.83329
AACGTACGTAGATTAG-5	H70	0.394615	2.21937	2.61961
GATCATGGTACGGAGT-12	1HT1	0.655665	4.2009	2.15684
GGACACCTCCAGAATC-5	H70	0.423478	2.7805	3.00274
TTGACGACATGCGCTG-15	H62	0.645676	3.23427	1.15688
TATCGAGTCCACGGCA-5	H70	0.492822	2.8542	3.32591
CGGACCAAGTCGTGAG-8	H38	0.60497	2.83227	1.78183
CTCAGCTCAAGAGCGT-12	1HT1	0.546721	1.93463	1.85609
GCCTAGGGTCAACTGT-14	2HT1	0.634508	2.7805	1.65158
GCTGCGATCGTGTGCG-6	H30	0.780504	4.489	0.976376
CCTTGGTTCCAGGTCG-14	2HT1	0.631118	3.484	2.01602
ACTGCAAGTCTCAAAC-7	C39	0.749723	4.3014	2.17011
TGGCGCACACCGAAAG-7	C39	0.745833	2.05467	2.38639
ACTGCGGCAAGTAACA-5	H70	0.466478	3.35	2.55047
CAAGAAACAGTTGGAG-8	H38	0.517166	2.12486	2.12623
GCGTAGCCAACTCGAT-16	C60	0.658531	2.6733	2.78747
GCAGATTGTTAGTAGA-16	C60	0.292664	2.14783	3.50433
CTTTGCGGTTTGTCTT-6	H30	0.745796	2.72937	1.8921
CCAATGAAGAGCCACA-16	C60	0.687101	4.43875	2.58935
TAACAGCAGAAGACTT-10	H58	0.723531	2.95219	2.42381
TTACCCGTCGTCAACA-14	2HT1	0.612893	5.427	1.90551
ATGTACGTCGATTACG-11	H63	0.58886	3.86925	2.43506
ACGGATTGTTTGCCCT-6	H30	0.743231	4.60473	1.74931
CTAGGGCAGTTCAGGG-12	1HT1	0.433988	3.9195	1.42849
AGCCTGGAGTCGCCTG-12	1HT1	0.53592	10.3515	1.68214
TGATTTCGTAGTACAA-14	2HT1	0.590051	2.7135	2.49963
ATGTCGAGTGGATTTC-7	C39	0.679346	2.71991	1.85458
CCGTGAGCAGTAAGCG-13	H69	0.690307	5.025	1.79891
ACAATCGAGGTACATA-15	H62	0.735214	1.98378	1.48372
ATTACCTAGCTACGTT-5	H70	0.353094	1.79073	3.35565
GTCCATCAGCAGGACT-11	H63	0.68609	10.586	1.80635
TATGTTCCAATGACTC-16	C60	0.468789	4.8843	3.92774
GTTACTTCATGGCCCA-7	C39	0.735716	8.241	2.48803
TGATTTCGTATTCACG-13	H69	0.57412	2.96018	2.43746
GAACTTGTCTATACCT-19	H77	0.728358	5.3868	2.43691
AAGGAGCCACATCATG-15	H62	0.613924	2.814	1.79418
TTCGATTTCTAGCAAC-5	H70	0.46059	1.88062	2.87336
GATTAGCTCGATGAAA-5	H70	0.477044	3.9195	3.10487
GATCGTACAAGTCCTA-15	H62	0.754781	3.30394	1.4372
CTACTTATCTAGCAAC-15	H62	0.697238	2.76111	1.74589
GTGCCAGTCAGGGTTT-12	1HT1	0.626695	1.97453	2.27737
AAACTCGCACTCCACT-14	2HT1	0.660814	1.86735	1.42107
TGAGTCACATCATAGC-15	H62	0.791667	10.1505	1.23288
GAGGTCCGTCCTTCAC-6	H30	0.780874	7.236	1.67861
TTTGTGTGTTTCCTAT-5	H70	0.472668	2.90445	2.71702
TCAGTTTTCCTTTGAT-8	H38	0.564804	10.251	2.10455
CATAACGCATGTAGAA-7	C39	0.667745	2.66325	1.34442
TTGCGAAAGACCCATT-19	H77	0.642533	3.9798	2.32233
ATAGTCGGTATCCCTC-17	H23	0.732925	2.28638	1.63072
ATGTTTCGTTTGTAGC-12	1HT1	0.607654	2.3316	2.52258
GACTAGTAGAAGGGCG-10	H58	0.723148	3.19367	2.42781
ATATTCCCAAGTCTCA-5	H70	0.496446	2.08035	2.45302
TCCCACATCGGGATCC-5	H70	0.473792	5.628	2.67333
AGCCTTCGTGACAAGC-15	H62	0.728439	4.087	1.22517
ATTGTCTTCTGACATG-12	1HT1	0.54767	2.46225	2.09099
GAAACAATCATGAACC-16	C60	0.71595	4.06307	2.16864
TGCTTCGGTTCATTTC-15	H62	0.741794	3.25255	1.46213
TGGACATCAACTGCGC-8	H38	0.589388	8.241	2.41241
ACGTTAGAGGCACCTC-5	H70	0.352093	4.3215	2.35414
CACTAAGCATGATTGC-15	H62	0.770208	2.68838	0.86748
TATCTGTCATGCACTA-6	H30	0.759596	2.32825	1.70139
TTCAACTCAGTAACCT-13	H69	0.70409	2.9713	2.38001
TCACAGAAGTTCCCGG-12	1HT1	0.591804	5.427	2.96037
ATCCAGATCGGGACAA-8	H38	0.521486	4.9245	2.5093
GCTGTTCTCTCAGATG-12	1HT1	0.508259	2.76375	1.705
TCGATTTCAAAGAAGG-5	H70	0.383628	1.876	2.40964
AGACAAATCTGGCGCA-18	C56	0.757537	3.9798	1.89691
TTCATCAAGAGAGGTA-5	H70	0.398321	2.1105	2.46129
GAGACTTCACAGTAGG-14	2HT1	0.592272	5.9295	1.92048
AACAGTCGTGGCGCTT-5	H70	0.362319	6.1305	2.31315
TTGTCTACAAAGGAAG-15	H62	0.796587	6.86271	0.815982
CTTGCCATCCGAATTG-16	C60	0.713976	2.0435	1.51827
GCCAGCACATTACCTT-14	2HT1	0.654641	3.03175	1.97788
GGCACGTTCGCGTTCT-15	H62	0.478024	2.33795	1.30977
CATTCCGAGGCAGATC-14	2HT1	0.639039	3.29137	2.60989
TGCTTTATCCCAATGA-8	H38	0.57691	2.546	2.11919
TCCCACATCGTGTGCG-5	H70	0.544527	3.84771	2.62995
TCGTTCGGTCCCGAGT-9	H65	0.648521	14.271	2.51909
GTGTCAAAGCTTTCCC-20	4HT1	0.38315	5.427	3.93254
CCTTGGTAGCGTTGCC-16	C60	0.75319	9.179	2.29743
GACTAACTCGATTACG-8	H38	0.433343	1.809	2.10903
CTGTATTAGAGTTCGG-14	2HT1	0.661352	2.11964	1.83168
ACTAACGTCGCCCTTA-12	1HT1	0.576281	4.0401	2.95027
GAGCATTAGCCATTCA-5	H70	0.486484	1.7889	3.2079
GAACGTTAGACCATAA-15	H62	0.441728	4.17075	4.10449
TGGTCAAAGGCCAGTA-12	1HT1	0.655821	1.809	2.11689
CTTTGCGGTCTGGTCG-15	H62	0.652387	3.17133	1.995
TAAGTGCGTCTGGTCG-8	H38	0.5083	2.57753	1.9622
GAGGTCCTCTCTATTG-5	H70	0.475433	3.30736	2.99453
CCTTAATCATGTCCCT-7	C39	0.769469	8.04	1.67934
TCTAGTTAGATACCAA-12	1HT1	0.583942	4.47943	2.05434
TAGCGGCGTCATGAGG-15	H62	0.756869	2.3115	1.40433
TACCTATTCTGTAGAC-10	H58	0.659684	2.613	1.01302
CACTGAACACATATCG-10	H58	0.664714	6.432	1.95313
TAAACCGCACTCGGAC-5	H70	0.464479	2.0301	3.66705
TAAGTGCGTTGAAGCG-12	1HT1	0.455875	2.92364	5.22698
GCCATAAAGTCCCTCT-16	C60	0.542432	2.84574	1.88269
TACCTATAGTTGCTTG-16	C60	0.662257	4.22748	2.72184
CAGCTGGTCTTGCGCT-14	2HT1	0.637592	2.26582	2.46285
GGAGTAGAGTCAGGAC-17	H23	0.60271	8.59275	1.91819
GTGGATTCACTTACAG-15	H62	0.785203	2.9346	1.16773
TGCTCGTGTGCTGTCG-16	C60	0.725989	5.829	1.56829
TGTAGCACATCCTGGG-6	H30	0.787068	4.16357	1.62453
CCGCATTGTGAATCGG-12	1HT1	0.584291	3.46338	3.23496
GCACGGTTCTGCGTCT-11	H63	0.653903	7.906	2.14989
AGCTGATTCGGATCGC-11	H63	0.631565	3.9195	2.5567
CAACGTAGTTACGCTA-15	H62	0.674984	4.5225	1.91529
CTCACCAAGGGAAGCG-8	H38	0.442667	4.03914	3.56045
GTCACGGAGCATGATA-8	H38	0.572009	2.35718	2.59347
TCAAGCAGTCCAGACC-19	H77	0.726398	3.216	2.07273
TACGCCTTCTGGCCAG-13	H69	0.680991	4.99988	2.18673
TTGCCCAGTAAGTCTC-12	1HT1	0.583811	2.14065	3.43426
GGAGTAGGTCGACTGC-7	C39	0.693975	3.015	1.77173
GACTAGTAGCAGTAGC-8	H38	0.591772	6.88425	2.73275
CCAGAATTCTTAAGCG-8	H38	0.653213	2.45546	2.13948
ATGTCGATCTGGGCGT-5	H70	0.449392	2.08537	3.51953
ACCAAACTCCCAGCGA-5	H70	0.429419	3.5175	2.78098
TCGAGCGGTTCCCAAA-5	H70	0.505805	1.99173	2.48898
ATTGTGGGTTTCACCC-5	H70	0.382785	2.3115	2.26258
CCTATTAGTGAGGGTT-16	C60	0.658785	4.57706	3.23019
GAGGATGCAACGGGTA-5	H70	0.410294	3.216	2.35088
TGCCTCAAGGTCGGTA-5	H70	0.422024	2.05307	3.52178
GATTGACCACACACAT-5	H70	0.470307	3.24471	2.86182
CTGTTCGCAAGACTAA-20	4HT1	0.556928	1.81593	2.03245
CCCTAGTCATCGAGTT-13	H69	0.696842	2.37431	2.0162
GCATTCCGTAGCAGCA-8	H38	0.605267	2.84492	2.68987
AATGCCATCACCCGGA-8	H38	0.579178	5.025	2.25002
CCTGGGACAGTTGCAT-18	C56	0.751855	2.3115	1.60775
GTCGTAATCGACTGGC-7	C39	0.697243	4.57275	2.55424
GATGATCGTGTCCAGC-7	C39	0.678368	5.829	2.34047
TTACCCGCATTCTTTG-5	H70	0.437233	1.809	2.99809
GCAGCTGAGTCTAGAA-9	H65	0.670369	4.422	2.30154
ACCGAATTCAACACGT-13	H69	0.749756	2.68838	1.69916
TCTCTGGCACTTATGG-5	H70	0.508165	2.07117	2.93451
TTCATCAAGCAGGAGG-5	H70	0.433576	2.5728	2.85781
GATTGACTCTAGTCGA-14	2HT1	0.570457	1.95975	2.18916
GATGATCAGGCCTCGT-7	C39	0.726724	6.097	2.31004
CGGACTGGTCACCCGA-11	H63	0.685392	3.86538	2.24612
GCGCCAAAGCGAATAT-15	H62	0.751203	3.63236	1.37988
TGTAGCAGTTGTGACT-5	H70	0.42305	3.20643	2.39787
CAATCCCTCCTGGGAC-6	H30	0.783796	2.52023	1.15844
GTGTCCTCAGTCCTGG-12	1HT1	0.638986	1.7755	2.40133
CGATGATAGGCTTAAA-12	1HT1	0.582739	6.1104	2.43989
CGTACAACATCAACTG-6	H30	0.711259	2.04216	2.06601
CCTTGCAGTTCATTTC-15	H62	0.67553	3.07847	2.10921
GCCCGAAGTCCTTCAC-7	C39	0.720391	7.7988	1.93585
GCTCCTATCGCACCTT-5	H70	0.450337	2.16371	2.42773
TAGCCGGCAATGAAAC-6	H30	0.772553	3.7788	1.97959
GAAAGTAAGTTCCCGG-15	H62	0.49731	1.84447	2.6582
GACCAATCACATGATC-15	H62	0.553363	3.20952	2.28229
TCTCAGCCACCGTTGG-5	H70	0.500788	1.98681	3.04765
TAGGTGTCAACGACAG-8	H38	0.529766	15.075	3.17224
ACAGAAATCGACTTAG-14	2HT1	0.599606	2.89623	1.87209
ACCTGCTTCACAACAC-8	H38	0.605889	6.3315	2.17135
CTAGCGGTCGCACCTT-10	H58	0.687082	3.12464	2.433
CAAGAAAAGAGTCCGA-15	H62	0.704228	2.83075	1.51388
AACTGGTGTAGAGAGA-5	H70	0.509858	2.34739	2.9973
TGCATTTCATGATTGC-6	H30	0.746302	2.36968	1.72598
GGGTTATGTAAACCCT-12	1HT1	0.670653	3.56775	2.21645
TGCACCTCAACGTAGG-16	C60	0.737519	2.814	1.41715
CGCGCAACAGCAATGG-8	H38	0.472911	2.80395	2.35857
CACAACATCTTGCGCT-12	1HT1	0.550007	4.7436	1.85478
TCACCACCAGGTAGCA-12	1HT1	0.646026	2.1708	1.93068
TTGCTATCAATGATGA-20	4HT1	0.50808	2.07185	2.16365
CACATGAAGATATGAC-5	H70	0.500384	2.3115	3.17609
ATTGTCTAGTGATATG-15	H62	0.723595	3.1771	1.5404
TACTAGGAGCTGAATA-16	C60	0.648422	2.4053	2.16071
CGCTAGGGTCCAGACC-8	H38	0.515703	2.43145	2.41334
ACTGCGGCAGGAGCAT-8	H38	0.51089	9.5475	2.09243
TCAATTCTCTGGCTAA-8	H38	0.527627	7.035	2.2067
CTGGCAGCACCGTTGG-5	H70	0.449402	5.159	2.51107
GGGACCTCATCACAGT-8	H38	0.521935	2.53991	2.17644
TTACTTGAGCATACCT-12	1HT1	0.61416	2.23333	2.14225
CTTGCCATCATCATGG-12	1HT1	0.562876	5.025	1.853
CCCTAGTGTCTGGGCT-20	4HT1	0.337479	2.613	3.8839
GCGAGAATCTGCGTCT-15	H62	0.713673	2.0435	1.85119
TCGTTCGAGACTCTTG-15	H62	0.702527	3.17945	1.29421
GCTTAAGCAAATTGAG-15	H62	0.648834	3.12986	1.78068
ACTAGGTTCCAGGCCA-5	H70	0.371798	2.412	1.4006
GACCTTCGTTTGATCG-16	C60	0.721688	4.3014	2.34491
ATTGTGGCAGGACTGA-15	H62	0.668226	12.663	1.71121
CAGCTAAGTACAAATG-5	H70	0.43039	4.221	2.84834
TTCTGTATCTCTGAGA-16	C60	0.53534	2.89131	2.15682
GAGCATTAGTAACACA-5	H70	0.497092	1.92386	2.63388
AGCTGTAGTAGAATAC-5	H70	0.433416	2.54121	2.68523
CTGTATTTCGCAAACT-12	1HT1	0.654969	2.03116	1.59967
GAAGTCTAGCGTGTTT-16	C60	0.737295	3.20686	1.29506
TTGCCCACAACTCGTA-6	H30	0.797823	4.06467	1.51523
AGTGTACAGACAACGC-8	H38	0.443354	20.301	2.6482
GCTGAGCGTGAATCAA-14	2HT1	0.642028	2.814	1.82962
TCACTCGGTGGCCTCA-9	H65	0.624375	3.70936	2.36813
GTAGGAGTCGTGGCGT-13	H69	0.720459	4.47682	1.58173
ATCCTCGCACATATCG-6	H30	0.789829	2.6666	1.44725
TGACAACGTCAAACAA-8	H38	0.519432	3.06525	1.31941
AACAAAGAGTCTGTGT-12	1HT1	0.69065	2.70577	2.27859
ACAAGCTCAACACGGA-8	H38	0.588051	2.3115	3.34449
GATCATGCAGCGTACC-12	1HT1	0.555613	4.69	2.73247
ATTCGTTTCATGAACC-5	H70	0.479979	1.89833	2.84883
CCGTGAGCACGTACAT-15	H62	0.679842	2.48605	1.39706
AACGAGGCAGCCACGT-7	C39	0.749112	3.8592	2.44119
CAATCCCCACTTACAG-15	H62	0.760519	9.246	0.869678
TCGAGCGAGCACCATT-11	H63	0.646918	5.28343	1.97985
TTGCTATGTAACCGAG-6	H30	0.787805	4.65171	1.45508
AGTGCGCTCTGTCGGG-15	H62	0.679926	8.71	2.28404
CTCAACCCATGACTGT-5	H70	0.429702	2.49814	2.89644
TGCACCTGTATCTGCA-9	H65	0.542187	2.06025	2.96394
TTAGCGATCCTTGACC-8	H38	0.593852	3.03046	2.41142
CTACAGATCTTCATAC-20	4HT1	0.395083	12.462	2.69569
GACTAGTCATCCTGGG-8	H38	0.58208	6.3516	1.95589
TCACAAGAGGAAACTT-16	C60	0.682594	3.26067	2.20887
ACAATCGAGGTTAACA-16	C60	0.718418	3.8324	2.2667
GTAGACTGTGTCGTCG-12	1HT1	0.294771	1.809	4.75517
ACAAGCTGTCATTGGT-20	4HT1	0.407093	2.77745	2.8294
TCACTCGAGAAGACTT-19	H77	0.715603	3.33883	2.07248
AATACGCCAGCCACGT-14	2HT1	0.62654	1.93691	2.07428
TTGGTCCGTCAAATCC-16	C60	0.361716	2.91708	6.35373
[truncated: 16,632 more rows]
