# Supplementary material for: Genome-wide profiling of transcription factor activity in primary liver cancer using single-cell ATAC sequencing
Source: Cell Rep. Author manuscript; Available in PMC 2023 Dec 26. (PMC10750269; doi:10.1016/j.celrep.2023.113446)
Supplement: 5 [file NIHMS1948211-supplement-5.xlsx]

## Sheet: SuppTable2
Cell_Barcode	Predicted_Cell_Type	Max_Prediction_Score
TTGTTCAAGGAATGGA-12	T cells	0.992262
GACTAGTGTCGTAATC-5	T cells	0.853308
TTCTAACAGAGCCACA-8	TECs	1
GAAGTGGGTCACAGTT-12	T cells	0.939563
GATGATCTCAAACCCA-12	TAMs	0.956734
TACAGCACAAGGGAGG-5	Malignant cells	0.915023
TATCTGTGTCTGTGTA-12	TAMs	0.797581
GTTATTCAGTGAATAC-14	T cells	1
CCCTAACTCAGTGGTT-14	Malignant cells	1
GTGTCAAAGGTTAACA-12	T cells	0.98439
AGGCCTGAGATAGGTT-8	TECs	1
CCTAAAGTCCGGACTG-19	T cells	0.99662
TGAGTCACAGTAACCT-16	T cells	0.941363
TGCGTAAGTGTCCCAG-20	TAMs	0.701139
ATGGATCAGTTTACGC-5	TAMs	0.812437
ACGTTAGGTAGGTAAT-7	T cells	0.833381
TCAGGGCCACAAGGGT-8	TECs	1
CTAGGATAGCAGGACT-12	T cells	0.907234
GGGAACACAATGGTCT-16	T cells	0.740394
ACTGCGGCATGATCGT-12	T cells	0.989154
GTCGTAACAACGTACT-5	Malignant cells	0.761188
CTCAGCTAGATCTAAG-16	Malignant cells	1
GGTAGGATCACGATTG-7	Malignant cells	1
GAAGTGGGTCCTCAGG-14	Malignant cells	0.993668
GTAGGAGGTTCTACCC-15	CAFs	0.990418
CAAGCTAGTAGGTGAC-20	T cells	0.819867
GAGGATGCATGGTATC-20	Malignant cells	0.559598
GAAGTGGAGTGAGTTA-14	Malignant cells	1
CATAACGCACTCGGAC-7	Malignant cells	0.996139
GGTTGCGTCCATACCC-8	CAFs	1
TTGCCCAGTTCCCAAA-12	T cells	0.990223
GATGATCAGACCGCAA-20	Malignant cells	1
CTAGGGCAGAAAGCAG-15	T cells	0.925936
GAGGATGGTAGCGGTA-14	T cells	1
AAATGCCAGGAAGAAC-5	Malignant cells	1
AGATTCGGTCAGTGTT-5	Malignant cells	0.837454
GTGATCAAGTGATATG-5	Malignant cells	0.980213
GGCACGTTCTAGTCGA-5	Malignant cells	1
ACTACCCGTAGCTGTT-5	Malignant cells	1
GCTTAAGGTGCCCGAT-5	Malignant cells	1
AGCTATGGTGACAAGC-5	Malignant cells	0.978895
GAGGCTCAGGCCAGTA-5	Malignant cells	0.957127
GTGGATTCATTAAGGA-5	Malignant cells	0.924313
GATGATCGTATTCTTC-5	Malignant cells	0.957876
TCAAGGTGTAGACGCA-5	Malignant cells	0.931546
ACTGTCCTCTGATCTT-5	Malignant cells	0.969722
TTGCTATTCGTCCCTA-5	Malignant cells	0.997113
CACCACTAGTCTGCTA-5	Malignant cells	0.910825
GCTTTCGGTTCCCTTG-5	Malignant cells	1
CGGACCAAGTGGTGTG-5	Malignant cells	1
TGATTTCGTGTCCCAG-5	TAMs	0.940889
TACCTCGTCGTGCTGG-5	Malignant cells	1
TGGTCCTCATGTGGGA-5	Malignant cells	0.996462
TTCAACTTCTGTTGCC-5	Malignant cells	0.824797
TTGTTCAAGAGCCACA-5	Malignant cells	1
TTATGTCGTAGAAAGG-5	Malignant cells	0.981482
GTCTACCGTAAAGGCC-5	Malignant cells	0.998604
TCCAGAAGTTGGACGA-5	Malignant cells	1
TGGGTTAGTATGGTTC-5	Malignant cells	0.813213
CTTGCCACAGCGTACC-5	Malignant cells	1
TCGGGACCAAGTTCGT-5	Malignant cells	0.864347
CTCCCAACAATTCTCT-5	Malignant cells	1
GGAGAACGTGCTTTGA-5	Malignant cells	0.94854
TCAAGGTAGGAGTCTG-5	Malignant cells	1
ACCGAATGTTACTTTC-5	Malignant cells	0.991117
TAGGAGGAGTTATGAG-5	Malignant cells	1
GCTCCTATCACAGGGA-5	Malignant cells	0.992649
ACTAACGGTGCACCCA-5	Malignant cells	1
TCTAGTTTCGCATACA-5	Malignant cells	0.940151
AACCGATAGAGCTCCC-5	Malignant cells	1
GCGATTACAATGGTCT-5	Malignant cells	0.872919
AATGGCTGTAGTAACA-5	Malignant cells	1
GATTAGCAGGATGTAT-5	Malignant cells	1
GCTGTTCTCGCTTACC-5	Malignant cells	0.932076
AGCCCGAAGAGCACTG-5	Malignant cells	0.98925
CAGGATTGTATTGTCG-5	Malignant cells	1
GAACCTAGTAGACGCA-5	Malignant cells	0.985348
AGGCCCAGTCAATCCA-5	Malignant cells	1
GCATTGAAGCTAACAA-5	Malignant cells	1
TTGCGGGTCCGTTAGA-5	Malignant cells	0.944624
CAGTGCGTCTTACGGA-5	Malignant cells	0.940619
AAAGATGGTCCGTGCA-5	Malignant cells	1
ACCATCCCAAACGACG-5	Malignant cells	1
CTCAACCTCTCCTTAA-14	Malignant cells	1
GCTGCGATCCACCTAC-5	Malignant cells	0.992513
ATGTTTCTCGCAAGCC-5	Malignant cells	0.987798
GAAAGTACAAGACTAA-5	Malignant cells	1
GGCATTATCCAGGTAT-5	Malignant cells	0.797841
GAACGTTAGGCAAGGG-5	Malignant cells	0.989396
TTACTCACACTTACAG-9	T cells	0.981027
TGTACGAGTTTGACCA-5	Malignant cells	0.963924
CCTGGGACAATCCATG-7	Malignant cells	1
GTGACATGTCTGGTCG-5	Malignant cells	1
GTCTACCGTCTCTGGG-20	Malignant cells	0.993829
ATTGTCTCAGCAGGTA-5	Malignant cells	1
GTGCACGGTTCCATCC-9	Malignant cells	1
TCTATTGTCGATTACG-5	Malignant cells	1
AGATTCGGTAGTCTGT-5	Malignant cells	1
GGAGTAGGTTTGTCTT-5	Malignant cells	0.822986
AACCGATCAAAGAAGG-5	Malignant cells	0.997779
GGACACCAGGCGCTTC-5	TAMs	0.649525
AGACAAATCCTTTGCG-5	Malignant cells	0.991744
TTTACGTGTAGGGTCA-14	Malignant cells	1
TGCTCGTAGCTCCATA-11	Malignant cells	1
AATGGCTCATGTGGGA-12	T cells	0.704714
ACCAAACAGCTGAAAT-14	Malignant cells	1
GGCATTACACAGAAGC-8	Malignant cells	0.966761
TGAGTCAAGAATATCG-14	Malignant cells	1
ACCGCAGAGTTACCAC-8	Malignant cells	1
TCGGGACAGTGGACGT-14	Malignant cells	1
AACGGGAGTAGCCATT-11	T cells	1
AATGCCAGTGCTGTGC-8	Malignant cells	0.984802
TAGCACAGTTATGCAC-12	T cells	0.846332
AACGAGGAGTGTTCCA-5	Malignant cells	0.999197
GCGAGTCGTCTCTGGG-20	Malignant cells	0.981486
GAGGCTCCAACGTCGC-10	T cells	0.972443
GCTTAAGAGCATTCCA-14	Malignant cells	1
TCACTCGCACATAAAG-14	Malignant cells	1
GCACGGTCACGAACGA-13	Malignant cells	0.998081
TTCAACTAGTCTCGAT-14	Malignant cells	1
TCACCTGCATCAACTG-14	Malignant cells	1
GATGATCTCTGACATG-20	Malignant cells	0.995517
GGCACGTTCGGTTGTA-20	Malignant cells	0.996866
AGGCCTGTCCTATCCG-20	Malignant cells	0.983544
ATGTCTTTCGATAGGG-5	Malignant cells	1
CACCACTTCGGTACTA-8	CAFs	1
CGTACAAGTCAATACC-5	Malignant cells	1
ATGGATCTCGTCCCTA-7	Malignant cells	1
CCCTAACAGGCATGCA-7	Malignant cells	0.988845
ACGTGGCAGTAGGAAG-6	T cells	0.931084
AATGGCTGTCCACCAG-12	T cells	0.913693
CGCACAGCAAGTGGCA-5	T cells	0.898038
GGCGAAATCCCACTAC-19	Malignant cells	0.998435
GTGGATTAGGTTCTCA-5	Malignant cells	0.910467
ATCCTGCCATTTCTTG-17	CAFs	0.509036
ATAGTCGGTAGGTAAT-14	Malignant cells	1
GTCTACCCACAACGGA-11	T cells	1
TTCAACTGTTTCCGGG-19	T cells	0.991746
CTAGGATGTTCTTAGG-10	TECs	1
CGCACAGGTTACGAAA-5	T cells	0.963586
GTGTGATTCGCAAGCC-5	T cells	0.967956
CCTGCTATCCCTATTA-15	T cells	1
TTGACGAGTGCACCCA-7	T cells	0.983851
AGTGCGCTCGGGATCC-6	T cells	0.747489
GAAGTGGCAACATAAG-14	T cells	1
GATGGCCCAATGAAAC-14	T cells	1
GGTCATATCGTGGTAT-5	Malignant cells	0.972852
ACTCGGGAGCTATCGT-14	T cells	0.996859
AGCCTTCGTTCCCGGA-17	T cells	0.998651
GAATCTGTCGTGGTAT-14	T cells	0.951843
ACAATCGAGGACCGAT-6	B cells	0.750033
CTTGAAGGTTACGGAG-6	T cells	0.800002
ATGTCGAAGTGTAATG-8	TECs	0.980825
GCGAGTCAGCTTACCA-6	T cells	1
TAGCATGAGGGAAGCG-8	TECs	1
GCGTTGGAGCCATTCA-12	Malignant cells	0.990958
TCAAAGCTCTCATATC-5	Malignant cells	0.88738
ACTAGGTTCACGTGTA-14	T cells	1
TAGCCGGCAAACCGAG-15	T cells	0.934005
TTGCTATAGGGCGAAG-10	T cells	0.945477
AGTTACGGTGTCTCGG-19	T cells	0.930088
CCAGATATCTTCTTCC-8	TECs	1
GAGGCTCAGAGGTACC-5	T cells	0.977142
AGTGCGCCAATGAAAC-9	T cells	0.91969
TAATCGGTCCAATAGC-6	B cells	0.922823
AGGCGTCTCGCAAGCC-12	T cells	0.992702
CCTTGCAAGTTCCCGG-14	T cells	0.969514
CACCACTTCGTTCCGT-19	T cells	1
GGACACCTCGTTACAG-16	TAMs	0.815015
TAGCTTTGTCCGGTAC-5	TAMs	0.681054
TGATCAGGTTCGGGAA-20	Malignant cells	0.990032
GTCGTAATCAGGATCT-19	TAMs	0.993542
GACTAACCATTTGGTG-10	T cells	0.960263
GGGTGTCTCGACTATG-16	T cells	0.923858
ATCCAGAAGACTCGGA-16	T cells	0.958542
ACATGCACACCCTTTG-8	T cells	0.895913
TTAGGTGGTCACAGTT-14	Malignant cells	1
GGGACCTTCTGCCGAG-13	T cells	0.976089
CTGGCAGCACAAGGGT-20	T cells	1
TGTACAGCAGGACTGA-8	TECs	1
CCAGATAGTAACATAG-5	T cells	0.987856
ACTGCAAAGGTACTCT-5	Malignant cells	0.975198
GTGTCAACAGGTAACG-5	Malignant cells	0.972066
TGGCCTTAGTAGTGTA-8	TECs	1
TACGGATTCCTTCGAC-12	T cells	0.974998
CACTAAGAGATATGTG-5	Malignant cells	1
AATGTCGGTGGTGGTA-14	TAMs	0.859925
CATAACGCATCGACCG-19	T cells	1
GCGTTGGAGTTACCAC-5	TAMs	0.410223
TAGCTTTGTAGTATCC-15	T cells	0.979464
GGAATCTGTTTAGAAG-8	T cells	1
ATTGTGGAGGATCCTT-8	TECs	1
CAGCTGGTCTGATCCC-6	T cells	0.964759
AGTGCGCCAACATAAG-7	Malignant cells	1
TGCCTGTAGTCTGGGA-5	Malignant cells	1
CGATGATTCTTCCAGC-15	T cells	0.947087
CCCAGAGGTACAAGCG-14	Malignant cells	0.994293
CCTGGGAGTTTAGAAG-19	T cells	0.970467
GAGAACGCAATGGCTT-16	TAMs	0.668179
GTAGTACGTCTGGTTA-19	TAMs	1
CAGCTGGAGGATGCCA-20	T cells	0.889322
CCATACCAGAGTAAGG-5	TAMs	0.845594
TGCCTGTTCAAGAGGC-16	T cells	1
TGATTTCTCATCGCAA-8	TECs	1
CTAGGATGTACAAGCG-9	T cells	0.98714
CAAGGCCAGGCATGCA-14	T cells	1
ACCCAAACATTTGGCA-8	TECs	1
TTAGCGAAGAGGTGGG-10	T cells	1
CTTAATCGTCTAAGAA-5	Malignant cells	0.988783
CTTGTCGAGTAACTCC-5	Malignant cells	0.632055
TAGGTCATCGCCGAAC-12	T cells	0.982811
GATGGCCAGTTCAACC-20	TAMs	0.727978
CAGTGTACACCAAGGA-20	Malignant cells	0.973463
ATCCTCGCAGAGATGC-5	Malignant cells	0.791138
GAGGTCCCATTAACGC-5	TAMs	0.518797
GCATTGACATCAGCTA-8	TECs	1
GGAGAACTCAGTGTGT-5	TAMs	0.857737
CGAGTTAGTGGCATAG-17	T cells	1
CAATCCCTCACGATTG-16	TAMs	0.846363
GCCATAAAGGTTCGAG-16	T cells	1
AGCCTGGGTGATGCGA-5	Malignant cells	0.997239
GAGACTTAGAGAATTC-16	T cells	0.946154
GTGCTGGCAACAACTC-16	T cells	0.980167
GAGCGCTGTCAAACAA-15	TECs	1
GCACCTTTCGGCATAT-8	TECs	1
GTTCAAGGTGGTGGTA-19	TAMs	0.867295
GCCTAGGCATTCTTTG-16	Malignant cells	1
TGTGACAAGCCTATAC-8	T cells	0.555806
TTAGCGAGTTAGCTCA-10	T cells	0.883579
AAGGTTCAGCCTGTAT-19	T cells	0.961148
TAGACTGCAACTCGAT-16	TAMs	0.873458
ATAGTCGCAAGCTTTG-16	TAMs	0.8207
TTGGTCCTCCATAGGT-8	TECs	1
AACAGTCAGTGCTAGG-16	T cells	0.915893
GGAATCTTCATGCTTT-12	T cells	1
ACCGGGTGTATGGTTC-8	Malignant cells	1
TCTATTGAGTAACATG-18	B cells	0.644092
CGCAGGTTCGCGCCAA-19	T cells	0.966499
GCAGATTAGATCACCT-15	T cells	1
TGGTCCTAGAAAGGGT-5	T cells	0.969758
GTGCTGGGTCTGTTGA-15	TAMs	0.552006
TGAATCGGTGTGCTTA-19	TAMs	0.848408
CCTTAATCACGCTCAG-15	T cells	0.994441
CCCGTTACAGTTGGAG-5	Malignant cells	1
ACCGGGTTCTTATCAC-5	Malignant cells	1
GCAGCTGGTCTGCGCA-16	T cells	0.817339
ACAAACCTCCTCCTGA-16	TAMs	0.829281
TTGCAGAGTACCCACG-8	TECs	1
ACTCGGGGTTACACTG-8	TECs	1
AACTTGGGTGGACCAA-8	T cells	0.973217
ACCGAATAGGTGTTGG-5	T cells	0.962767
GTGACATTCAGTACAC-14	TECs	0.877388
TAACGGTAGCAGGACT-5	B cells	0.719388
CTGCGTTAGATGTTCC-8	TECs	0.997795
GATTGACCACATGATC-8	TECs	1
CGCACAGTCTTCTTCC-8	T cells	0.984231
CAGGATTAGTTACCAC-8	CAFs	1
CCTTGCACAATGGCAG-12	T cells	0.934388
AGTTTGGCAGTGCTCG-12	Malignant cells	0.997406
AGCTGATAGTCGTACT-6	T cells	1
ATGTCTTAGCTTTCCC-5	Malignant cells	0.903139
CATGTTTGTCTGTCCT-9	Malignant cells	1
GTACTTTAGCTGAGGT-12	T cells	0.96746
TTTGTGTAGAAGAGTG-9	CAFs	1
AGTTTGGCACCTGAAT-12	Malignant cells	0.996233
CCTATTAAGTACAGAT-14	Malignant cells	1
TGGTCAAAGTCGTGAG-8	TECs	1
ACTTTCACAAATTGAG-15	T cells	0.936465
GTTACGAAGGCCTCGT-8	TECs	0.997331
AGTGCGCCAGACTAAA-19	TAMs	0.90792
CCGTACTAGAACGTCG-15	TAMs	1
ATAGTCGAGAAGAGTG-5	Malignant cells	0.87947
TCTATTGTCTCTTAAC-16	TAMs	0.878861
GCGATCGCAATGACTC-7	Malignant cells	1
TGGGTGCCAACAAACA-8	Malignant cells	0.995912
CTCGCTAAGAAGCCGT-5	Malignant cells	1
AGCCCGACACAATAAG-8	T cells	0.973831
CACGTTCAGATACCAA-9	T cells	1
ACAGACTAGTCAGCCC-5	Malignant cells	1
GTGTGATAGAGTTCGG-7	Malignant cells	0.993206
TTCGCGTCAAGTTGCT-7	Malignant cells	0.985395
GTGACATGTGTCTACA-14	T cells	0.983947
GGTACCGGTCTCGGGT-12	T cells	0.9531
GCCAGCAAGCGGACTA-5	Malignant cells	0.998822
CCCTGATGTAACCGAG-5	T cells	0.826398
CGCTGGACATATAGAG-15	TECs	1
AGGCCCAAGCTATCGT-5	T cells	0.877942
GCATTCCGTTTCCTAT-5	Malignant cells	0.997658
CCGTGAGCAGTTAAAG-14	Malignant cells	1
GCACGCAGTCAATACC-8	TAMs	0.803875
CCGCATTAGTCGAAAT-5	T cells	0.913654
TGGGTGCGTGATCAGG-8	TECs	1
GTAGGAGAGGCGTAGT-5	TAMs	0.711416
CAGCTAACATCCGTGG-15	TECs	1
CTGTATTAGAGGCGGA-5	Malignant cells	0.921658
TGCTATTGTGTGCTTA-8	T cells	1
ACATGCACAGGTAACG-8	TECs	1
TCAAGGTGTAACCCAT-14	TECs	0.768076
GTGTCAATCCGTTTCG-7	T cells	0.99357
GACCTTCCATCGGCCA-15	TECs	0.95106
CCTTGCACATACTGCA-13	T cells	0.99319
CTCACCAAGGTAGGCT-5	Malignant cells	0.689053
GCGCCAAGTGCAAAGC-12	T cells	0.962317
GTGATCAAGCTCGTTA-12	T cells	1
TTACCCGTCCAAGAGG-14	TECs	0.840947
CTCACCATCTTAATCC-5	Malignant cells	0.876147
GATCGTAAGTTCAGGG-5	Malignant cells	0.990753
TGCTATTCAGATACAA-14	TECs	0.918369
TATCTGTTCGTGGAAG-5	Malignant cells	0.866284
ACGTTAGAGCACACCC-8	TECs	1
TGTTAGGGTTGCAGCC-8	T cells	1
ATCCCTGGTCACAGTT-5	Malignant cells	0.917915
GGCACGTCAGGACTGA-5	B cells	0.717346
GCGAGTCAGTCATCTG-5	Malignant cells	0.880102
GCAGCTGGTGGTCGAA-8	TECs	1
TGCTTCGAGCCAGAAC-5	Malignant cells	0.980773
TTTGCGCAGTCATACC-5	Malignant cells	0.953622
GGTGAAGTCCGTACGG-13	T cells	1
CACCACTCAAGAGCGT-8	TECs	1
CGATGATAGAGGCCTA-10	TECs	0.902677
GGGAACATCCTGAAAC-9	T cells	1
TAAGTGCTCTGTAGAC-8	TECs	1
GCTTAAGGTGTGAGGT-12	T cells	0.92428
AGATTCGAGGTGTCGA-8	TECs	1
GCGTAGCGTTACCCAA-5	T cells	0.621305
AGTCAACTCCAGAATC-14	TECs	0.908499
GATGGCCGTCAATACC-8	TECs	1
TACTGCCGTGTCGTGC-5	TAMs	0.586891
GGAACTTTCGGTTAGT-14	TECs	0.873966
TGATGCACAAGATGCG-8	TECs	1
ATCGAGTTCAAGGCCC-8	TECs	1
GCACGCATCGATGCAT-14	TECs	0.837808
TCACCTGGTATGGATA-8	TECs	1
GGGTCTGCATAAAGTG-15	TECs	0.955385
ACCGCAGGTCCGTCGA-8	TECs	1
ATCCTGCTCGCTTACC-15	T cells	0.973495
TATTGCTGTCTGGTCG-5	TAMs	0.918235
TTACTTGTCCTGTAGA-8	TAMs	0.866135
GACTAACGTACGCAAG-8	TECs	1
TCTAGTTAGTTGCTTG-8	TECs	1
ACAATCGAGGTAAGTT-12	Malignant cells	0.995128
GCTTTCGAGGTAAGCC-16	TECs	1
TTCATCAAGTCCCGCA-17	TECs	1
ACTTCCGCACTGTAAC-5	Malignant cells	0.925607
GCAGATTGTAGCATGG-5	Malignant cells	1
GCGCCAACAACGTACT-14	TECs	0.906548
CATTGGACAAGACTTC-8	TECs	1
CAGTGTACACTCAGCG-8	TECs	1
GTTACTTAGCGTTGCC-8	TAMs	0.772087
TCGCAGGTCGTTCCGT-14	TECs	0.885264
GGCATTATCTGCGTCT-8	TECs	1
ACTGCGGGTTAGTAGA-5	Malignant cells	0.964841
ACTACGAGTCAACTAC-5	Malignant cells	1
TGCTTTAAGGCTCCTG-15	CAFs	1
CCTGGGAAGAACTAAC-8	TECs	1
GTCACAACAATTGTGC-14	T cells	1
ACTAACGAGGAGTACC-20	TAMs	0.685883
TATGTTCAGGGCTCTC-5	T cells	0.898907
TCCGACTCACATTCTT-5	T cells	0.758401
CCAGATAGTTAACTCG-8	TECs	1
ACAAAGATCCGTTTCG-5	Malignant cells	0.946948
CCTGCTAGTTAGGAAT-10	T cells	0.970211
GGAGTAGAGGCACCTC-15	T cells	0.942132
GCTCGAGCAAGCGGTA-17	TECs	1
CCAGAATAGTCGAGCA-8	TECs	1
GCTCGAGAGAAGACTT-5	Malignant cells	1
CTAACTTCACTCGGAC-5	Malignant cells	1
CAGCCTTTCACTGATG-8	T cells	0.999755
TGGGTGCTCAACTTGG-8	T cells	1
TCCAGAATCAGAATGA-7	T cells	0.962842
GCTTAAGTCAGTCACA-20	TAMs	0.683609
ATTCGTTAGGACTTTC-5	Malignant cells	1
ATCGAGTAGGTCTTTG-5	Malignant cells	0.975462
ATCCCTGAGCATTGGG-6	T cells	0.876438
TATGTGGAGGCCTAAG-5	Malignant cells	0.99352
CCAATGAAGATCGATA-5	Malignant cells	0.983757
GCATTCCAGAGACTCG-17	TECs	1
CTTCCAGTCGCAGATT-5	Malignant cells	0.983145
CTGTTCGAGTTACCAC-19	T cells	0.97452
CTAACTTAGTACAACA-17	T cells	0.982787
CTCCCAATCACGTCAA-15	CAFs	0.942169
GACCTTCCAAGCAACG-14	T cells	1
TGTTAGGCACCGAATT-6	B cells	0.966567
AGTTTGGCATGGATGG-12	T cells	1
GCTCGAGCACCTGTGG-8	TECs	1
CAGGGCTTCTAGCTGA-14	T cells	0.994785
TCGTTCGTCGACCCGA-5	Malignant cells	1
TTACGGAGTCATGAGG-16	T cells	0.697595
CTGAATGTCACGATTG-20	TAMs	0.805292
CACAGATCATGTATCG-7	Malignant cells	1
ACCCAAACATGGATGG-14	T cells	0.868119
TCGAGCGAGATGGCAC-12	TAMs	0.911395
AAACGAATCGCACCTT-15	T cells	0.984131
TAGGTGTCAACGTAGG-5	T cells	0.706598
CGATGATAGACTCTTG-15	T cells	0.969601
GACCGACCATTCCCGT-8	TECs	1
GCTCGAGTCTTGTCGC-12	Malignant cells	0.989251
TATCGAGTCCTGACCT-5	Malignant cells	0.994376
TAGCATGGTTCCTATT-18	Malignant cells	1
AACTGGTTCTGAGTCA-7	Malignant cells	1
TCAAAGCGTGACGCAA-15	T cells	0.988905
GACTAACGTAAAGGCC-16	T cells	0.998702
ACCAAACCAGAGAGAA-17	TECs	1
TAGACTGCAAGGAAGA-5	Malignant cells	0.970246
AGCTGGCAGATGGGAA-20	Malignant cells	0.98397
GCCAGACGTGGCATAG-5	TAMs	0.918331
CCAGAATTCGGAGTTT-5	T cells	0.908761
TAACGGTTCCCGGGTA-14	Malignant cells	1
GGCGAAACAACTCAAC-13	T cells	0.971894
ATCCTCGCAAACAGTA-17	T cells	0.995818
GTCACGGGTCTCTGGG-12	Malignant cells	1
CACGTTCGTGAGGGTT-14	T cells	0.999066
GAACCTACATCGTACA-20	Malignant cells	0.998469
GAAGTGGAGGAACCGT-7	Malignant cells	1
TGACTCCCAGCAACAG-14	Malignant cells	1
AAGGAGCAGCTTCAAC-13	CAFs	1
GGAGTAGCAAACGACG-7	Malignant cells	1
GAGACTTGTACGGATG-15	TAMs	0.99707
TGTAGCACAGAACTTC-7	Malignant cells	1
TAGGTCATCTTCATAC-16	T cells	1
AACCGATTCTATTTCG-15	T cells	0.96684
GGTGAAGAGTACAACA-5	Malignant cells	0.785973
ACTACGAGTGCGTCCA-15	T cells	0.990888
CCCACATGTAGAAGCC-15	T cells	0.994443
GCACGGTTCGTGAACT-16	T cells	0.991011
CGTGGCAGTTGCCTGG-5	Malignant cells	0.891665
TCACAGAGTGAGCTAG-15	TECs	0.935591
AAATGAGCAAGGCGTA-5	Malignant cells	1
GCGGTGTTCGCCACTT-15	TAMs	0.974146
ACAAAGAAGACTCGGA-12	T cells	0.904765
TACGCAAAGGTGATGC-8	Malignant cells	1
ACCGGGTCATAGCCGC-14	TAMs	0.969114
GGAACCCCAAGGTTCT-15	T cells	0.996996
TTACTTGCACAAACGG-5	Malignant cells	1
CTACAGACACCTGAAT-14	Malignant cells	0.994669
TACTGCCGTAAACCCT-12	Malignant cells	0.982195
GTAATCGGTCGTAGTT-7	Malignant cells	1
GCGAGTCAGAAATACC-12	TAMs	0.832253
CTCTAGCCAAGGTTCT-5	Malignant cells	0.991327
ATATTCCGTGATGTGG-14	TECs	0.912962
TGGCCTTTCCGCTCTA-9	Malignant cells	0.99788
CACGTTCGTCTAACCA-20	Malignant cells	0.995812
CTAACTTGTTGGGAAC-12	T cells	0.939916
AGTGCCGGTATCAGCT-8	Malignant cells	1
CATTGGATCTTCCGTG-7	Malignant cells	1
TGCATTTAGCAGGACT-5	Malignant cells	0.992202
GTTACGAAGCACACCC-5	Malignant cells	1
TTACGGATCGCTATAG-12	T cells	0.98883
ACAATCGGTCCGGTAC-12	Malignant cells	1
GGGTCTGAGCTCGTTA-5	Malignant cells	0.771986
CAATCCCCATACAACC-5	Malignant cells	0.956389
TCAGGGCCACTCCTCA-8	T cells	0.99331
CTGAATGAGCCTCGCA-5	Malignant cells	0.992108
CGGTGCAGTCCTTCAC-7	T cells	0.995227
GAGCGCTTCTGTGTCC-5	Malignant cells	0.991878
CCTATTACAAGCCCTG-5	Malignant cells	1
GCGCCAATCGATCTTT-17	CAFs	0.92333
ACGGATTCATAGATAG-5	T cells	0.97867
GCGCCAATCTCATCCG-5	T cells	0.937015
AGTGTACCACTCCACT-9	Malignant cells	0.998305
CATTGGAGTTCTTATC-12	T cells	0.976303
ATCGAGTCATGGATGG-7	TAMs	1
CCTCCCTGTCTGCGCA-12	T cells	0.969119
CCGTAGGCACGCTCAG-16	TAMs	0.481097
GTGATCATCATTGCCC-12	Malignant cells	0.994664
TTTGTGTCAAGGAAGA-5	Malignant cells	0.875509
ATTGTGGTCTATCTTG-9	Malignant cells	1
TTACCGCGTTTGTCTT-5	Malignant cells	0.9949
CCGTACTAGCAGGACT-5	Malignant cells	1
TTAGGTGAGGAAGGTA-5	Malignant cells	0.977097
CCCACATTCGTTCCGT-5	Malignant cells	0.973075
GCTTTCGTCGATATGC-15	TAMs	0.99229
GGGTCTGGTATTCTTC-6	T cells	0.968176
TGTAAGCGTTTCCTAT-17	TECs	1
CTCATGCCAGGACCTC-18	Malignant cells	0.99569
TCGAGCGAGGCACCTC-8	CAFs	1
TTGCAGATCAGGTTTG-15	TAMs	0.823368
GTACTTTGTCAAACAA-6	T cells	0.786601
TCGTTCGGTTGCAGCC-6	T cells	0.998649
CCCAGAGGTGCGCATC-20	TAMs	0.750347
GAGTGAGCAACGACAG-6	T cells	0.89001
CACATGAGTTTCCTAT-15	TAMs	0.972295
GGGCCATGTGTAGGAC-8	T cells	0.944843
CAACGGCCAAATGCTC-6	B cells	0.809466
GATCGTAAGAACGTTA-15	TAMs	0.904166
TCACTCGAGAAGCCTG-5	Malignant cells	0.969797
CTCATGCAGCTACGTT-5	Malignant cells	0.957595
CCACAGGTCGCTCTAC-5	TAMs	0.716132
ACAAACCAGTGTAATG-8	TAMs	0.917532
GCTCCTATCCACGCTT-5	TAMs	0.756089
TGCATTTTCGGTGATT-7	T cells	0.979779
CAGGGCTAGTTAGAGT-5	TAMs	0.889836
AGTCCGGAGTCTGCTA-10	T cells	0.936729
GCACGCAGTGAGTTGG-6	B cells	0.994193
GATCGTAGTGTCCCAG-15	TECs	1
TAGGTCAGTAATGTGA-5	Malignant cells	0.887594
GAAATGAAGGCTCAGA-6	TAMs	0.720646
TTACGGACAAGGTTCT-5	Malignant cells	0.991872
TAGCTTTCAATGTGCT-8	T cells	1
CATTCATTCATTCTCA-13	TAMs	0.985973
CAGCCTTGTCGATTAC-14	T cells	0.762417
TGTACAGCAATCAGGG-8	T cells	1
TCCCACAGTGGTAAGC-20	TAMs	0.496886
GAAAGTAGTTTCACCC-20	Malignant cells	0.999613
ACCAAACAGTACAGTA-20	Malignant cells	0.989183
TACTCGCTCCTGGAAT-20	Malignant cells	0.992279
AGCGTGCCAAGCCTTA-20	Malignant cells	0.958897
GGAACCCTCTAGCAGT-20	TAMs	0.696091
TAGGTGTCATCACAGT-20	Malignant cells	0.990331
GTCACCTCAATGAAAC-20	TAMs	0.779285
TTAGGTGAGGCATGCA-20	Malignant cells	0.995443
TGTGTCCAGCTAACAA-20	Malignant cells	1
GCTGAGCTCCTGTAGA-20	TAMs	0.603755
TCAATTCTCTCCACTG-20	T cells	0.92797
ATTACCTAGGTCCTCG-20	Malignant cells	0.353722
ATCCAGAGTGTGCTTA-20	Malignant cells	0.995004
CTCAACCCATCGCTAA-20	T cells	1
GCCTACTCACAGATGG-20	TAMs	0.904779
GCGCATGGTTAACCGT-20	Malignant cells	1
ATTACTCTCTGACTTT-20	Malignant cells	0.971526
TTGTCTATCGGTTAGT-20	Malignant cells	0.97774
GAAGTCTAGCGTTGCC-20	Malignant cells	0.999072
TCAGGGCGTTTCTTAC-20	TAMs	0.75709
AATGGCTCACTGTAAC-20	T cells	0.988551
GCGAGTCTCGTTGTAG-20	Malignant cells	1
ATTGTCTTCCATGTTT-20	T cells	1
CGCACAGGTAGCAGGT-20	Malignant cells	0.977084
AGATTCGAGTGAAACT-20	TAMs	0.794762
TGGAAGGTCATCGCAA-20	Malignant cells	0.990072
ACTAACGAGAGCCACA-20	Malignant cells	0.994174
GGTACCGAGTGCCCTG-20	Malignant cells	0.992875
TTAGCTTGTAGCAGCA-14	Malignant cells	0.985932
ATATTCCGTGAAACAT-20	Malignant cells	0.992116
GTACTTTAGGATATCA-20	Malignant cells	0.992633
TCAATTCCATTTCACT-14	TECs	0.970862
GGGAACATCATACTTC-17	TECs	0.962455
CCACGTTTCCACGCTT-8	Malignant cells	0.977616
GTGACATTCTCATCCG-5	Malignant cells	1
GACTAGTGTCGCGCTA-5	T cells	0.555643
ACATGGTGTTTGCCAA-14	TAMs	0.984707
TTCTGTACAGTCCTGG-17	Malignant cells	1
GTTACTTAGAGGTCCA-15	Malignant cells	0.997926
AAATGCCAGTCGTACT-8	TECs	1
AAAGGATTCAACGTGT-5	Malignant cells	0.966267
AGGCCCAAGATTACGA-14	Malignant cells	0.992671
TGTGTCCCACGCGTTG-14	Malignant cells	0.993962
GCTTTCGGTATTCTCT-14	TECs	0.88934
TCCAGAATCGCGCCAA-14	Malignant cells	0.991613
CTGGCAGGTAAGTGCG-14	Malignant cells	0.997593
CTGTTCGGTGCAAGAC-14	Malignant cells	0.614284
CATTCATAGTTCAAGA-14	Malignant cells	0.989463
CTGTTCGAGGTCACTT-14	TECs	0.976733
TTGCGAAGTCTAAAGA-14	TECs	0.813922
CTGAATGCATCACAGT-14	Malignant cells	1
TTTGCGCTCCCTACCA-14	Malignant cells	1
TGTTAGGGTCAGGTGA-14	T cells	1
CGTACAATCTGAACGT-14	Malignant cells	0.992355
ACTTCCGGTCGAGGTA-14	T cells	0.63288
GGTAGGACAAGCAACG-20	Malignant cells	1
CTTAATCGTTGGTAAA-7	Malignant cells	0.956493
AATGGAAAGCGTTGCC-5	Malignant cells	0.993815
CCCTCTCTCTTGTCGC-14	Malignant cells	0.996117
CTCTCGATCCAACAAC-14	Malignant cells	0.9948
GGAGAACCATGGCCGT-20	Malignant cells	0.992208
TGCTTCGGTGCGACCT-14	Malignant cells	0.997662
CTGCTCAGTGAGTTGG-20	TAMs	0.842209
TCACTCGGTACGCAAG-14	Malignant cells	1
AGCTGATCAAGCGAAC-14	T cells	1
CTTGCCAAGGTTCTCA-14	Malignant cells	1
TGGGTGCTCGGGACAA-14	Malignant cells	0.996311
CTAGCGGGTGGTACTT-14	Malignant cells	0.992414
GTCACGGTCGGTCGAC-20	Malignant cells	0.961856
CCTGGGATCGCTCGGA-20	Malignant cells	0.99319
GTAGACTAGCAGAAAG-14	Malignant cells	0.995284
CTAACTTCATCTGCAA-14	Malignant cells	0.990241
TTTGTGTCAAGCTTTG-20	Malignant cells	0.998456
GGAGAACTCTGATCCC-20	Malignant cells	0.98947
GCCATAAGTTGTGACT-14	Malignant cells	1
ACAGCGCGTAATGTAG-20	TAMs	0.675947
AAGATAGCAATGTAAG-14	Malignant cells	0.995684
AGTGCGCAGGATTGAT-14	T cells	1
TTACGGAGTCACCGCA-14	Malignant cells	1
GCGAGAAAGCCATTCA-14	TAMs	0.976858
TTGCGAATCACCCTTG-20	T cells	0.551408
GGGTCTGAGCAATGTA-14	T cells	0.995126
TTTACGTGTGAGTCGA-14	Malignant cells	1
ATTACTCCAAAGGAAG-14	T cells	0.868093
GCATTGATCTTATCAC-14	T cells	0.910796
CACAACACAACGCACC-14	T cells	0.559331
GTGTGATCAGTGCGAA-14	Malignant cells	1
TTATGTCGTATTCTTC-14	TECs	0.775265
ATGTACGCACTACACA-14	T cells	1
CGTAAACGTACGGATG-14	Malignant cells	0.992877
GGCGTTGTCGGGTCCA-14	Malignant cells	0.988587
CTCTACGAGTTTGGAA-14	T cells	1
GCAGCTGTCCACTAGA-14	Malignant cells	0.994203
TAACTTCCAATTGGCT-14	Malignant cells	1
GGTACCGAGATATGTG-14	Malignant cells	1
GCCAGACTCAGATACC-14	TAMs	0.989319
ACGTGGCTCGCTACCT-14	Malignant cells	0.992292
CGTGGCAAGGTTAGTA-14	TAMs	0.674695
ACTAACGGTTGCAGAG-20	Malignant cells	0.978047
TACGGATAGTGTCGCC-20	TAMs	0.483179
TTTGTGTAGCGCCTAC-14	Malignant cells	1
CGCAGGTGTGAGCTAG-14	Malignant cells	0.991318
GAACCTAGTCCCTAAA-14	T cells	0.920813
GAGCGCTCACAGGTAG-14	TAMs	1
AACCAACCAGTAGTTC-14	TECs	0.578302
TAGCACAGTCAGCAAG-14	Malignant cells	1
CTTGCTGAGAGGAAGT-20	Malignant cells	0.991049
CCGTACTGTACTTCAG-20	Malignant cells	0.992551
AATGGAACAGGTCCTG-19	T cells	1
CTCAACCGTCAACGGA-20	Malignant cells	0.994152
TCTAGTTCAAGTAACA-14	TAMs	0.632334
GCTGAGCAGAATGCTA-14	T cells	1
CGCACAGCAACGTAGG-8	Malignant cells	1
TTCGGTCAGGGTGTTG-14	Malignant cells	1
CTGTATTTCCAACCTC-20	TAMs	0.739185
TTCGTTAAGTACGCGA-14	TAMs	0.988219
GCTGAGCTCGCACAAT-14	Malignant cells	0.9892
TGCATTTGTTAACCAC-14	T cells	1
TGCGTAATCGTTCTAT-20	TAMs	0.749687
GCAACCGCACACTAGT-14	Malignant cells	0.998012
CTCGCTACAACGCAAG-20	Malignant cells	0.99127
TTGACGACATGCGACC-14	Malignant cells	0.991163
GTGCCAGCAAGTCTGT-20	TAMs	0.744074
GCAGATTAGAGATTAC-20	T cells	0.960538
GAAATGAGTACGGAGT-20	TAMs	0.761663
ACAATCGGTTCCTATT-14	Malignant cells	1
GCGCATGAGAACGTTA-20	Malignant cells	0.996538
TCAGTCCCATGCCTTC-14	T cells	0.815971
AGCGATTGTGTAGGAC-14	T cells	1
ACGTGGCGTTACTACG-14	Malignant cells	0.989541
GAAGTGGAGATTAGAC-20	Malignant cells	0.99634
TACTCGCTCACGTGTA-20	Malignant cells	0.992108
ATATTCCAGTGAGTGC-14	TECs	0.858277
CCCTAGTTCGAACACT-20	TAMs	0.77196
CTCTCAGCACGCTCAG-14	CAFs	1
AACCTTTTCGGATCGC-14	Malignant cells	0.991983
GAAATGATCTATCTCA-14	T cells	1
CCCTCTCTCTCATATC-20	Malignant cells	0.999435
GAGCGCTCACACACAT-14	Malignant cells	0.99303
TCTCTGGAGATTGACA-14	TAMs	1
CTACAGAAGTTCAAGA-14	TECs	0.931342
GACTAACGTATCTGCA-14	Malignant cells	0.987441
TCAAGACAGTACGCGA-14	Malignant cells	0.997783
TCAGGTAGTACGCAAG-14	TAMs	0.735794
TGCTCGTTCGCCCTTA-14	Malignant cells	0.992614
GACCGACAGCAATAAC-14	TAMs	1
ATAGTCGAGTCGTATC-20	TAMs	0.479807
TGGAAGGAGCGAGCTA-14	Malignant cells	0.993002
ATTACTCAGGGATCCA-14	Malignant cells	0.996793
CAGTATGAGGCAAGGG-14	Malignant cells	0.996709
TAGTCCCGTAATGCAA-20	Malignant cells	0.983816
TAGCTTTGTCTGCACG-14	T cells	0.526279
TGCACCTCATACTGCA-14	T cells	1
ACAAACCCAACAAACA-14	Malignant cells	1
AGCCTCTTCTATCTTG-14	TECs	0.856883
AGCTATGGTGCAAGCA-14	Malignant cells	1
GTGATCAAGACTTGAA-14	Malignant cells	0.991297
CCCTAACTCTAGTCGA-14	Malignant cells	0.999577
GGCACGTCAGAGTCGA-14	Malignant cells	1
TCACCTGGTTCGGGAA-14	Malignant cells	0.993335
TGTAAGCGTCTGCACG-14	Malignant cells	1
ACCTGCTAGGGTCTGA-14	Malignant cells	1
TCTATTGCAAGGGAGG-20	Malignant cells	0.998932
ACAAGCTGTGCACCCA-14	Malignant cells	1
GTCCATCCACTCGCAG-14	TAMs	1
GATTGACGTCAAATCC-14	Malignant cells	0.992103
TTAACGGTCATTGCCC-14	Malignant cells	1
TGAATCGAGAAGACTT-14	Malignant cells	0.989716
CACATGACACTCCTCA-14	Malignant cells	0.96628
ATCCTGCTCGTATAGC-14	Malignant cells	0.997831
CAAAGCTCATGGGACA-20	Malignant cells	1
CACAACATCTAGCAGT-20	T cells	0.815191
TGCTCGTGTAACCCAT-5	Malignant cells	0.646287
TTGGTCCAGACCTATC-14	T cells	1
TCAGGGCGTTTAGAAG-14	T cells	0.993606
AGCTGATAGGGAAATG-14	Malignant cells	1
ACATGCAGTATTCGCA-14	TAMs	0.635122
ATGTCGATCGCGTTCT-14	Malignant cells	1
TTACCCGCATTCTTTG-14	Malignant cells	1
TGTGTCCAGAACGCCA-20	TAMs	0.810933
TTGCGAAGTTACCACA-14	TECs	0.99343
AAACTCGGTAACAATG-15	T cells	0.982504
GCGTTGGGTGAAACAT-6	Malignant cells	1
CGTGGCAGTACTATGC-18	Malignant cells	1
AATGGCTCATTCACCC-16	TAMs	0.794192
GAACTTGCATTTGGTG-16	TAMs	0.743681
TCTATTGAGTATACGA-8	T cells	0.618659
ATTTGTCAGACGTCAG-16	TAMs	0.659073
TAAGCCACAGTTCGGC-14	TECs	0.921341
GGATAGGTCAGCCGGT-20	TAMs	0.911144
CCGTACTAGACTTGAA-5	TAMs	0.876964
ACAGACTGTCGCTAGC-14	Malignant cells	1
TCCGACTGTAGCGTTT-14	Malignant cells	1
ATCCTCGTCTCTGACC-14	T cells	1
GATTAGCAGGCAGTAC-14	CAFs	1
GCGCATGTCCCTATTA-14	Malignant cells	1
TATCTGTTCCTATCAT-14	CAFs	0.999329
TTATGTCCATTTGGCA-14	Malignant cells	1
ATCCAGATCGTTCCGT-14	T cells	1
GCGTAGCCAGAAGTGC-14	TECs	0.981068
CTTCCAGTCTCCTTAA-14	Malignant cells	0.992549
TCAGCTCCACTAGGAG-14	T cells	0.646328
CGCTATCCAAGGCTTT-17	TECs	0.840027
ACTGCAAAGAAGCCTG-5	Malignant cells	1
TACAGCATCCTGACCT-12	T cells	0.94709
TTACCGCCATCTCACC-11	T cells	0.995295
ATTACCTCATGTATCG-11	T cells	0.999586
CATGTTTGTCACAGGA-11	TECs	0.985057
ATAGTCGAGTCGTACT-11	T cells	0.991299
TATGTTCTCGCGTTCT-11	TAMs	1
TCAGTTTTCTCTCAAT-11	T cells	0.936408
GAATCTGTCTTCATAC-11	T cells	1
TTCGGTCTCTTCTTCC-12	Malignant cells	0.994864
GTCACTCCAAATGCTC-11	Malignant cells	1
AAGGAGCGTGCATTGT-11	TAMs	1
AAAGATGAGTGTCCCG-7	Malignant cells	0.942147
AGTCCGGTCCTCTCTT-11	Malignant cells	0.993142
TTAGGTGGTCTGTTGA-11	Malignant cells	1
AGATTCGGTAATGTAG-11	T cells	0.942942
CCATACCAGTTACACC-11	Malignant cells	0.866003
CGGACTGCATGTGGGA-16	T cells	0.985595
GTTACTTTCTCATCCG-11	TAMs	0.908407
TTCTGTATCGTGGCGT-11	T cells	0.933995
CAGTGTACATTACACG-11	T cells	0.623483
CTGCGTTAGACTAGCG-11	T cells	0.961459
TACATGGGTACGTAGG-11	TECs	1
TAATTCCGTAAGTGCG-11	TECs	0.984806
ACCCAAATCGGGAATG-5	T cells	0.939036
TTTGTGTTCGCTACCT-5	Malignant cells	1
AACTGTGGTAACCGAG-14	T cells	0.951524
TGCTCACGTCAAGACG-7	T cells	0.894582
TAGACTGAGAACGCCA-15	TAMs	0.980137
CAGCTGGTCAATTCCT-5	Malignant cells	0.992253
ACAAGCTAGGTGTCGA-5	Malignant cells	1
GTCACAAAGGCAAGCT-18	Malignant cells	1
TCAAGGTAGTCACACT-20	T cells	0.958046
CTCACCATCAAAGTAG-5	Malignant cells	0.99179
TGGAAGGGTTCCCTTG-5	Malignant cells	0.990019
TGGTCCTTCACTCCCA-8	T cells	0.97608
AACTTGGCATCGACGC-5	Malignant cells	0.972866
CCTTGGTCAAGACTAA-17	Malignant cells	1
GCTTAAGAGGCTCCTG-8	Malignant cells	0.982795
TGTAAGCTCTTGCGCT-5	Malignant cells	0.959365
TCAGGTAGTAACGGCA-5	TAMs	0.544575
CGTGGCAAGTGTTCCA-15	Malignant cells	0.985806
TCAGCTCAGGGTTCTT-16	TAMs	0.815986
GTAATCGTCCTCCTGA-16	TAMs	0.888296
CACAGATTCAAACCCA-14	TECs	0.929051
ACGGATTGTCTGTGTA-5	Malignant cells	0.927456
GACCAATCATCCGTAA-16	TAMs	0.631473
TAGGAGGCACTGTCAA-14	T cells	0.826913
GTCCATCAGAAACGCC-16	TAMs	0.884363
AGCGATTGTCTGGTCG-14	TECs	0.922614
CGCAGGTCATTACCTT-16	TAMs	0.874194
GGTACCGAGTCATCTG-14	Malignant cells	1
CAGCCTTCAGTTCGGC-15	Malignant cells	1
GTTACTTTCCAAGAGG-7	Malignant cells	1
AGGCGAACAAGCGGTA-19	T cells	0.786769
GAAACAACATCAGCTA-19	T cells	0.996464
GGGACCTCACCGAATT-8	Malignant cells	1
GACCAATGTAGCGAGT-5	Malignant cells	1
GAGCGCTCATGGCCTG-5	TAMs	0.903997
ACCATCCAGCGGACAT-17	Malignant cells	1
CGAGTTAAGCTCGTTA-9	Malignant cells	1
AACTGGTGTGGATTTC-15	TAMs	0.954422
TTGAGTGCATCAGCTA-17	TECs	0.873535
GTCGTAAAGGTACACG-7	Malignant cells	0.991372
TACCTCGGTGAATCAA-15	T cells	1
GAAGAGCCATCCCTTG-15	TAMs	0.961993
CTTGAAGAGAACCCGA-15	Malignant cells	0.98596
TTGTCTAAGTACCACT-15	Malignant cells	1
TGATGCACACTCCTCA-13	T cells	0.986688
GGGTGTCAGATGTTGA-14	Malignant cells	0.99676
CTCCCAACATTTGGTG-5	Malignant cells	1
ACCATCCCAATGCATC-8	T cells	1
CTTCTAACAACGCAAG-5	TAMs	0.853497
GGTGAAGAGTACAGTA-14	T cells	0.969439
CTTCTAACAAGACTAA-15	Malignant cells	0.994056
AAACTCGTCACAACAC-15	TECs	1
GGTTGCGGTTCTGATG-5	Malignant cells	0.999231
TCAATTCAGGTAAGTT-14	T cells	1
ATAGGCTTCGTCCCTA-5	Malignant cells	0.996407
GTCACAACAATCACTG-19	T cells	0.952369
CCACGTTTCCATTGTT-18	Malignant cells	1
AACCTGATCACGTCAA-5	TAMs	0.790092
GGGTCTGCATGGTAAA-15	Malignant cells	0.997999
GGTACCGAGATGCGAC-14	TECs	0.917557
TGGACATGTACATGGG-15	TAMs	0.798327
GCCTAGGGTACGGATG-15	TECs	0.840994
GCTGAGCTCGGTACTA-5	Malignant cells	1
TTCGTTATCGAGTGTT-14	Malignant cells	0.994354
ATAGGCTTCACTCGGG-17	TAMs	0.982306
TAAACCGAGCATTGGG-15	TAMs	0.974826
GATTAGCAGAGGAACA-17	T cells	0.993592
GAGACTTGTCAGCTTA-8	TECs	1
CAATCCCTCTGATCTT-5	Malignant cells	1
CGTGGCACAACTTGGT-5	Malignant cells	0.990135
CTTCCAGTCTTCACTA-8	Malignant cells	1
CGTAAACTCGCAACTA-20	Malignant cells	0.992386
TCCATCGCACTGTCGG-8	T cells	0.996687
TCAGGGCTCGCATAAC-8	Malignant cells	1
GATCATGGTACGTAAA-5	T cells	0.991119
GAACCGCAGATCCGAG-8	TAMs	0.906096
CCCGTTAGTCGATAGG-8	TAMs	0.804374
GAGTGAGGTCGAGGAT-5	Malignant cells	0.996463
TGATCAGTCATTGCCC-5	Malignant cells	0.72693
CATGCCTGTTCCCGGA-20	TAMs	0.695778
GAGGATGTCCCTAAAG-17	Malignant cells	0.990689
ATTACCTAGTCACGCC-8	TECs	1
TATGTTCTCCCGCAAG-15	T cells	0.944016
GACCTTCCAAGCACTT-20	T cells	0.951594
TGGAAGGTCGCACCTT-19	T cells	1
GTAGGAGCATTCACGA-7	Malignant cells	1
GTCTACCAGCGCGTTC-8	Malignant cells	1
CTCAGCTCAAGTCTCA-15	TAMs	1
AGTGCGCAGATTCCGT-8	TECs	1
AAACTCGGTCACCGCA-6	TAMs	1
GCATTGAAGGTTCTCA-15	T cells	0.997423
GGGCCATCATCAACTG-11	Malignant cells	0.975335
TGTACGACAAACCGAG-6	B cells	0.963574
AACTTGGAGCACCATT-13	T cells	0.830419
CACAGATAGGATTTGA-19	TAMs	0.919958
ACGTTAGGTCGATTAC-14	Malignant cells	0.990527
GCGTAGCTCCTTCGAC-20	Malignant cells	0.995115
GGGTTATGTAACGGTG-14	Malignant cells	1
ATTGTGGCATCGACCG-12	Malignant cells	0.99475
CCGTAGGCAACTACTG-8	TECs	0.871569
GAGGCTCCAGCTATAC-8	T cells	0.858738
TGATTTCAGACCAATA-8	T cells	0.999812
CAATCCCTCGTGATAC-5	Malignant cells	0.862994
TGACAACGTAAACGTA-7	Malignant cells	1
CCGAAGCGTTTAAGGA-15	T cells	0.999429
AAAGGATGTAGCATGG-20	TAMs	0.665914
GCAACCGCAGCGTACC-7	Malignant cells	1
TCTCTGGGTTCACGTA-14	Malignant cells	1
TTCATCACATCAACTG-12	Malignant cells	0.47173
CTGCTCATCACCACAA-5	Malignant cells	0.965985
GTGTGATGTCAGACGA-15	T cells	0.922357
GGCGAAAAGTCGATAA-17	Malignant cells	1
TCAGGTATCGCTTCAC-5	Malignant cells	0.840755
ACCGGGTTCGCATAAC-7	Malignant cells	0.958772
CTGTTCGCAAGCCTTA-15	T cells	0.937302
CTAACTTTCGTCTAGA-15	TECs	0.990277
CATAACGGTGAGTTGG-16	TAMs	0.909141
GTCACTCTCCTGACCT-14	Malignant cells	0.991111
TTACGTTCACCGATCG-15	Malignant cells	1
GGAGAACTCCCGTAGG-19	T cells	0.88475
CATTGGACAATTGGCT-17	Malignant cells	0.992049
CTGCTCACACTCGCAG-13	T cells	1
CCAGAATTCTCTTAAC-7	Malignant cells	1
TCAAGGTAGACGTCAG-8	Malignant cells	1
GTACTTTTCTTATCAC-16	Malignant cells	0.73319
CATTCCGCACATATCG-7	Malignant cells	0.99609
GCCCGAACAGTTCGGC-15	Malignant cells	1
GGAGAACTCCTGTGGG-5	Malignant cells	1
CATTGGACACACACCG-12	Malignant cells	0.993639
GCAGCCAGTAAACCCT-5	Malignant cells	0.953074
AACCAACTCATCGCTC-16	T cells	0.59275
GCTCGAGAGTATACCC-15	T cells	0.945954
TGTACGAGTCCAACCG-8	T cells	0.972928
TTTGGCCGTCAACAGG-7	Malignant cells	1
TGTTAGGGTGCACTTA-15	T cells	1
CAAAGCTAGCGATACG-16	T cells	0.544213
CTGTATTTCTGTTTAC-6	T cells	0.969238
TTCGATTAGGATATCA-6	Malignant cells	1
GAACGTTCAATGGTCT-14	Malignant cells	0.988338
AGCTATGAGTGAAACT-5	Malignant cells	0.795053
CTAGCGGAGGCCTCTG-15	TAMs	1
TGCATTTAGGATTTGA-6	T cells	0.901741
ACTTCCGTCCTGGGAC-8	T cells	0.990623
CGCAATACAATTCTCT-14	Malignant cells	1
GGGTGTCTCAATGCAC-8	T cells	0.991539
TGGGTTACATAAAGTG-15	TAMs	1
TGTTAGGCAACGGACA-15	TECs	0.981694
ACAGGCCTCGACGGAA-6	Malignant cells	1
ACCTGCTTCCAATCCC-5	T cells	0.991238
AACGGGACAAATAGTG-7	Malignant cells	0.999989
CAACCAACACGCCGAT-12	Malignant cells	0.637841
TTGTTGTCAGGGAGTT-8	T cells	0.999401
GTCGTAAAGACCCTAT-15	Malignant cells	0.996628
GAACTTGTCAAGAGAT-16	Malignant cells	1
AAATGCCTCCATGACA-14	T cells	0.998879
AACTGGTGTTTAGGAA-12	Malignant cells	0.992311
GGGCCATAGAATACTG-8	TECs	1
TTAGCGATCAGGTCTA-14	T cells	0.920971
CGATGATTCGGGAAAC-15	T cells	0.940345
AATGCCAAGGGTCCCT-8	CAFs	0.830276
AGCCTTCAGGATTTGA-15	TECs	0.947115
GGAATCTCATGGCCTG-7	TAMs	0.771678
TCGAGCGGTCAGAGTG-16	TAMs	0.882169
TTGTCTAGTACTAGAA-14	T cells	0.976604
GACTAGTCAAGCAACG-16	Malignant cells	1
TTGTCTAAGCTCGGCT-6	Malignant cells	1
CAGCTGGCAAGACTTC-15	TECs	0.960465
ATCCTCGGTATTCTCT-16	T cells	0.770549
CCCTAGTGTAGGTAAT-15	T cells	0.989472
AGTGCGCGTTATGCAC-15	Malignant cells	1
GTTGGGCCAACGTAGG-13	T cells	0.926362
TGAGTCACAAGGTCGA-17	TECs	1
AACTGGTTCCGAATTG-6	Malignant cells	1
TCACAGATCGGATCGC-12	Malignant cells	0.991015
TTGCTTAAGTGTCACT-8	TECs	1
GGAATCTCAAATGCTC-8	TECs	1
TCCGACTTCTGACTTT-8	TECs	1
CCCAGAGAGCAGAAAG-10	T cells	0.990163
GCGCATGCACTAAACC-8	T cells	0.937635
TAGCACATCCACCTAC-12	Malignant cells	0.996184
GACCAATCAAGATTAG-14	Malignant cells	0.998984
AAACGAATCGGTAGGA-12	T cells	0.974039
CACTGAACAAGTAACA-8	TECs	1
CTGAATGGTACGGAGT-7	Malignant cells	0.992907
TGCCTGTAGAGAACCC-5	T cells	0.751619
CGGACCATCCAAGAGG-8	T cells	0.995317
CACCACTGTGGATTCT-8	Malignant cells	1
TGCGTAAAGCTGAGGT-16	T cells	0.985449
AGCCTGGCACACTAGT-14	Malignant cells	0.992782
CCCAGAGTCCTTTGCG-19	T cells	0.818398
GGGTTATAGGTTTCTG-15	TAMs	1
CTACAGAAGGACTAGC-8	TECs	1
GGGTGTCAGTCGTACT-12	Malignant cells	0.994333
TATCTGTAGAATATCG-5	T cells	0.96086
CACTGAACAACGGACA-5	Malignant cells	0.934439
GCGAGTCAGAGGTCCA-8	TECs	1
GATTAGCAGACGCCCT-8	Malignant cells	1
CACCTGTGTTTGCCCT-14	Malignant cells	0.986303
TTCGATTAGAAGCCTG-16	Malignant cells	1
ACTTCCGAGAGAACCC-13	Malignant cells	0.99873
CTCTCAGTCCGGCTGA-19	Malignant cells	0.772852
GCCATAACAAAGGAAG-8	Malignant cells	1
TAGCATGGTCCAGACC-16	TAMs	0.872714
AGTTTGGGTCATCGTA-7	T cells	0.985775
ATGCATGCACGCTAAT-15	T cells	1
AGCCTCTGTTCAGAAA-16	T cells	1
CCATACCTCCTTTGAT-7	T cells	0.973623
AAGGTTCAGTGCAACG-7	Malignant cells	1
CCCGTTATCTGTTTAC-8	Malignant cells	0.615938
TTGACGATCTTAGTGG-5	TAMs	0.817228
GCGTTGGAGTTCAACC-5	Malignant cells	1
TCCGACTTCACTGGTA-6	T cells	0.978815
ATAGTCGGTTTAGAAG-16	TAMs	0.822489
GCATTGATCCGTTAGA-12	Malignant cells	0.989353
CTCACCACATCCCTTG-7	Malignant cells	0.983782
CACATGATCTCTGCGT-5	Malignant cells	0.803374
GCATTGAAGGGCTCTC-15	Malignant cells	0.977066
TAACAGCCATGTGGGA-8	Malignant cells	1
TAGCCGGTCCATATCT-17	T cells	0.656119
CGTAAACGTTGTCGGC-9	Malignant cells	0.982496
CACGTTCTCGAACCGC-7	T cells	0.992436
TAGGTGTGTGACGCAA-12	Malignant cells	0.99111
TTACCCGTCCATGACA-15	T cells	0.987958
ACAAAGAAGCTGAAAT-8	TECs	1
GCGCATGTCTGAAAGA-5	Malignant cells	0.794972
TACATTCCAGGTCCTG-5	TAMs	0.909732
TACCTCGAGTTGCGCC-14	TECs	0.847889
AGCGTATGTGGCCTCA-15	TECs	0.953521
CGTAAACGTCTGGTCG-9	Malignant cells	0.995821
TGCCTGTCATGGTTTG-8	Malignant cells	1
AGTCCGGGTCGACTGC-15	TAMs	0.994279
AATGGAATCAGGAATA-15	TECs	1
ACAAACCTCATTCATC-15	TECs	0.967407
CAGTATGCACGCGCAT-9	Malignant cells	1
GATCATGGTACGTAAA-7	Malignant cells	0.993748
TGCTCACGTTACGGAG-9	Malignant cells	1
GGAGTAGAGTTTGGAA-5	Malignant cells	1
GTGTGATTCAGCCGGT-15	TAMs	0.956483
AGCTGATAGTTCCAGT-16	Malignant cells	0.994706
CCACAGGTCTTCCACG-6	T cells	0.990998
TCACAAGAGAATCAGT-8	TECs	1
TCGCCTAAGGGATCCA-15	TAMs	0.964761
TTGCTTAAGAGCGGTT-15	Malignant cells	0.998191
GCGGAAAGTAACCGAG-12	Malignant cells	0.994361
GCATTGAGTGTCCCAG-15	Malignant cells	1
ATTACTCTCGCACAAT-12	Malignant cells	1
CGCACAGTCGAGTGTT-5	Malignant cells	0.967534
CGCGCAAAGGTACTCT-15	TECs	1
AACATCGCATCTGCAA-5	Malignant cells	0.786447
AGTTACGCATTACCTT-14	T cells	1
TTCTGTAGTTACGAAA-5	Malignant cells	0.996499
TCTCTGGCATCGTACA-15	TAMs	0.944071
CTACTTAGTCCTCAGG-7	Malignant cells	1
AGTGCGCTCCGGCTGA-8	T cells	0.997797
TCAAAGCGTGACAAGC-7	Malignant cells	1
TGAGCCGGTTTAGAAG-14	T cells	1
CTCCCAATCCATACGA-15	T cells	1
TGAGCCGCAACTCGAT-14	T cells	1
TCACAAGCAGGCAGAT-15	Malignant cells	1
TCAGGTAAGCTGAAAT-7	Malignant cells	1
CTTTGCGTCGAGTGTT-8	Malignant cells	1
TTTGGCCTCGTTCAGA-15	T cells	0.981996
AGCCCGACATTCGTCC-5	Malignant cells	0.851451
ACGTTAGGTTGGCTTA-15	TECs	0.986885
GCACCTTTCGCAGATT-15	TAMs	1
GCCCGAATCTCAGATG-10	T cells	0.938919
CACCACTGTGGACCAA-20	Malignant cells	0.991737
GACTAGTGTATTCGCA-16	T cells	0.913067
TCACAGATCTGACATG-5	T cells	0.985861
TTGCAGATCCCGCAAG-12	T cells	0.993304
GGAGAACCATCCGTAA-15	Malignant cells	0.948041
GGAGAACGTGGACCAA-20	TAMs	0.811806
AGGCCCAGTATTCACG-7	Malignant cells	1
CCCACATGTGCTTACA-12	Malignant cells	0.995491
TCACCACCAAGCGGTA-5	TAMs	0.631481
CCCTGATCAAGGAAGA-8	TECs	1
TTTACGTAGCCTCGCA-12	Malignant cells	0.99253
CGCGCAAGTGGTAAGC-15	T cells	0.999333
GTCGTAAGTAACGGTG-6	T cells	0.944956
GAAATGAAGCCATTCA-8	T cells	1
GGTGTCGCACAGGAAC-7	Malignant cells	1
TACGCAATCTCGTAGA-5	TAMs	0.956763
AATGGAAAGACAGTGC-14	Malignant cells	1
CACGTTCCAGTAGTTC-9	TAMs	1
CTGTTCGAGTATGCTC-8	T cells	0.974486
TGCTCGTTCACAGGGA-15	TAMs	0.956383
GCCTAGGCATCAGCTA-16	T cells	1
AGGCCCACAAGCCAGA-20	Malignant cells	0.999867
TTACGTTGTATATGGA-14	T cells	0.697257
AGCCCGACACTAAACC-15	Malignant cells	0.847468
ATAGGCTTCTATCTCA-8	Malignant cells	0.981775
TTACGTTGTTGGCTAT-7	T cells	0.879941
AGCGTATTCACCCGGA-15	T cells	0.960732
TCGGGACAGTAGCAAT-5	Malignant cells	0.976633
ACCGAATCAAGGACCA-6	T cells	0.806995
CCAGAATCAGTCAGAG-15	TECs	0.635938
GATCATGGTTAACTCG-12	T cells	0.989437
GTCCATCAGTCCTTCC-5	Malignant cells	0.976968
GTGATCAGTGTCCCAG-19	Malignant cells	1
TCTCAGCCACCCATCT-8	TECs	1
CTTCTAATCCACACCT-12	Malignant cells	0.995541
AGCGATTGTAGCATGG-15	Malignant cells	0.999506
GGGAACATCGCTCGGA-15	Malignant cells	1
TATTGCTGTGCTTTGA-11	TAMs	1
CCCTCTCCACTAGCCG-15	TECs	0.923383
GGAACTTCATGATTGC-16	TAMs	0.776843
GTAGGAGTCTTACGGA-8	TECs	1
AAATGAGCAACTCGAT-19	TAMs	0.953388
AGTTTGGAGGTTAGTA-9	T cells	0.974541
AAGGTTCTCCGTGCAG-16	TAMs	0.851625
ACAAACCCAGGGTAAC-7	T cells	0.669371
GCCCGAATCGCTATAG-18	Malignant cells	1
TTACGGAGTCATCAAC-17	T cells	0.972268
TTGTCTAAGACAGTGC-7	Malignant cells	1
AGGCCTGCAGGAGCAT-16	TAMs	0.785447
CTCATGCTCCGAGGAA-7	Malignant cells	1
CTCCCAATCATCGCAA-8	TECs	1
ACCATCCAGTCTAGAA-12	Malignant cells	0.994959
AACGTACGTAACTCCA-7	Malignant cells	0.945071
TGGGTTAAGCACACCC-5	T cells	0.983599
GCGTTGGTCACTACCC-17	TAMs	1
TACATGGTCGGTCGAC-14	Malignant cells	0.993287
GCAAAGGTCCATCTAT-8	CAFs	1
GCCCAGAGTTGGCGAA-7	Malignant cells	0.97793
TCGCAGGTCCGTGCAG-20	Malignant cells	1
CCTGCTACAACACGGA-5	Malignant cells	0.997632
GTAGTACGTTGAAGCG-12	CAFs	1
GAGCATTTCCATTGAG-16	T cells	0.951881
CTCCCAATCCTGTGGG-7	Malignant cells	0.97757
CCATACCCAATGAAAC-14	Malignant cells	1
GGCACGTCACGCTAAT-16	Malignant cells	0.720761
GATGATCAGCAGAATT-7	Malignant cells	1
AAACTGCCAAGTTGCT-12	Malignant cells	1
GCGGGTTGTACGCAAG-15	TECs	0.991612
TGCCTGTTCGATAGGG-14	TAMs	1
TGGGTGCGTTAAGTCC-5	Malignant cells	0.9847
AAACTGCTCCTCCATG-15	TECs	1
CCATACCGTCACAGTT-6	Malignant cells	0.999356
CCTTGCAGTGTCTCGG-17	Malignant cells	0.998775
GTTACTTTCCGCTATC-15	T cells	0.97502
AGCTGATCAGGTTATC-8	TECs	1
AGGCCTGGTCCGAGCT-7	Malignant cells	0.992066
CAAGAAAGTCATGAGG-6	T cells	0.871462
GACCTTCCAAGGAGGG-8	TECs	0.994208
GAGTGAGCAGTATACC-5	Malignant cells	0.999023
TAAACCGAGTCCCGCA-15	TAMs	0.961751
TCGATTTCAGTAACCT-9	Malignant cells	1
CCACGTTGTTTCTCTA-11	TAMs	1
TATGTTCTCGAGGTAG-7	Malignant cells	1
TCAAGGTAGGTCACTT-15	TAMs	0.922665
GAGGTCCAGAGCGAAA-14	TECs	0.978972
ATGGATCAGCGTGTTT-15	TAMs	1
GACTAACAGTAGGAAG-16	TECs	1
CTCACCAAGCTATCCA-17	TECs	1
GAAAGTAAGTTGGAAT-15	Malignant cells	0.921419
GAATCTGGTTTGTGAC-8	TECs	1
TGTGGCGCATCTCTCG-8	TECs	0.907511
GCGATTACATGCACTA-5	Malignant cells	0.730273
GGAATCTTCGTCCCAT-15	T cells	0.96401
AGTGTACAGGATATCA-5	Malignant cells	0.98995
CAGGATTTCAGTACAC-15	TECs	0.936731
GAGGATGTCGCGGCAT-13	TECs	0.926377
TTCGCGTAGACACGGT-18	Malignant cells	1
TTAGCTTTCCAGTACA-9	TAMs	0.915053
TTAGGTGTCTCTGTTA-14	Malignant cells	0.999294
AAAGGGCGTCTGATTG-8	Malignant cells	1
GATGATCGTGCTAGTT-16	Malignant cells	0.982805
GCACCTTCATCATGTG-8	Malignant cells	1
GTGCCAGAGCCATTCA-16	T cells	0.944928
TCACAAGAGAGTTTGA-12	Malignant cells	0.992858
CTCATGCCAAATTGAG-6	Malignant cells	1
GTTATGGGTCAGTGTT-14	T cells	0.809783
TTGCACCTCTACCCGT-12	Malignant cells	0.995344
TCTAGTTTCCATTGAG-16	TAMs	0.905022
GAGTGAGCAAACGTTC-13	T cells	0.952849
GCCCAGAGTGGTAAGC-5	T cells	0.970092
CCCACATGTCCACCAG-16	TAMs	0.499593
CGGACCATCGTTGTAG-16	T cells	1
GCCCAGAAGGTTCGTT-8	CAFs	1
CTTGAAGGTATTCTTC-8	TAMs	0.678
TTTGTGTGTGCTGAAG-7	Malignant cells	1
CGCACAGCACGCGCAT-11	Malignant cells	1
GCGAGAACAGGTGTGA-8	TECs	1
ACCGAATCAGGCACAA-15	TAMs	1
ACGGATTGTCTCAAAC-7	Malignant cells	0.9993
CACCACTAGCACCATT-8	TECs	1
GCTGAGCTCGTCCCAT-15	T cells	1
TGTGTCCCAAGGTTCT-7	Malignant cells	1
AGACAAATCGTTGTTT-5	Malignant cells	0.855211
TACCTCGAGTCGTGAG-18	T cells	1
TTGTTGTGTATCTCAG-16	T cells	0.968322
AGATAGAAGACTAGGC-7	Malignant cells	1
GCAAAGGTCTGGACAT-20	Malignant cells	1
AACGAGGCACAGGAAC-8	T cells	1
CCGAAGCGTGCATTCA-17	TECs	0.916674
GCTTGCTTCTTACGGA-19	T cells	0.851996
TTACCGCGTCTCGGGT-7	Malignant cells	1
CCCTGATGTCTGCACG-14	T cells	0.99758
TTGAGCAGTTTCACCC-15	TECs	0.95636
AGCTGGCGTTCTCGAA-12	T cells	0.992648
CACAGATTCATGAACC-8	Malignant cells	0.951231
ACTACCCCAAACTACC-20	Malignant cells	0.9962
CCACAGGTCTCTATCA-15	TAMs	1
CACAACACAATGATGA-8	TECs	0.910309
CTGAATGAGCGAGAAA-5	Malignant cells	0.995607
TGACAACGTAAACGGC-12	Malignant cells	0.995061
CTGTTCGCATAGGCGA-14	TECs	0.379066
CCAGAATGTTACGGAG-5	Malignant cells	0.994808
TCAGTTTGTTCGGGAA-15	T cells	0.953953
TGTGTCCTCGAACACT-8	CAFs	1
ATCCTCGGTGTCCAGC-8	CAFs	1
GTAGACTCAAATTGAG-14	Malignant cells	1
CTTCTAAGTATTCTGG-16	T cells	0.843315
GTTGGGCGTCCACCAG-19	T cells	0.967582
AACTTGGAGGCATGCA-8	Malignant cells	1
AGTGCCGGTCCTCAGG-6	T cells	0.944783
GCATTCCAGTGCAACG-8	TECs	0.822382
TACTAGGTCACTGATG-15	TECs	0.841051
GCCAGACAGTGAAGGA-6	T cells	0.731462
GGCACGTGTTCGGGAA-15	Malignant cells	0.999542
CCCACATAGGTAAGTT-6	Malignant cells	1
CTTGCCACAACGGACA-5	Malignant cells	0.893087
CTCACCATCTTGCGCT-8	Malignant cells	1
GATCATGAGAGTTCGG-5	Malignant cells	1
TTTGGCCCATAGGCGA-5	Malignant cells	0.716543
TGCTCACAGCGAATAT-14	T cells	0.526261
CGCAGGTAGGGTATCG-15	TAMs	1
TACAGCACACTCGGAC-7	Malignant cells	1
AGTGTACCAAAGCTGG-5	Malignant cells	1
TAACGGTTCCCTACGT-5	TAMs	0.875378
TTTACGTGTATCCTTT-15	Malignant cells	0.991574
ACTACCCTCGGTCAGC-7	Malignant cells	1
AGTGTACCACAGATGG-5	Malignant cells	0.969454
CCCTAGTAGCATACCT-5	Malignant cells	0.981301
TGGGTGCTCTATCTAC-10	T cells	0.984741
TATCTGTGTAAACGTA-16	Malignant cells	1
ACCGAATAGAACGACC-15	TAMs	1
CCTTGCAGTAGGTAAT-8	CAFs	1
AAAGGATTCTGGCCAG-14	T cells	0.679132
ACCGCAGAGTAACATG-7	Malignant cells	1
CCTAAAGCATCTCACC-9	Malignant cells	1
CCCAGAGTCGCGTGAC-16	T cells	0.998272
AACTGGTAGACCCATT-18	Malignant cells	1
GCTTTCGGTCCAGACC-6	Malignant cells	0.996208
TTAGGTGCAGAAAGAG-13	CAFs	0.982744
CGCTGGATCTATAGGC-8	Malignant cells	0.999987
ACTGCAATCGTGAACT-7	T cells	0.859867
CCCTCTCCAGCGTCGT-6	CAFs	1
GCTTAAGCATCATCGA-8	Malignant cells	1
CTCAGAAAGGTACATA-16	TAMs	0.885491
GCGATCGAGGTTAACA-6	B cells	0.956489
TGGACATCAACGGACA-5	Malignant cells	0.836455
TAAACCGCAAAGCTGG-12	TAMs	0.974489
AGCGTATGTCCGTGCA-7	Malignant cells	1
GTCACTCGTGTGTGTT-8	T cells	0.951753
TAGGTCATCGATCTTT-20	Malignant cells	0.993435
AGCCCGAGTTCAGTTG-8	TECs	1
GCCAGCAAGGATGCCA-15	Malignant cells	0.982509
GTAGGAGAGTAGTGTA-7	Malignant cells	1
GCGAGAAAGTCGACCC-10	TAMs	0.801345
ACATGGTTCGAGCGCT-9	Malignant cells	1
ACCGAATGTCCGTAGC-16	T cells	0.91019
TGCCTCATCCAAACCA-10	TAMs	0.837781
ATTGTCTTCTTACGGA-10	TAMs	0.993752
AGGCGAACATCATGTG-9	T cells	0.985986
GTTGGGCGTGGCCTCA-16	T cells	0.918561
TAACTTCCAGGTAGCA-14	Malignant cells	1
GGAATCTCATGGAGGT-5	Malignant cells	0.878232
TTACCGCTCGATCGCG-15	TAMs	0.986009
TGATTTCAGGAAACTT-5	Malignant cells	1
ACAAACCGTATCTGCA-8	T cells	0.546498
TGAATCGTCGATATGC-19	T cells	0.994994
CTCAGAAGTACTTCAG-15	TAMs	0.999644
GTTATGGCATAAAGTG-8	T cells	0.967115
CCTCCCTCACTGAAGG-17	CAFs	0.734636
CTCTCGACAGAAGTGC-12	Malignant cells	1
AACCGATGTGTCTACA-5	Malignant cells	0.996042
GGCACGTGTGGGTAGT-13	Malignant cells	1
ACTAACGTCTCTTCCT-5	Malignant cells	0.893823
AGGCCTGAGAGCACTG-15	T cells	1
GCTTAAGTCTGGCACG-7	Malignant cells	0.977223
GTGGCGTGTTTGATCG-18	Malignant cells	1
TTTGGCCAGGCTCCTG-5	Malignant cells	0.980784
AGCGATTCAAAGCTTC-7	Malignant cells	1
CCACGTTAGATAGGTT-18	Malignant cells	1
GATGGCCGTAACGGTG-8	TECs	1
TTAGGTGTCCGGAAAG-16	Malignant cells	1
TTTGGTTAGAGGTACC-15	TECs	0.952672
AACATCGTCAGTGGTT-8	TECs	1
ATTTGTCTCGATGCAT-14	Malignant cells	1
CAGCTAATCGGAGTTT-15	T cells	0.994078
TGTAAGCTCACCACAA-16	TAMs	0.869735
TTGCTATCAATGGCTT-17	TECs	1
AGGCCCAAGAAGACTT-15	TAMs	1
GTGCACGCATTGCACA-5	TAMs	0.748044
GGTGTCGCAATGAAAC-12	Malignant cells	1
TTCGTTACATCCCAAA-15	TECs	0.937424
TCAGCTCAGAACGACC-15	TECs	0.997912
TCCGACTCAAAGAAGG-5	Malignant cells	0.991416
ACCTGCTGTTGTGAGG-15	TECs	1
ATTCGTTAGGGAAATG-12	Malignant cells	0.99351
CTTAATCTCCATATCT-13	T cells	0.960931
GACTAGTAGTGAAACT-16	TAMs	0.796123
TGGCCTTCAAATAGTG-6	T cells	0.950948
TTACTCACAACTCAAC-7	T cells	0.966998
GTTATTCGTAGCGTTT-18	Malignant cells	1
GGCGAAACACGTACAT-15	TECs	0.968737
CAATCCCTCCATCTAT-15	T cells	0.989624
CCTTGGTAGCTCCATA-5	Malignant cells	0.89871
TGCTATTCAGGCACAA-19	TAMs	0.709104
GCTGCGAGTCTGGATT-16	Malignant cells	1
GCGAGTCCACAGCTTA-15	Malignant cells	0.98514
GCCCGAATCTCTTAAC-8	TECs	1
AATGTCGAGGTCCTCG-18	Malignant cells	1
GTTCAAGCACTTTGGA-16	Malignant cells	1
TGGCAATGTACGGATG-20	TAMs	0.595413
CACGTTCAGTAGTGTA-20	TAMs	0.63585
TTATGTCAGAAATCTG-5	Malignant cells	0.87347
TTACTTGAGGAAGGTA-8	T cells	0.582663
GTAGACTAGAATCAAC-15	T cells	0.996817
TATGTTCCAAACGACG-14	T cells	0.510642
TGCGTAACAAATTCCG-15	TECs	1
TTTGAGGAGCATGTGG-15	TAMs	1
ACCATCCTCTATCCTA-20	TAMs	1
TCGAGCGCATCCGTAA-7	T cells	0.871558
TCGCAGGGTAATGTAG-8	TECs	1
TTCGGTCGTTGTGACT-15	TECs	0.951917
GTAATCGCAAGTCTGT-15	TECs	1
GAAAGTAGTCGAGGAT-8	TECs	1
GCTGAGCAGTGTAATG-7	T cells	0.82225
ACATGGTAGTACAGTA-6	TAMs	0.991902
TCACCACTCAGGTCTA-15	T cells	0.953109
ACCAAACGTCATAAGA-15	TAMs	0.82784
TACGCCTCACACACCG-15	TAMs	0.855694
CAATCCCAGGAGAACA-16	TAMs	0.812162
TGGGTGCTCCACACCT-5	Malignant cells	1
AATGTCGGTCATTGCA-7	Malignant cells	0.974111
GATGGCCCAACCTCCT-19	TAMs	0.797664
GGGTCTGGTTACCACA-15	TECs	0.968836
TAGCACAAGTACTCTG-7	T cells	0.983124
GCTTAAGCAAGCTTTG-8	TECs	0.995683
TAACGGTGTGGAGTGT-7	Malignant cells	1
ACAGACTAGCATGATA-11	TECs	1
GCGCCAATCGATCTTT-10	T cells	0.55931
CTAGCGGTCTTCTTCC-8	T cells	0.966486
ACCGGGTTCTTACGGA-20	T cells	0.766517
TACTAGGTCAAGTTGC-19	T cells	1
ACCATCCTCCTATCAT-13	Malignant cells	0.995639
AGTTTGGAGGTGTTGG-5	Malignant cells	0.983616
TTAACGGCAGCAACCC-19	T cells	0.86645
CAAGAAAAGGGATCCA-5	Malignant cells	1
GGAACTTGTCATAGAA-16	T cells	1
GTAGGAGGTATGTTCG-14	TECs	0.55603
ATTTGTCGTCATCGTA-10	CAFs	0.965144
TAGTCCCCACTGGGCT-14	Malignant cells	1
GCGTAGCCATCCCGGA-6	T cells	0.980618
GCGTTGGAGCAATAAC-16	TAMs	0.597297
CGTGGCACAACGTCGC-5	T cells	0.836345
CGTTCCATCACGTGTA-15	T cells	0.973141
TGGCGCAGTTTCGTTT-14	TAMs	0.928218
GTAGGAGTCAAAGTAG-6	B cells	0.825984
AACCTTTGTCGCGCTA-16	TAMs	0.838381
GGAACTTCATGGATGG-7	Malignant cells	1
AACCAACCAGGTCTGC-7	Malignant cells	1
ACAAAGAAGGATGCCA-16	TAMs	0.817603
CTCTAGCTCTCTGCAC-12	T cells	0.747695
TATGTTCCACTTGCGG-5	Malignant cells	1
TTTGGCCAGACGCCCT-16	Malignant cells	1
GAGCGCTGTAGAATAC-5	Malignant cells	0.993968
TGCATGAAGTGTCGGA-11	TECs	0.969823
AAATGAGTCTTCTCTC-15	Malignant cells	1
TCGGGACCAGCGCGTT-5	Malignant cells	1
ATGTTTCTCGGTGATT-16	T cells	0.967422
TTGCTATAGAGTGGAA-14	TECs	0.895735
CAATCCCTCCATCATT-5	TAMs	0.887054
CCTCCCTTCCGAGGAA-13	Malignant cells	0.434429
GATGATCAGTGTTCCA-15	Malignant cells	1
TTGTTCATCCATAGGT-7	Malignant cells	0.997213
CAGTGTAGTACTTCAG-12	Malignant cells	0.991848
GCATGATGTGGACGAT-8	TECs	1
CAATCCCAGTCCCGCA-15	CAFs	0.989372
AACGTACTCTCGGCGA-12	Malignant cells	0.994722
GATGATCAGAGCCACA-8	T cells	0.615494
CAAGAAAAGAAGACTT-8	CAFs	0.984828
CGCACAGTCGTCCCAT-16	T cells	0.947191
AGCGATTAGTTGACAA-8	TECs	1
AGCGTGCGTCAAACAA-16	Malignant cells	1
GGAGGATAGAGCTCCC-8	CAFs	0.994932
TTGTTGTCAAGAGATT-15	Malignant cells	1
TAATTCCCACCGTCTT-16	TAMs	0.818167
AGATAGAAGTTGAATG-9	Malignant cells	1
ATGTCGATCGGTTCCT-8	Malignant cells	0.979561
CGCAGGTAGATCACCT-8	TECs	1
GATGATCTCACTAGCA-5	Malignant cells	1
TCAGTCCAGGTAAGTT-12	T cells	0.969375
AGCTATGGTAGAGAGA-5	Malignant cells	0.997612
ATCCAGATCCATACCC-11	TECs	0.961541
TCGAGCGCAAGTAATG-5	Malignant cells	1
CGTGGCAGTACGCCCA-9	Malignant cells	0.998103
CTAGCGGGTTCCGCGA-7	Malignant cells	0.999075
GACCAATGTCAAGACG-16	T cells	0.969419
TGACTCCGTTTGCCAA-6	T cells	1
TAGCGGCAGCATGATA-14	Malignant cells	1
AGTGCGCGTAGCGGTA-15	TAMs	1
GAGACTTAGGCTGGAT-8	TECs	1
TAAGCCAGTTAAGGGC-6	T cells	0.837043
TCAATTCTCCATGACA-19	T cells	0.968421
TCCCACACAGCAATGG-13	T cells	0.955674
ATTGTCTAGTTCAACC-10	CAFs	1
TTTGGCCAGAGAACCC-14	Malignant cells	1
CCTTAATTCGAGCGCT-8	TECs	1
TATCTGTAGTCCCTCT-6	T cells	0.947896
AATGGCTCATCTCACC-12	T cells	0.992031
CCAATGACAAGCGTCC-14	Malignant cells	0.990426
GCCCGAATCATCGCAA-8	TECs	0.920778
TCACCTGGTCCAAGAG-14	TECs	0.967394
CCCTGATGTAGACACG-16	Malignant cells	1
ACCGGGTTCTGATCCC-15	Malignant cells	0.992132
GGCGAAATCCAAGTCA-19	T cells	1
TACCTATCAGGCAAGT-8	T cells	0.96182
CTTAATCCAACGGGTA-14	Malignant cells	1
ACAAACCTCAGTGGTT-5	Malignant cells	0.993407
GTCCATCAGACGACTG-16	TAMs	0.812801
TAGCACAAGCTAACAA-14	TECs	0.921609
GTCACCTAGTACAGAT-14	Malignant cells	0.99513
CTCCCAACAGCCGAAA-12	T cells	1
TTCATTGGTGGACTGA-5	T cells	0.440642
GTCCATCCAGGCATCC-8	Malignant cells	0.992351
CGCAGGTTCAGTTGAC-15	Malignant cells	0.985098
GCAGATTTCCTAGAGT-11	T cells	0.959335
GGGAACACACTTACAG-15	Malignant cells	1
GGGTTATTCGTTTGAG-5	Malignant cells	0.607164
AGATTCGAGGTTGTGG-5	T cells	0.970524
ATCGAGTGTCCGCTTT-5	Malignant cells	0.959075
CCTTAATAGTCGACCC-7	Malignant cells	1
TTGCCCATCGGTTAGT-19	T cells	0.988732
AACGGGAGTCCTATTT-12	Malignant cells	0.995387
AGCCAGCCATATAGAG-8	Malignant cells	1
ACTACCCTCCAAGAGG-7	Malignant cells	1
TGTGACACACTGGGCT-12	T cells	0.958806
CTAGGATTCATTCTTG-11	T cells	0.949956
GACCGACGTTCCGCGA-17	TECs	0.916685
GTGTCAAGTGGAAGCT-5	Malignant cells	1
GGGTCTGAGGTGTTGG-8	TECs	1
CATTCATAGACCCTAT-15	Malignant cells	1
CGGACTGAGCCTTTGA-16	TAMs	0.883806
CACTGAATCTAAACGC-7	Malignant cells	1
AAGGTTCGTCAAACAA-17	T cells	1
CTTGCCACAGTGGTCC-12	Malignant cells	0.995229
ACTGCAATCCCGGGTA-7	Malignant cells	1
GCTCCTACATTGTTCT-17	T cells	1
ATCCCTGCATTAAGGA-14	TAMs	1
CAGCCTTCAGGCAGAT-19	T cells	0.951841
GTGACATAGCATACCT-11	T cells	0.961122
CTCACCACACTGCTCT-6	T cells	0.796217
TCAAGCAAGTTATGAG-5	T cells	0.969936
CACAGATAGGGTCCCT-7	T cells	0.994575
TCAGTCCTCCAGGTAT-9	TAMs	0.933871
ATGTCTTCAGATTTGC-9	Malignant cells	1
ACCGAATCACGCGACT-8	CAFs	1
TCAGGGCCACAGTTCA-14	TAMs	0.999652
CAACGGCAGAGCCACA-14	T cells	0.634375
TCAATTCCATTCACCC-6	T cells	0.995559
TTAACGGGTCACCCGA-15	TAMs	0.998539
ATCGAGTTCTTTATCG-14	TECs	0.896139
AACGAGGGTTTGTACG-5	Malignant cells	0.426298
AACCTGAGTTGGAGGT-7	Malignant cells	0.998562
TAGGTCATCATTGCCC-13	T cells	0.966546
CACTGAATCCAACAAC-15	TAMs	0.977269
GCTTAAGGTTCTCGAA-8	TAMs	0.745806
AGTTTGGCAATTGTGC-15	TECs	0.976345
TATGTTCAGCTTCAAC-12	Malignant cells	0.997513
TGATTTCGTTCTGAAC-5	Malignant cells	0.96227
ATGTTTCTCGTTCCGT-5	B cells	0.837027
TCAGGGCGTATTCTTC-6	Malignant cells	0.977458
ACAGCGCCACTCCTCA-15	CAFs	0.988917
GGGTCTGAGCCATTCA-18	T cells	0.94169
CCCTGATCAAATTGAG-17	T cells	0.952658
TTGCACCTCGTGAACT-15	TECs	0.988771
ACCGCAGAGCAGAGCT-10	T cells	0.924725
CCGCATTAGGCTCAGA-7	Malignant cells	1
GCCCAGAAGCGCATTT-16	T cells	0.973231
TGCTTTATCTTCATAC-5	Malignant cells	0.940698
CATTGGAAGCCTCGCA-20	Malignant cells	0.997756
TGAGCCGTCCGAGGAA-13	TAMs	0.884975
AAAGATGAGCTATCCA-17	T cells	0.731408
ATGTCTTTCTAGCAGT-5	T cells	0.909447
GAACCTAAGTAGGAAG-14	T cells	0.992738
CCAGATAGTCATTGGT-5	Malignant cells	1
GCGCCAATCGATCTTT-20	CAFs	0.712569
GTGGATTCATGCGTTA-15	TAMs	1
GCTGTTCCATCGTGAT-7	T cells	0.96584
TTCGGTCCAGTGCGAA-14	TECs	0.648109
CCCGTTATCTGAAAGA-5	T cells	0.605531
CGCGCAATCGCTCTAC-12	Malignant cells	0.994455
TAGGTGTAGCGAGCTA-15	TAMs	1
ATTACTCTCTTAACGG-14	Malignant cells	0.992309
CAGTGCGAGCTGATTC-5	T cells	0.999417
GAAGTCTCAGCAACGA-16	TAMs	0.697075
TAACTTCAGAACAGGA-8	TECs	1
TGACTCCCACTTGCGG-5	Malignant cells	0.916384
TACCTATAGTATCTGC-9	Malignant cells	1
AGCCTGGTCCTTGACC-8	TECs	1
TACATGGTCTGTTTAC-14	Malignant cells	0.989338
GCTCCTAGTACCCACG-5	Malignant cells	0.981156
TTCGATTGTCATTGGT-8	TAMs	0.704046
TAGCCGGTCCTGTGGG-13	T cells	0.985288
TCACAAGAGCAGGACT-5	Malignant cells	1
AGCGTGCTCACCACAA-16	T cells	0.986986
AGTTACGGTGCTTACA-12	Malignant cells	0.995905
GTCCATCAGTGTAATG-14	T cells	0.989181
GTTATGGGTGAATCGG-8	TECs	1
TGCTTCGAGAAATACC-16	T cells	0.987976
ACTGCAAAGAGGAAGT-5	Malignant cells	0.637454
CGTAAACAGCGTCTGC-17	T cells	1
ACCCAAAAGCGAGCTA-8	CAFs	1
TTGACGAAGGGAAATG-5	Malignant cells	1
GTTACGATCTTATCAC-5	Malignant cells	0.977819
GGTAGGAGTTGGGAAC-12	Malignant cells	0.999622
GCTCAGGCAAAGGCCA-15	TAMs	1
GGAGAACGTTACTACG-7	Malignant cells	1
GCGAGTCTCTGGGCGT-20	Malignant cells	1
GAGGCTCGTAGCAGCA-7	Malignant cells	1
GTGACATAGATCGATA-14	Malignant cells	1
AGTCAACCACACTAGT-5	Malignant cells	0.955809
CAACCAACAGTCCTGG-8	Malignant cells	1
TACATGGCACAGGTAG-7	Malignant cells	1
GGAGAACTCGCAACTA-15	TAMs	1
TGCATGACATCCGTAA-10	TECs	1
GGTAGGATCGTCCCAT-16	T cells	0.849297
TATCGAGGTCACCGCA-5	Malignant cells	0.957549
ACCAAACAGCGGACTA-20	Malignant cells	0.98834
GATGGCCGTCTTAGCA-20	T cells	0.914161
GCAAAGGTCTTGTGCC-15	TECs	0.942597
GGTCATACATGGGTGA-13	T cells	0.96094
ATAGGCTGTTTAAGCC-15	TAMs	0.935703
CTAGGATGTATTTGCG-17	TAMs	0.972046
GCACGCACATCACAGT-12	TAMs	0.834318
CATGCCTAGTGCACAG-9	T cells	0.955426
GCGATCGGTGCATTCA-5	T cells	0.781023
TTGAGTGTCGGGTCCA-18	Malignant cells	1
CCCTAACCATACCCGG-14	T cells	0.719197
CCCTGATGTTTCCGGG-7	Malignant cells	1
GGTTGCGCATCCGTAA-8	TAMs	0.872316
TGCTTTACACCTATTT-5	Malignant cells	0.881633
CCGCATTGTTGGTAAA-7	Malignant cells	1
AGGCCCACACTTGCGG-15	TECs	0.968637
GTAGGAGGTCAGCAAG-17	TECs	0.996946
GCCCAGAAGATATGTG-6	T cells	0.973932
AACTGGTGTCATCGTA-15	TECs	0.955569
CGGTGCACAAGGGAGG-5	Malignant cells	0.817905
TTGGTCCGTGTTTCTT-5	Malignant cells	0.940845
TGCACCTGTCTCTGGG-15	TAMs	1
CCAGATATCAAGAGAT-5	T cells	0.751905
GGGCCATAGACCAATA-8	TECs	1
AACCAACAGTGCACAG-8	TAMs	0.878958
CTTCTAATCTCGCGGA-12	TAMs	0.617658
CAAAGCTGTCAAACAA-15	T cells	0.995083
ACAAACCAGCTAGTTC-12	Malignant cells	0.9852
CACAGATAGTCGAGCA-7	Malignant cells	1
TAACTTCGTGCTAGTT-19	T cells	0.991514
ACTACCCAGCATACCT-17	T cells	0.92317
CATTCCGTCAAGGCAG-16	T cells	1
TTCGCGTCAAGTAATG-5	Malignant cells	0.961877
GTAGACTTCGTCGCAG-16	Malignant cells	0.463001
CATTGGATCTGGAAGG-17	T cells	0.973421
CGAGTTAAGTGGACGT-8	TECs	1
CAAAGCTTCAGTACAC-10	T cells	1
GCAGCTGTCGATGCAT-20	Malignant cells	0.991782
TGAATCGCAATCATCG-14	TECs	0.771032
GAGGTCCAGTCATCTG-7	T cells	0.961452
GCGAGTCCAGCTATAC-15	T cells	0.988604
GACTAGTGTGCTGAAG-14	Malignant cells	0.989658
AGATAGATCAATGCAC-8	Malignant cells	0.992057
CTCTACGAGCCATCAT-5	Malignant cells	0.987999
TTCTGTATCGTCTAGA-16	TAMs	0.91684
TGATTTCTCTTACCTA-16	TAMs	0.860051
CATGCCTCACAGATGG-8	CAFs	1
CCTAAAGGTTCCAATG-10	T cells	1
GAAGAGCAGACACAAT-5	Malignant cells	1
TACATTCGTTTAGACC-16	TAMs	0.765639
CGCAATAGTCTGTGTA-19	B cells	0.852324
AATACGCAGGAGTCTG-14	TECs	0.96176
TCTATTGGTCTAACCA-15	TAMs	0.983557
ATGTTTCAGGAACCGT-15	T cells	0.988363
CCGTGAGTCGTGAACT-15	T cells	0.957317
TTTGCGCTCGCGTTCT-7	Malignant cells	1
ACAAGCTCAAGATTAG-12	T cells	0.717341
CTCCCAATCTGTGTCC-5	Malignant cells	0.945307
GTTATTCAGCACACCC-13	T cells	0.954257
ACAAAGAGTAGCAGGT-5	Malignant cells	0.998539
GCTCCTAGTTAACCAC-8	CAFs	0.790138
CTCAACCTCGCTTCAC-8	TAMs	0.885462
CAGCTGGTCCATTGAG-16	T cells	0.946856
TGGCAATTCGGCTATA-8	TECs	0.79398
AACATCGTCTTTCGAT-16	TAMs	0.611813
TGGTCAATCCGCCTAT-15	Malignant cells	1
GCTCCTAAGGATGTCG-12	CAFs	1
ACTAGGTGTTTGTACG-5	Malignant cells	1
GGTGCTGTCCTGGAAT-15	Malignant cells	1
TAGCATGAGGCACCTC-14	T cells	1
ATGTCTTTCTCTGCAC-7	Malignant cells	1
TGTGGCGTCCTGTGGG-15	TAMs	1
CAGTATGTCACTGGTA-15	T cells	0.99144
ATTTGTCGTCAATACC-9	Malignant cells	0.997877
CACCACTGTCTCGGGT-14	TECs	0.880853
TGTAGCAGTCAAACAA-5	Malignant cells	0.987898
AAACTGCCATCCTGGG-7	Malignant cells	1
TTACCGCGTCGTCGCA-16	T cells	1
GGATGAGCACAAACGG-12	Malignant cells	0.994072
GCGGGTTAGCTTACCA-17	T cells	1
GAACCGCGTAACAATG-8	TECs	1
TCACAGAGTATGGATA-7	TAMs	0.813363
GGCACGTGTATACGCT-7	T cells	0.923941
AACCTGAAGTATACGA-8	Malignant cells	0.98635
CTCGCTAAGGCAAGGG-5	Malignant cells	0.736587
CTCTCAGTCTTAGTGG-15	TECs	0.936002
TCGCAGGAGCCATCAT-19	T cells	1
GCTGTTCGTTCTTTGT-8	TECs	1
CAACGTACAAGAGCGT-8	TECs	1
CTTGCCAAGGTTACAA-7	Malignant cells	1
CTTGCTGTCATTCGGA-5	Malignant cells	0.911984
CCCGTTACAGAGCCAA-7	Malignant cells	1
CAACGTAGTTAAGGGC-8	TECs	1
TTCTAACCACACACAT-12	Malignant cells	0.992418
AAACTCGCATTCTTTG-5	Malignant cells	0.995753
CTAGGGCCACTAGGAG-13	T cells	0.94486
TCAGGGCTCTGTTTAC-7	Malignant cells	1
TGACAACTCGTCGCAG-8	T cells	0.990666
GAATCTGGTAGAAAGG-8	Malignant cells	0.989221
GAAACAAGTCTCTAAG-15	TAMs	1
CATGTTTGTCCTCAGG-12	Malignant cells	0.994846
ACGTGGCAGGATCCTT-8	Malignant cells	1
CCAGATAAGCCATTCA-12	Malignant cells	0.996841
GTACTTTCATCGGCCA-18	Malignant cells	1
CCTTGCACAGCGCGTT-15	T cells	0.994682
GCTGCGATCTATCTCA-18	T cells	1
TGCTTTAGTAATGTGA-16	T cells	0.661324
GAAGTGGTCACACGTA-13	T cells	0.914752
GTTGGTAAGTAACTCC-5	Malignant cells	0.930468
GCGTAGCGTGGACCAA-14	T cells	1
GCTTAAGTCACGTCAA-8	Malignant cells	0.946927
CCTGCTACACATTCTT-12	Malignant cells	0.991326
GCCTAGGGTCGAGGAT-5	Malignant cells	1
CCCTGATCACTTTGGA-15	T cells	1
GGGACCTAGGTTTCTG-17	TECs	1
TTCTGTACACTGCTTC-12	Malignant cells	0.99943
AAGGTTCAGGTTCTCA-7	Malignant cells	1
TAAGCCACAGTAACTC-16	T cells	0.939196
ACAGACTCAAAGGCCA-16	TAMs	0.83196
CCAGAATGTACTTCAG-7	Malignant cells	0.997568
TCACAGACACGCTCAG-8	TECs	0.976161
TATTGCTAGTACTCTG-8	TECs	1
ACATGGTCAGAAAGAG-8	T cells	0.997089
CTCTAGCAGAGAGTAG-5	Malignant cells	0.997464
TCAGGGCCAGCGTGAA-7	Malignant cells	0.99868
ACCATCCAGAAGCCGT-7	Malignant cells	1
GGAACCCTCATCATGG-14	Malignant cells	0.993156
GGGACCTAGCAGAAAG-5	Malignant cells	0.580107
TCAAGACGTAGGTCTT-12	Malignant cells	0.9984
TTGTTGTGTCATCAAC-16	TAMs	0.877736
GTTACGAAGGGCTTCC-8	Malignant cells	0.990097
TTGCGAATCTGGCACG-8	TAMs	0.882845
ATAGTCGCAGATGGCA-15	TAMs	0.976786
TGGAAGGTCTCGTAGA-19	T cells	0.988013
TTAGGTGGTTTAAGGA-5	B cells	0.559782
AACCGATTCGTGGAAG-5	TAMs	0.801337
GATCATGGTAACATAG-5	Malignant cells	1
GTCACCTAGACACTTC-5	Malignant cells	0.738578
CACTGAAGTACAACGG-18	Malignant cells	1
GCGATTAAGTTACCAC-5	TAMs	0.570767
CACTAAGCATTCCCGT-5	Malignant cells	0.970928
GAAACAATCCTAAGTG-5	Malignant cells	1
CTAGGATCAGGCATTT-15	T cells	0.946614
TGTACAGAGTCCGATT-5	Malignant cells	0.979646
TCAAGGTTCACGTCAA-14	Malignant cells	0.998812
ATATTCCTCGTTCTAT-5	TAMs	0.830792
TATGTTCCAGGGAGTT-16	TECs	0.429695
ACTGTCCGTAAGTCTC-5	Malignant cells	1
AACCGATTCCCACTTG-12	Malignant cells	0.997558
TCTCAGCAGAACTAAC-5	TAMs	0.822615
ATAGGCTTCTGGCCAG-5	T cells	0.631595
TAATTCCGTGGCATAG-14	T cells	1
TGAGCCGCATTTGGTG-8	TECs	1
ACCCAAACACCGAATT-5	TAMs	0.794477
AGCTGATGTCCTTATT-9	Malignant cells	0.968774
TTGTTCACAAGAGATT-16	T cells	0.757047
ATGTACGTCCTCAAGA-5	Malignant cells	1
GTCGTAAGTCATTGGT-5	B cells	0.582408
ACAATCGTCGCGCCAA-7	TAMs	1
CGCGCAAAGGTCCTCG-5	Malignant cells	1
CACATGAAGGACCGAT-5	B cells	0.725325
TCTCTGGGTTTGCGAT-8	Malignant cells	1
TGCTATTCACAGTAGG-5	Malignant cells	0.990163
CAACCAAAGTAGGTCG-5	Malignant cells	0.86296
GCATTGAAGCTGGAGT-7	TECs	1
ACAATCGTCAACTTGG-8	Malignant cells	1
TTGCTTAGTATGGATA-5	B cells	0.607099
GAGGATGCACGCTAAT-12	T cells	0.947592
GAAGTGGAGCAATAAC-5	TAMs	0.723661
AGCGTATAGAGCGAAA-5	TAMs	0.869384
CTCACCATCGGTCCGA-7	T cells	0.995028
AACTGTGTCGGGAATG-13	T cells	0.973647
GCGAGTCCAGAGTCGA-8	TAMs	0.647582
TTACTTGTCCGGACTG-12	T cells	0.96033
TACCCTGCAGCGTACC-12	TAMs	0.880694
GAATCTGAGACTTCCA-11	T cells	0.857309
ATCGAGTGTAATGTGA-14	T cells	1
TGATGCATCCTTTGAT-5	Malignant cells	1
ACAGGCCCATCGCTAA-16	TAMs	0.898941
TGGCCTTGTTCCATCC-19	T cells	1
GTGCCAGCACTCGGAC-20	Malignant cells	0.999738
CGCACAGCAATCACTG-15	TECs	1
TTATGTCCACTCAGCG-12	T cells	0.994942
TGGAAGGTCGCTGATA-19	T cells	0.974801
TAAGCCACAACGTACT-5	T cells	0.933266
TCGCAGGCAATGACTC-18	Malignant cells	1
TGTAAGCGTTTAGGAA-19	T cells	0.955571
TTTGGCCCAGTTGCAT-20	TAMs	0.675911
TGTACGAAGATGCGAC-7	Malignant cells	1
AACGGGATCCAACAAC-16	T cells	0.933965
CACAACATCTGAGTAC-14	T cells	0.805631
ACGGATTTCGAGGTAG-19	T cells	0.987994
GCATTCCAGGTTAGTA-14	TECs	0.552397
ACTTTCAGTAGTCTGT-15	T cells	0.987613
CAATCCCAGGACTTTC-9	Malignant cells	1
CTCATGCTCACCCTTG-14	T cells	1
GAGGCTCTCGTGCTTC-11	T cells	0.941646
TGCTTTACAAGTGGCA-8	TAMs	0.83274
CGGTGCACAAGGGTAC-14	T cells	1
AACCTGAGTTTAGACC-5	Malignant cells	0.963428
TACTAGGAGGCGACTA-12	T cells	0.978483
CACAGATCAGCGTACC-5	T cells	0.986332
ACGTTAGTCGCTTACC-8	TECs	1
CGCAGGTGTGTTGGTT-5	Malignant cells	1
GAGCATTGTCACAGTT-15	T cells	1
AGCTGATGTCCATTGA-15	TAMs	1
TGATGCATCTCAGATG-6	T cells	0.989885
TAGACTGCAACGCACC-14	T cells	0.993586
TTACCGCTCTCTATTG-15	T cells	0.978656
CCCACATTCAAGTTGC-16	T cells	0.99496
GCTCCTAAGGGTTCCC-12	T cells	0.966511
TTACTCACATAGCCAT-5	T cells	0.978536
AACCTTTGTGTGACCC-8	T cells	0.955984
CGTACAATCTGGCGCA-7	T cells	0.991752
AACATCGAGACCATAA-15	T cells	1
CCATACCCATGCGTTA-16	TAMs	0.798712
CTTAATCGTTTAAGCC-5	B cells	0.616965
AGCCCGATCAAGAGGC-6	B cells	0.940216
TACGCCTTCTAGCTGA-6	T cells	0.712905
GAAACAAGTCATCAAC-14	TECs	0.887483
CACCTTGTCTGCGTCT-14	T cells	0.998851
GCGCCAAAGTGTTCCA-12	T cells	0.976218
ACAATCGGTTAGCTCA-7	T cells	0.886089
AGCCGCACATTACTTC-12	T cells	0.925598
ATTTGTCAGGGCATTG-6	T cells	0.789343
GTAATCGCACTAGGAG-5	Malignant cells	0.997159
CGGTGCAAGACGCCAA-16	T cells	0.975485
AGTCAACCATGCGACC-5	Malignant cells	1
AGCGTGCAGTGAAACT-14	T cells	0.996301
GGCGTTGCAGATGGCA-5	TAMs	0.799997
GGTACCGAGGCAAGGG-12	T cells	0.960684
CACAGATGTTTGACCA-15	T cells	0.912871
CTTGTCGAGAACTAAC-12	T cells	0.909355
GTAATCGTCTGGGCGT-16	TAMs	0.990179
TTGTTCAGTCCGTAGC-7	T cells	0.992211
GCCCGAATCTAGCAAC-20	Malignant cells	1
ATCCTCGTCAACGTGT-20	TAMs	0.949894
ACTATTCAGTCGTGAG-16	T cells	0.991707
AGACAAACAGTAAGAT-8	TECs	1
ATTCGTTAGGTCTTTG-12	TAMs	0.719111
TGGCCTTGTCCCGAGT-5	Malignant cells	0.97214
CCCAGAGGTGGACAGT-6	T cells	1
CCACGTTTCTTTGCAT-20	T cells	0.939128
CACCTGTCACAGTTCA-5	TAMs	0.666639
TGCATTTTCCCAGTAA-6	T cells	0.957813
GCTGCGAGTGGTACTT-5	Malignant cells	0.985252
ATGTCTTGTCGAGGAT-12	T cells	0.980261
CATGTTTCAGTAACCT-16	T cells	0.942173
AACAGTCGTAGTACAA-20	TAMs	0.805495
TGGACATAGGTTGTTC-15	TAMs	0.982645
TTCGTTAGTAAAGGCC-16	T cells	0.973059
GTTGGGCCAGTTGCAT-10	T cells	0.838648
ACTGCGGCACCTCGTT-15	T cells	1
TCACAGAAGTCTCGAT-7	T cells	0.924053
GAGGCTCAGCTATCGT-7	T cells	0.996965
TTTACGTGTGCATTCA-14	T cells	0.996557
CTTTGCGCACCACAGC-14	T cells	0.968485
TGAATCGAGCATTGGG-6	T cells	1
TTACGTTCATCTCTCG-14	TAMs	1
CATGTTTCATGGATGG-5	TAMs	0.87495
TGTACAGGTCACCGCA-12	T cells	0.826058
TGCTTCGTCCTGTAGA-12	Malignant cells	0.997474
TTGCGGGGTCTGATTG-12	T cells	0.92704
TGGCGCATCGTGCTTC-15	T cells	0.960792
CACCACTAGGACCGAT-7	T cells	0.73691
CTCAGCTTCGGCATAT-6	T cells	0.968033
GGTGCTGCATTGATGC-15	T cells	0.978064
CATGTTTAGCTGAGGT-14	TECs	0.873608
CAGTGTAAGGAGACTC-6	T cells	0.988152
GCTTTCGCACAGAAGC-5	Malignant cells	0.916125
ATGGATCAGTGAAGGA-12	T cells	0.83891
GCTGAGCAGTCGTATC-15	TAMs	0.941298
GCTCACTTCATCGCTC-12	T cells	0.888377
CTCTCGACATTGTTCT-5	Malignant cells	1
AAACTCGGTAGAAAGG-12	T cells	0.820077
AAAGGGCAGAGGTCCA-16	T cells	0.987405
AACATCGAGGCATGCA-5	T cells	0.933143
CGGTGCACACGTTGTA-19	T cells	0.994099
TCCATCGGTGTCCCAG-12	T cells	1
TACCTATCAGTAGTTC-8	T cells	0.890243
TAGCATGGTTTAAGGA-16	T cells	0.961851
TTGCACCGTTCTACCC-5	B cells	0.614105
GCCAGACTCGAGGCTC-19	T cells	1
TTGCGGGTCGCCTTAC-8	TAMs	0.937838
GCGAGTCAGTACTCTG-12	T cells	0.861227
GAAGAGCCATGATTGC-16	T cells	0.980805
TTGCGAATCGGTCTAA-5	Malignant cells	0.852923
GGCGTTGCATCGGCTG-15	TAMs	0.985035
ACAATCGCAAGCAACG-14	TECs	0.858414
GTTACGAGTGCAAAGC-5	Malignant cells	1
TCGCCTATCCTTTGAT-5	B cells	0.665322
AACAGTCCATAGTCCA-14	T cells	1
TGCGTAATCCGGGCAT-11	TAMs	0.971522
CAATCCCAGATCGCCC-8	TECs	1
CCCGTTACACTAGGAG-12	Malignant cells	0.989621
TACTGCCAGGCTTTAC-10	T cells	1
GTAGACTGTCTGAGCC-7	Malignant cells	0.984739
TAGGAGGGTGAAACAT-19	T cells	0.986838
CTCACCATCCCAATGA-14	T cells	0.983638
TACTAGGTCAGGTCTA-5	Malignant cells	0.985991
CTCTACGAGTGAGTTA-6	T cells	0.791459
TAACAGCAGTGATTAG-5	T cells	0.99521
TACGGATGTTCTGAGT-5	B cells	0.602203
AGTTTGGCATCCATAG-16	T cells	1
ATGTCTTAGACACGGT-10	T cells	0.917439
TTACCCGTCGGTTGTA-14	T cells	0.984832
ACAATCGAGACCTATC-5	TAMs	0.674859
ACTAACGTCTGAAAGA-15	TECs	0.996123
TCAGTTTAGCAGAATT-13	TAMs	0.8822
TCGATTTAGAAATTCG-8	T cells	0.991139
CCCTGATAGGGCTCTC-20	T cells	0.943131
ACTTTCAAGATGCGCA-5	Malignant cells	0.997905
GCATTGAGTTACGCTA-13	T cells	0.998992
CGCGCAATCTTAGTGG-12	T cells	0.979847
TTAACGGGTTGGTAAA-12	T cells	0.98072
ACAGGCCGTCATGAGG-14	T cells	0.746769
ACTAACGAGCTAGCAG-7	T cells	0.994183
ACTATTCCAATTGTGC-19	T cells	0.950462
TCAGGTAGTAATGTGA-5	Malignant cells	0.910702
AAAGGGCAGGATGTAT-5	T cells	0.889199
AGCGTGCCAGCGTAGA-15	TAMs	0.512144
TTAACGGGTTGTGACT-20	TAMs	0.820243
GCATTGATCCGCTCTA-5	Malignant cells	1
AACGTACGTAGATTAG-5	Malignant cells	1
GATCATGGTACGGAGT-12	T cells	0.995058
GGACACCTCCAGAATC-5	Malignant cells	0.745723
TTGACGACATGCGCTG-15	TAMs	0.972064
TATCGAGTCCACGGCA-5	Malignant cells	0.948105
CGGACCAAGTCGTGAG-8	TAMs	0.894018
CTCAGCTCAAGAGCGT-12	T cells	0.988611
GCCTAGGGTCAACTGT-14	T cells	0.931632
GCTGCGATCGTGTGCG-6	B cells	0.982706
CCTTGGTTCCAGGTCG-14	TAMs	1
ACTGCAAGTCTCAAAC-7	T cells	0.981639
TGGCGCACACCGAAAG-7	T cells	0.939986
ACTGCGGCAAGTAACA-5	T cells	0.965638
CAAGAAACAGTTGGAG-8	CAFs	1
GCGTAGCCAACTCGAT-16	T cells	0.950262
GCAGATTGTTAGTAGA-16	T cells	0.908989
CTTTGCGGTTTGTCTT-6	T cells	0.889039
CCAATGAAGAGCCACA-16	T cells	0.945372
TAACAGCAGAAGACTT-10	T cells	1
TTACCCGTCGTCAACA-14	T cells	0.876511
ATGTACGTCGATTACG-11	T cells	0.927957
ACGGATTGTTTGCCCT-6	T cells	1
CTAGGGCAGTTCAGGG-12	T cells	0.986664
AGCCTGGAGTCGCCTG-12	T cells	0.741508
TGATTTCGTAGTACAA-14	T cells	0.910717
ATGTCGAGTGGATTTC-7	Malignant cells	1
CCGTGAGCAGTAAGCG-13	TAMs	0.900269
ACAATCGAGGTACATA-15	T cells	1
ATTACCTAGCTACGTT-5	Malignant cells	0.966354
GTCCATCAGCAGGACT-11	T cells	0.984885
TATGTTCCAATGACTC-16	T cells	1
GTTACTTCATGGCCCA-7	T cells	0.943243
TGATTTCGTATTCACG-13	T cells	0.931737
GAACTTGTCTATACCT-19	T cells	0.969417
AAGGAGCCACATCATG-15	TAMs	1
TTCGATTTCTAGCAAC-5	T cells	0.84897
GATTAGCTCGATGAAA-5	Malignant cells	0.880717
GATCGTACAAGTCCTA-15	T cells	0.845259
CTACTTATCTAGCAAC-15	TECs	0.948931
GTGCCAGTCAGGGTTT-12	T cells	0.963372
AAACTCGCACTCCACT-14	TAMs	1
TGAGTCACATCATAGC-15	T cells	1
GAGGTCCGTCCTTCAC-6	T cells	1
TTTGTGTGTTTCCTAT-5	Malignant cells	1
TCAGTTTTCCTTTGAT-8	T cells	0.977547
CATAACGCATGTAGAA-7	Malignant cells	1
TTGCGAAAGACCCATT-19	T cells	0.968229
ATAGTCGGTATCCCTC-17	T cells	0.876947
ATGTTTCGTTTGTAGC-12	T cells	0.939684
GACTAGTAGAAGGGCG-10	T cells	0.850271
ATATTCCCAAGTCTCA-5	TAMs	0.883646
TCCCACATCGGGATCC-5	T cells	0.969013
AGCCTTCGTGACAAGC-15	TAMs	0.996954
ATTGTCTTCTGACATG-12	Malignant cells	0.966808
GAAACAATCATGAACC-16	T cells	1
TGCTTCGGTTCATTTC-15	T cells	0.919308
TGGACATCAACTGCGC-8	TAMs	0.799131
ACGTTAGAGGCACCTC-5	T cells	0.70894
CACTAAGCATGATTGC-15	TAMs	1
TATCTGTCATGCACTA-6	T cells	0.981302
TTCAACTCAGTAACCT-13	T cells	0.996236
TCACAGAAGTTCCCGG-12	T cells	0.990085
ATCCAGATCGGGACAA-8	Malignant cells	1
GCTGTTCTCTCAGATG-12	T cells	0.56727
TCGATTTCAAAGAAGG-5	T cells	0.503432
AGACAAATCTGGCGCA-18	T cells	0.837874
TTCATCAAGAGAGGTA-5	Malignant cells	0.694352
GAGACTTCACAGTAGG-14	TAMs	0.856643
AACAGTCGTGGCGCTT-5	T cells	0.910198
TTGTCTACAAAGGAAG-15	T cells	0.963904
CTTGCCATCCGAATTG-16	TAMs	0.82506
GCCAGCACATTACCTT-14	T cells	1
GGCACGTTCGCGTTCT-15	T cells	0.994886
CATTCCGAGGCAGATC-14	T cells	0.990194
TGCTTTATCCCAATGA-8	T cells	0.968796
TCCCACATCGTGTGCG-5	TAMs	0.854243
TCGTTCGGTCCCGAGT-9	T cells	1
GTGTCAAAGCTTTCCC-20	TAMs	0.798874
CCTTGGTAGCGTTGCC-16	T cells	0.948172
GACTAACTCGATTACG-8	TAMs	0.752073
CTGTATTAGAGTTCGG-14	T cells	0.927702
ACTAACGTCGCCCTTA-12	TAMs	0.917095
GAGCATTAGCCATTCA-5	Malignant cells	0.988944
GAACGTTAGACCATAA-15	TECs	0.982861
TGGTCAAAGGCCAGTA-12	T cells	1
CTTTGCGGTCTGGTCG-15	TAMs	0.965307
TAAGTGCGTCTGGTCG-8	T cells	0.999635
GAGGTCCTCTCTATTG-5	Malignant cells	1
CCTTAATCATGTCCCT-7	T cells	0.936505
TCTAGTTAGATACCAA-12	T cells	0.970815
TAGCGGCGTCATGAGG-15	T cells	0.990808
TACCTATTCTGTAGAC-10	T cells	0.970127
CACTGAACACATATCG-10	T cells	0.857317
TAAACCGCACTCGGAC-5	Malignant cells	0.980754
TAAGTGCGTTGAAGCG-12	T cells	0.655046
GCCATAAAGTCCCTCT-16	TAMs	0.842749
TACCTATAGTTGCTTG-16	T cells	0.996369
CAGCTGGTCTTGCGCT-14	T cells	1
GGAGTAGAGTCAGGAC-17	TECs	0.999825
GTGGATTCACTTACAG-15	T cells	1
TGCTCGTGTGCTGTCG-16	T cells	1
TGTAGCACATCCTGGG-6	T cells	0.998019
CCGCATTGTGAATCGG-12	Malignant cells	0.996407
GCACGGTTCTGCGTCT-11	T cells	0.980544
AGCTGATTCGGATCGC-11	TAMs	0.941136
CAACGTAGTTACGCTA-15	T cells	0.960015
CTCACCAAGGGAAGCG-8	TECs	1
GTCACGGAGCATGATA-8	T cells	1
TCAAGCAGTCCAGACC-19	T cells	1
TACGCCTTCTGGCCAG-13	T cells	1
TTGCCCAGTAAGTCTC-12	Malignant cells	0.989957
GGAGTAGGTCGACTGC-7	T cells	0.935834
GACTAGTAGCAGTAGC-8	T cells	1
CCAGAATTCTTAAGCG-8	CAFs	1
ATGTCGATCTGGGCGT-5	Malignant cells	0.986898
ACCAAACTCCCAGCGA-5	TAMs	0.725953
TCGAGCGGTTCCCAAA-5	TAMs	0.917965
ATTGTGGGTTTCACCC-5	T cells	0.993721
CCTATTAGTGAGGGTT-16	T cells	0.994766
GAGGATGCAACGGGTA-5	B cells	0.740684
TGCCTCAAGGTCGGTA-5	Malignant cells	1
GATTGACCACACACAT-5	Malignant cells	0.96706
CTGTTCGCAAGACTAA-20	TAMs	0.911641
CCCTAGTCATCGAGTT-13	T cells	0.957761
GCATTCCGTAGCAGCA-8	TECs	1
AATGCCATCACCCGGA-8	TAMs	0.931216
CCTGGGACAGTTGCAT-18	T cells	0.996119
GTCGTAATCGACTGGC-7	T cells	0.985193
GATGATCGTGTCCAGC-7	T cells	0.989626
TTACCCGCATTCTTTG-5	Malignant cells	0.99198
GCAGCTGAGTCTAGAA-9	T cells	0.994232
ACCGAATTCAACACGT-13	T cells	0.94712
TCTCTGGCACTTATGG-5	Malignant cells	1
TTCATCAAGCAGGAGG-5	T cells	0.960568
GATTGACTCTAGTCGA-14	TAMs	0.867566
GATGATCAGGCCTCGT-7	T cells	0.999058
CGGACTGGTCACCCGA-11	T cells	0.982175
GCGCCAAAGCGAATAT-15	TECs	0.967226
TGTAGCAGTTGTGACT-5	Malignant cells	1
CAATCCCTCCTGGGAC-6	B cells	0.946583
GTGTCCTCAGTCCTGG-12	T cells	1
CGATGATAGGCTTAAA-12	T cells	0.965183
CGTACAACATCAACTG-6	T cells	0.924571
CCTTGCAGTTCATTTC-15	TECs	0.981853
GCCCGAAGTCCTTCAC-7	T cells	1
GCTCCTATCGCACCTT-5	Malignant cells	0.876533
TAGCCGGCAATGAAAC-6	T cells	0.910774
GAAAGTAAGTTCCCGG-15	TAMs	1
GACCAATCACATGATC-15	TAMs	0.976918
TCTCAGCCACCGTTGG-5	Malignant cells	1
TAGGTGTCAACGACAG-8	T cells	0.925439
ACAGAAATCGACTTAG-14	TAMs	1
ACCTGCTTCACAACAC-8	T cells	0.996171
CTAGCGGTCGCACCTT-10	T cells	0.975807
CAAGAAAAGAGTCCGA-15	T cells	0.963305
AACTGGTGTAGAGAGA-5	Malignant cells	1
TGCATTTCATGATTGC-6	B cells	0.961522
GGGTTATGTAAACCCT-12	T cells	0.934387
TGCACCTCAACGTAGG-16	T cells	0.932483
CGCGCAACAGCAATGG-8	TECs	1
CACAACATCTTGCGCT-12	T cells	1
TCACCACCAGGTAGCA-12	T cells	0.996994
TTGCTATCAATGATGA-20	Malignant cells	0.973306
CACATGAAGATATGAC-5	Malignant cells	0.992466
ATTGTCTAGTGATATG-15	T cells	0.987486
TACTAGGAGCTGAATA-16	T cells	0.98932
CGCTAGGGTCCAGACC-8	TECs	1
ACTGCGGCAGGAGCAT-8	T cells	1
TCAATTCTCTGGCTAA-8	T cells	1
CTGGCAGCACCGTTGG-5	T cells	0.967827
GGGACCTCATCACAGT-8	TAMs	0.895256
TTACTTGAGCATACCT-12	T cells	0.955211
CTTGCCATCATCATGG-12	T cells	1
CCCTAGTGTCTGGGCT-20	Malignant cells	0.519868
GCGAGAATCTGCGTCT-15	T cells	0.954512
TCGTTCGAGACTCTTG-15	T cells	0.976149
GCTTAAGCAAATTGAG-15	T cells	1
ACTAGGTTCCAGGCCA-5	T cells	0.987468
GACCTTCGTTTGATCG-16	T cells	0.988647
ATTGTGGCAGGACTGA-15	T cells	0.99068
CAGCTAAGTACAAATG-5	T cells	0.990653
TTCTGTATCTCTGAGA-16	T cells	0.923099
GAGCATTAGTAACACA-5	Malignant cells	0.998576
AGCTGTAGTAGAATAC-5	T cells	0.986793
CTGTATTTCGCAAACT-12	T cells	0.985052
GAAGTCTAGCGTGTTT-16	T cells	0.998186
TTGCCCACAACTCGTA-6	T cells	0.981471
AGTGTACAGACAACGC-8	T cells	0.836433
GCTGAGCGTGAATCAA-14	T cells	0.98018
TCACTCGGTGGCCTCA-9	T cells	0.926846
GTAGGAGTCGTGGCGT-13	T cells	1
ATCCTCGCACATATCG-6	T cells	0.991949
TGACAACGTCAAACAA-8	Malignant cells	1
AACAAAGAGTCTGTGT-12	T cells	0.998709
ACAAGCTCAACACGGA-8	TAMs	1
GATCATGCAGCGTACC-12	T cells	0.957717
ATTCGTTTCATGAACC-5	Malignant cells	1
CCGTGAGCACGTACAT-15	T cells	0.979847
AACGAGGCAGCCACGT-7	T cells	0.996697
CAATCCCCACTTACAG-15	TAMs	0.957879
TCGAGCGAGCACCATT-11	T cells	0.98266
TTGCTATGTAACCGAG-6	T cells	0.937764
AGTGCGCTCTGTCGGG-15	TECs	0.939737
CTCAACCCATGACTGT-5	Malignant cells	0.705715
TGCACCTGTATCTGCA-9	Malignant cells	0.997844
TTAGCGATCCTTGACC-8	TAMs	0.989175
CTACAGATCTTCATAC-20	TAMs	0.880892
GACTAGTCATCCTGGG-8	T cells	0.964405
TCACAAGAGGAAACTT-16	T cells	0.960814
ACAATCGAGGTTAACA-16	T cells	0.963
GTAGACTGTGTCGTCG-12	CAFs	1
ACAAGCTGTCATTGGT-20	TAMs	0.718369
TCACTCGAGAAGACTT-19	T cells	0.988259
AATACGCCAGCCACGT-14	T cells	1
TTGGTCCGTCAAATCC-16	TAMs	0.810353
[truncated: 16,632 more rows]
