# Supplementary material for: Genome-wide profiling of transcription factor activity in primary liver cancer using single-cell ATAC sequencing
Source: Cell Rep. Author manuscript; Available in PMC 2023 Dec 26. (PMC10750269; doi:10.1016/j.celrep.2023.113446)
Supplement: 6 [file NIHMS1948211-supplement-6.xlsx]

## Sheet: SuppTable3
Peak_Location	Closest_Gene_Name	Closest_Gene_ID	Gene_Biotype	Seq_Coord_System	Distance_Peak_to_Gene	Cell_Identity	p_val	p_val_adj	avg_logFC	pct_Exprs_TestIdentity	pct_Exprs_RemainingIdentities
chr8-75407280-75407780	HNF4G	ENSG00000164749	protein_coding	chromosome	133	Malignant cells	0	0	0.34809	0.257	0.011
chr8-128176749-128177249	AC026248.1	ENSG00000280151	protein_coding	chromosome	58363	Malignant cells	0	0	0.343578	0.261	0.016
chr2-132416344-132416844	GPR39	ENSG00000183840	protein_coding	chromosome	0	Malignant cells	0	0	0.30308	0.226	0.014
chr1-202010264-202010764	ELF3	ENSG00000163435	protein_coding	chromosome	0	Malignant cells	0	0	0.301596	0.213	0.006
chr17-74430558-74431058	GPRC5C	ENSG00000170412	protein_coding	chromosome	0	Malignant cells	0	0	0.295152	0.229	0.022
chr8-96493413-96493913	SDC2	ENSG00000169439	protein_coding	chromosome	0	Malignant cells	0	0	0.293411	0.225	0.02
chr8-96493413-96493913	SDC2	ENSG00000169439	protein_coding	chromosome	0	Malignant cells	0	0	0.293411	0.225	0.02
chr18-3623991-3624491	DLGAP1	ENSG00000170579	protein_coding	chromosome	0	Malignant cells	0	0	0.291492	0.221	0.018
chr8-119767604-119768104	TAF2	ENSG00000064313	protein_coding	chromosome	0	Malignant cells	0	0	0.289502	0.207	0.008
chr7-34748349-34748849	NPSR1	ENSG00000187258	protein_coding	chromosome	0	Malignant cells	0	0	0.283191	0.208	0.013
chr8-133375400-133375900	NDRG1	ENSG00000104419	protein_coding	chromosome	73377	Malignant cells	0	0	0.276611	0.198	0.01
chr1-26914018-26914518	NUDC	ENSG00000090273	protein_coding	chromosome	0	Malignant cells	0	0	0.271349	0.187	0.004
chr8-128091026-128091526	AC026248.1	ENSG00000280151	protein_coding	chromosome	26484	Malignant cells	0	0	0.262363	0.183	0.006
chr17-75010905-75011405	MRPL58	ENSG00000167862	protein_coding	chromosome	1264	Malignant cells	0	0	0.261614	0.184	0.007
chr7-45885276-45885776	IGFBP1	ENSG00000146678	protein_coding	chromosome	2580	Malignant cells	0	0	0.261162	0.179	0.004
chr8-48818178-48818678	EFCAB1	ENSG00000034239	protein_coding	chromosome	82866	Malignant cells	0	0	0.261146	0.183	0.007
chr2-219001680-219002180	CFAP65	ENSG00000181378	protein_coding	chromosome	665	Malignant cells	0	0	0.260967	0.19	0.012
chr12-52927196-52927696	KRT8	ENSG00000170421	protein_coding	chromosome	0	Malignant cells	0	0	0.259383	0.184	0.009
chr7-100003826-100004326	ZKSCAN1	ENSG00000106261	protein_coding	chromosome	11245	Malignant cells	0	0	0.259237	0.176	0.003
chr5-12574507-12575007	CTNND2	ENSG00000169862	protein_coding	chromosome	670463	Malignant cells	0	0	0.255128	0.173	0.003
chr8-117946531-117947031	EXT1	ENSG00000182197	protein_coding	chromosome	0	Malignant cells	0	0	0.250146	0.171	0.004
chr8-73356303-73356803	RDH10	ENSG00000121039	protein_coding	chromosome	31021	Malignant cells	7.4109846876187e-323	8.07140717707115e-317	0.267286	0.199	0.016
chr3-146161046-146161546	PLOD2	ENSG00000152952	protein_coding	chromosome	0	Malignant cells	4.61448765880051e-317	5.02570311202686e-311	0.30544	0.252	0.032
chr3-146161046-146161546	PLOD2	ENSG00000152952	protein_coding	chromosome	0	Malignant cells	4.61448765880051e-317	5.02570311202686e-311	0.30544	0.252	0.032
chr8-81732178-81732678	CHMP4C	ENSG00000164695	protein_coding	chromosome	0	Malignant cells	2.41368e-304	2.62878e-298	0.270025	0.204	0.018
chr2-166375777-166376277	SCN9A	ENSG00000169432	protein_coding	chromosome	0	Malignant cells	3.0402e-272	3.31113e-266	0.257337	0.199	0.022
chr2-166375777-166376277	SCN9A	ENSG00000169432	protein_coding	chromosome	0	Malignant cells	3.0402e-272	3.31113e-266	0.257337	0.199	0.022
chr8-128554881-128555381	AC026248.1	ENSG00000280151	protein_coding	chromosome	436495	Malignant cells	1.19581e-258	1.30237e-252	0.251724	0.198	0.024
chr7-122886372-122886872	CADPS2	ENSG00000081803	protein_coding	chromosome	0	Malignant cells	1.10551e-251	1.20402e-245	0.27296	0.227	0.033
chr7-122886372-122886872	CADPS2	ENSG00000081803	protein_coding	chromosome	0	Malignant cells	1.10551e-251	1.20402e-245	0.27296	0.227	0.033
chr7-116672002-116672502	MET	ENSG00000105976	protein_coding	chromosome	0	Malignant cells	1.28018e-240	1.39426e-234	0.27077	0.23	0.038
chr7-116672002-116672502	MET	ENSG00000105976	protein_coding	chromosome	0	Malignant cells	1.28018e-240	1.39426e-234	0.27077	0.23	0.038
chr1-157045610-157046110	ARHGEF11	ENSG00000132694	protein_coding	chromosome	239	Malignant cells	6.70956e-192	7.30748e-186	0.261308	0.253	0.061
chr8-125430043-125430543	TRIB1	ENSG00000173334	protein_coding	chromosome	0	Malignant cells	7.65324e-139	8.33525e-133	0.25395	0.395	0.176
chr7-142808706-142809206	PRSS2	ENSG00000275896	protein_coding	chromosome	34141	T cells	0	0	0.345115	0.283	0.031
chr15-69468404-69468904	RPLP1	ENSG00000137818	protein_coding	chromosome	12209	T cells	0	0	0.32657	0.258	0.024
chr14-22556315-22556815	DAD1	ENSG00000129562	protein_coding	chromosome	8089	T cells	0	0	0.311883	0.283	0.051
chr12-119988712-119989212	BICDL1	ENSG00000135127	protein_coding	chromosome	656	T cells	0	0	0.309964	0.324	0.082
chr6-137824086-137824586	TNFAIP3	ENSG00000118503	protein_coding	chromosome	42601	T cells	0	0	0.305892	0.265	0.042
chr11-48001529-48002029	PTPRJ	ENSG00000149177	protein_coding	chromosome	0	T cells	0	0	0.305098	0.251	0.032
chr6-111759819-111760319	FYN	ENSG00000010810	protein_coding	chromosome	0	T cells	0	0	0.29625	0.219	0.014
chr11-128324591-128325091	ETS1	ENSG00000134954	protein_coding	chromosome	133669	T cells	0	0	0.28909	0.214	0.014
chr6-158653533-158654033	SYTL3	ENSG00000164674	protein_coding	chromosome	0	T cells	0	0	0.289019	0.235	0.03
chr10-84333928-84334428	CCSER2	ENSG00000107771	protein_coding	chromosome	0	T cells	0	0	0.286435	0.222	0.021
chr1-156816591-156817091	NTRK1	ENSG00000198400	protein_coding	chromosome	0	T cells	0	0	0.286092	0.24	0.036
chr10-8332231-8332731	GATA3	ENSG00000107485	protein_coding	chromosome	257032	T cells	0	0	0.285776	0.232	0.03
chr14-75249452-75249952	FOS	ENSG00000170345	protein_coding	chromosome	28821	T cells	0	0	0.283303	0.218	0.02
chr22-37122135-37122635	IL2RB	ENSG00000100385	protein_coding	chromosome	3202	T cells	0	0	0.281466	0.23	0.031
chr6-42771008-42771508	GLTSCR1L	ENSG00000112624	protein_coding	chromosome	0	T cells	0	0	0.278654	0.247	0.045
chr13-24251372-24251872	SPATA13	ENSG00000182957	protein_coding	chromosome	0	T cells	0	0	0.277867	0.202	0.012
chr12-92593792-92594292	C12orf74	ENSG00000214215	protein_coding	chromosome	108550	T cells	0	0	0.277367	0.301	0.087
chr14-51847065-51847565	GNG2	ENSG00000186469	protein_coding	chromosome	0	T cells	0	0	0.271684	0.277	0.073
chr17-67440953-67441453	PITPNC1	ENSG00000154217	protein_coding	chromosome	0	T cells	0	0	0.270456	0.221	0.031
chr2-136136123-136136623	CXCR4	ENSG00000121966	protein_coding	chromosome	17957	T cells	0	0	0.268522	0.228	0.037
chr6-137715649-137716149	TNFAIP3	ENSG00000118503	protein_coding	chromosome	151038	T cells	0	0	0.267986	0.19	0.009
chr5-40410207-40410707	TTC33	ENSG00000113638	protein_coding	chromosome	101625	T cells	0	0	0.263014	0.24	0.05
chr12-121671759-121672259	MORN3	ENSG00000139714	protein_coding	chromosome	0	T cells	0	0	0.262901	0.207	0.024
chr2-233267849-233268349	ATG16L1	ENSG00000085978	protein_coding	chromosome	0	T cells	0	0	0.26231	0.192	0.014
chr12-120012228-120012728	BICDL1	ENSG00000135127	protein_coding	chromosome	0	T cells	0	0	0.261767	0.196	0.017
chr12-91876944-91877444	BTG1	ENSG00000133639	protein_coding	chromosome	262833	T cells	0	0	0.259315	0.232	0.046
chr22-25068090-25068590	KIAA1671	ENSG00000197077	protein_coding	chromosome	0	T cells	0	0	0.258053	0.189	0.013
chr13-99434381-99434881	UBAC2	ENSG00000134882	protein_coding	chromosome	47946	T cells	0	0	0.257503	0.195	0.018
chr9-98101885-98102385	TRIM14	ENSG00000106785	protein_coding	chromosome	0	T cells	0	0	0.256059	0.2	0.023
chr22-39090393-39090893	APOBEC3G	ENSG00000239713	protein_coding	chromosome	2649	T cells	0	0	0.255623	0.185	0.012
chr1-91556024-91556524	CDC7	ENSG00000097046	protein_coding	chromosome	30259	T cells	0	0	0.254168	0.184	0.012
chr6-107824062-107824562	SCML4	ENSG00000146285	protein_coding	chromosome	0	T cells	0	0	0.250855	0.21	0.034
chr8-38938395-38938895	PLEKHA2	ENSG00000169499	protein_coding	chromosome	0	T cells	0	0	0.250818	0.237	0.055
chr4-36286098-36286598	DTHD1	ENSG00000197057	protein_coding	chromosome	0	T cells	0	0	0.250717	0.185	0.015
chr20-50274791-50275291	CEBPB	ENSG00000172216	protein_coding	chromosome	82101	TAMs	0	0	0.255532	0.177	0.006
chr5-56588829-56589329	C5orf67	ENSG00000225940	protein_coding	chromosome	0	B cells	4.56049e-186	4.96689e-180	0.345716	0.27	0.021
chr20-43682003-43682503	MYBL2	ENSG00000101057	protein_coding	chromosome	0	B cells	2.37794e-184	2.58985e-178	0.2816	0.197	0.006
chr16-88045837-88046337	BANP	ENSG00000172530	protein_coding	chromosome	0	B cells	2.92997e-183	3.19107e-177	0.308065	0.225	0.011
chr12-26156169-26156669	SSPN	ENSG00000123096	protein_coding	chromosome	0	B cells	3.42062e-173	3.72545e-167	0.257394	0.177	0.005
chr7-102441565-102442065	ORAI2	ENSG00000160991	protein_coding	chromosome	0	B cells	9.02207e-165	9.82606e-159	0.259134	0.181	0.007
chr22-41936143-41936643	CENPM	ENSG00000100162	protein_coding	chromosome	2077	B cells	1.17177e-163	1.27619e-157	0.250771	0.172	0.005
chr7-131124166-131124666	MKLN1	ENSG00000128585	protein_coding	chromosome	0	B cells	1.60722e-163	1.75044e-157	0.252753	0.174	0.005
chr1-206050715-206051215	C1orf186	ENSG00000263961	protein_coding	chromosome	0	B cells	3.14346e-149	3.42358e-143	0.310559	0.244	0.024
chr15-75042898-75043398	PPCDC	ENSG00000138621	protein_coding	chromosome	0	B cells	8.01234e-100	8.72635e-94	0.28862	0.29	0.072
chr17-16988024-16988524	TNFRSF13B	ENSG00000240505	protein_coding	chromosome	15905	B cells	1.44592e-92	1.57478e-86	0.264297	0.234	0.045
chr9-37409126-37409626	GRHPR	ENSG00000137106	protein_coding	chromosome	13039	B cells	5.51733e-83	6.009e-77	0.256664	0.234	0.05
chr14-38256259-38256759	CLEC14A	ENSG00000176435	protein_coding	chromosome	0	TECs	1.17193e-241	1.27637e-235	0.579215	0.468	0.006
chr19-45211885-45212385	MARK4	ENSG00000007047	protein_coding	chromosome	0	TECs	1.92813e-187	2.09995e-181	0.486499	0.372	0.005
chr12-6171563-6172063	CD9	ENSG00000010278	protein_coding	chromosome	27651	TECs	1.35161e-180	1.47206e-174	0.486222	0.371	0.004
chr18-7370751-7371251	LRRC30	ENSG00000206422	protein_coding	chromosome	138703	TECs	9.918e-176	1.08018e-169	0.465124	0.35	0.003
chr10-31697548-31698048	ARHGAP12	ENSG00000165322	protein_coding	chromosome	107355	TECs	1.02592e-171	1.11735e-165	0.544336	0.45	0.017
chr9-121326112-121326612	AL513122.2	ENSG00000283430	protein_coding	chromosome	0	TECs	5.26155e-170	5.73043e-164	0.534482	0.434	0.013
chr11-124759571-124760071	ESAM	ENSG00000149564	protein_coding	chromosome	0	TECs	2.62088e-168	2.85444e-162	0.509543	0.403	0.01
chr9-136511780-136512280	NOTCH1	ENSG00000148400	protein_coding	chromosome	0	TECs	4.04123e-163	4.40136e-157	0.473422	0.361	0.005
chr11-76578525-76579025	EMSY	ENSG00000158636	protein_coding	chromosome	25499	TECs	2.96449e-162	3.22867e-156	0.503737	0.395	0.008
chr5-172748329-172748829	DUSP1	ENSG00000120129	protein_coding	chromosome	19260	TECs	1.29247e-161	1.40765e-155	0.477416	0.364	0.005
chr13-106919577-106920077	FAM155A	ENSG00000204442	protein_coding	chromosome	243432	TECs	3.27435e-161	3.56614e-155	0.470551	0.358	0.005
chr12-12785186-12785686	APOLD1	ENSG00000178878	protein_coding	chromosome	0	TECs	1.08063e-154	1.17693e-148	0.493184	0.385	0.009
chr12-12785186-12785686	APOLD1	ENSG00000178878	protein_coding	chromosome	0	TECs	1.08063e-154	1.17693e-148	0.493184	0.385	0.009
chr18-48790350-48790850	CTIF	ENSG00000134030	protein_coding	chromosome	0	TECs	4.1093e-153	4.4755e-147	0.484027	0.379	0.01
chr1-79006524-79007024	ADGRL4	ENSG00000162618	protein_coding	chromosome	0	TECs	2.74615e-152	2.99087e-146	0.460731	0.348	0.005
chr13-106701968-106702468	ARGLU1	ENSG00000134884	protein_coding	chromosome	133803	TECs	1.26067e-148	1.37302e-142	0.429858	0.317	0.003
chr13-28495222-28495722	FLT1	ENSG00000102755	protein_coding	chromosome	93	TECs	2.50211e-144	2.72508e-138	0.481031	0.379	0.012
chr1-153698070-153698570	NPR1	ENSG00000169418	protein_coding	chromosome	4077	TECs	5.68007e-144	6.18625e-138	0.464045	0.358	0.009
chr22-50672398-50672898	SHANK3	ENSG00000251322	protein_coding	chromosome	1516	TECs	1.42674e-143	1.55388e-137	0.45691	0.346	0.006
chr6-163335655-163336155	PACRG	ENSG00000112530	protein_coding	chromosome	20162	TECs	3.89767e-142	4.245e-136	0.455728	0.348	0.008
chr11-19676383-19676883	NAV2	ENSG00000166833	protein_coding	chromosome	0	TECs	6.50849e-140	7.08849e-134	0.434566	0.324	0.004
chr13-40313501-40314001	FOXO1	ENSG00000150907	protein_coding	chromosome	155951	TECs	1.25547e-136	1.36735e-130	0.441002	0.332	0.006
chr8-141038276-141038776	PTK2	ENSG00000169398	protein_coding	chromosome	36059	TECs	4.2767e-136	4.65781e-130	0.480848	0.382	0.014
chr16-81697929-81698429	CMIP	ENSG00000153815	protein_coding	chromosome	0	TECs	6.65432e-136	7.24731e-130	0.425971	0.316	0.004
chr17-75509721-75510221	CASKIN2	ENSG00000177303	protein_coding	chromosome	0	TECs	7.89856e-136	8.60243e-130	0.420642	0.311	0.004
chr16-81612352-81612852	CMIP	ENSG00000153815	protein_coding	chromosome	0	TECs	3.46379e-134	3.77246e-128	0.405995	0.296	0.003
chr3-194640290-194640790	LSG1	ENSG00000041802	protein_coding	chromosome	0	TECs	8.71797e-134	9.49486e-128	0.445294	0.335	0.005
chr9-131714188-131714688	RAPGEF1	ENSG00000107263	protein_coding	chromosome	0	TECs	3.82578e-132	4.16671e-126	0.420372	0.312	0.005
chr2-64404110-64404610	LGALSL	ENSG00000119862	protein_coding	chromosome	49358	TECs	2.35695e-131	2.56698e-125	0.505392	0.416	0.02
chr8-10716047-10716547	RP1L1	ENSG00000183638	protein_coding	chromosome	3859	TECs	3.43393e-130	3.73994e-124	0.449929	0.343	0.008
chr21-42263578-42264078	ABCG1	ENSG00000160179	protein_coding	chromosome	0	TECs	2.12269e-128	2.31185e-122	0.424551	0.316	0.005
chr18-48680768-48681268	CTIF	ENSG00000134030	protein_coding	chromosome	0	TECs	7.61021e-128	8.28839e-122	0.396264	0.288	0.003
chr16-56607195-56607695	MT2A	ENSG00000125148	protein_coding	chromosome	503	TECs	4.42314e-126	4.8173e-120	0.473149	0.372	0.012
chr2-2057167-2057667	MYT1L	ENSG00000186487	protein_coding	chromosome	0	TECs	1.56688e-125	1.70652e-119	0.415187	0.312	0.008
chr22-32354718-32355218	RFPL3	ENSG00000128276	protein_coding	chromosome	0	TECs	3.09613e-125	3.37204e-119	0.398027	0.29	0.003
chr2-20579102-20579602	HS1BP3	ENSG00000118960	protein_coding	chromosome	0	TECs	3.87875e-125	4.2244e-119	0.50596	0.419	0.022
chr3-58577162-58577662	FAM107A	ENSG00000168309	protein_coding	chromosome	0	TECs	2.96697e-122	3.23137e-116	0.407341	0.301	0.006
chr19-16258414-16258914	AP1M1	ENSG00000072958	protein_coding	chromosome	12506	TECs	5.5894e-122	6.08749e-116	0.421752	0.32	0.01
chr15-95365558-95366058	MCTP2	ENSG00000140563	protein_coding	chromosome	881605	TECs	7.98278e-122	8.69416e-116	0.374926	0.269	0.003
chr3-128555246-128555746	GATA2	ENSG00000179348	protein_coding	chromosome	62060	TECs	9.85264e-122	1.07306e-115	0.414456	0.307	0.006
chr8-13129740-13130240	DLC1	ENSG00000164741	protein_coding	chromosome	0	TECs	1.23757e-121	1.34785e-115	0.392347	0.285	0.003
chr3-159711581-159712081	SCHIP1	ENSG00000283245	protein_coding	chromosome	0	TECs	2.69143e-121	2.93127e-115	0.435728	0.332	0.009
chr15-101167871-101168371	CHSY1	ENSG00000131873	protein_coding	chromosome	7351	TECs	6.77418e-121	7.37786e-115	0.501368	0.424	0.027
chr9-107637525-107638025	KLF4	ENSG00000136826	protein_coding	chromosome	147042	TECs	7.70125e-121	8.38754e-115	0.524639	0.472	0.042
chr9-107637525-107638025	KLF4	ENSG00000136826	protein_coding	chromosome	147042	TECs	7.70125e-121	8.38754e-115	0.524639	0.472	0.042
chr22-21942428-21942928	PPM1F	ENSG00000100034	protein_coding	chromosome	0	TECs	1.12394e-120	1.2241e-114	0.469043	0.379	0.019
chr17-82845231-82845731	TBCD	ENSG00000141556	protein_coding	chromosome	0	TECs	1.79548e-119	1.95548e-113	0.395186	0.29	0.005
chr3-194265442-194265942	CPN2	ENSG00000178772	protein_coding	chromosome	73822	TECs	2.29155e-119	2.49576e-113	0.454785	0.354	0.012
chr6-148367316-148367816	SASH1	ENSG00000111961	protein_coding	chromosome	0	TECs	8.42109e-119	9.17153e-113	0.434331	0.33	0.009
chr12-62785787-62786287	PPM1H	ENSG00000111110	protein_coding	chromosome	0	TECs	1.05619e-117	1.15031e-111	0.40197	0.298	0.007
chr3-43394008-43394508	ANO10	ENSG00000160746	protein_coding	chromosome	0	TECs	2.48197e-117	2.70315e-111	0.409172	0.303	0.006
chr13-57629786-57630286	PCDH17	ENSG00000118946	protein_coding	chromosome	1523	TECs	2.8799e-117	3.13654e-111	0.499599	0.416	0.023
chr20-23049441-23049941	THBD	ENSG00000178726	protein_coding	chromosome	0	TECs	1.69238e-116	1.8432e-110	0.484709	0.403	0.025
chr2-110101379-110101879	MALL	ENSG00000144063	protein_coding	chromosome	0	TECs	2.72498e-116	2.96782e-110	0.485389	0.392	0.017
chr1-94048383-94048883	ABCA4	ENSG00000198691	protein_coding	chromosome	0	TECs	5.49411e-116	5.98371e-110	0.398555	0.291	0.004
chr8-130491524-130492024	ASAP1	ENSG00000153317	protein_coding	chromosome	47863	TECs	1.13425e-115	1.23533e-109	0.473345	0.383	0.019
chr5-141680832-141681332	ARAP3	ENSG00000120318	protein_coding	chromosome	0	TECs	1.51249e-114	1.64728e-108	0.427961	0.325	0.009
chr5-114361774-114362274	KCNN2	ENSG00000080709	protein_coding	chromosome	0	TECs	5.49686e-114	5.98671e-108	0.417371	0.314	0.008
chr11-128334402-128334902	ETS1	ENSG00000134954	protein_coding	chromosome	123858	TECs	8.18839e-114	8.91809e-108	0.379845	0.277	0.005
chr4-55069217-55069717	KDR	ENSG00000128052	protein_coding	chromosome	8759	TECs	1.73633e-113	1.89106e-107	0.36111	0.256	0.002
chr11-76823518-76824018	TSKU	ENSG00000182704	protein_coding	chromosome	25363	TECs	2.89083e-113	3.14844e-107	0.430865	0.328	0.01
chr19-8525627-8526127	MYO1F	ENSG00000142347	protein_coding	chromosome	0	TECs	3.65702e-113	3.98291e-107	0.539156	0.5	0.049
chr19-8525627-8526127	MYO1F	ENSG00000142347	protein_coding	chromosome	0	TECs	3.65702e-113	3.98291e-107	0.539156	0.5	0.049
chr6-3324052-3324552	SLC22A23	ENSG00000137266	protein_coding	chromosome	0	TECs	2.85675e-112	3.11133e-106	0.399469	0.296	0.007
chr20-64053906-64054406	TCEA2	ENSG00000171703	protein_coding	chromosome	0	TECs	2.94443e-112	3.20682e-106	0.373414	0.27	0.005
chr2-54673484-54673984	SPTBN1	ENSG00000115306	protein_coding	chromosome	2038	TECs	3.99702e-112	4.35321e-106	0.479838	0.388	0.019
chr19-7188937-7189437	INSR	ENSG00000171105	protein_coding	chromosome	0	TECs	8.60875e-112	9.37591e-106	0.357656	0.254	0.003
chr14-75310636-75311136	FOS	ENSG00000170345	protein_coding	chromosome	28405	TECs	3.95113e-110	4.30323e-104	0.458409	0.361	0.014
chr14-75310636-75311136	FOS	ENSG00000170345	protein_coding	chromosome	28405	TECs	3.95113e-110	4.30323e-104	0.458409	0.361	0.014
chr9-127838584-127839084	ENG	ENSG00000106991	protein_coding	chromosome	0	TECs	1.03433e-109	1.1265e-103	0.466721	0.383	0.023
chr1-201538733-201539233	CSRP1	ENSG00000159176	protein_coding	chromosome	29276	TECs	2.90193e-109	3.16054e-103	0.490317	0.413	0.027
chr8-23404006-23404506	ENTPD4	ENSG00000197217	protein_coding	chromosome	0	TECs	7.1344e-108	7.77018e-102	0.405306	0.303	0.008
chr8-23321300-23321800	LOXL2	ENSG00000134013	protein_coding	chromosome	0	TECs	1.03386e-107	1.12599e-101	0.370935	0.267	0.004
chr16-57628228-57628728	ADGRG1	ENSG00000205336	protein_coding	chromosome	0	TECs	7.6916e-107	8.37703e-101	0.503558	0.445	0.039
chr13-57633385-57633885	PCDH17	ENSG00000118946	protein_coding	chromosome	0	TECs	2.59508e-106	2.82634e-100	0.384742	0.28	0.005
chr7-150988677-150989177	NOS3	ENSG00000164867	protein_coding	chromosome	1817	TECs	3.06815e-105	3.34157e-99	0.459569	0.371	0.02
chr16-66364397-66364897	CDH5	ENSG00000179776	protein_coding	chromosome	1724	TECs	3.49418e-105	3.80556e-99	0.395117	0.293	0.007
chr5-72452416-72452916	ZNF366	ENSG00000178175	protein_coding	chromosome	0	TECs	5.38798e-105	5.86813e-99	0.400179	0.298	0.008
chr19-45955889-45956389	NOVA2	ENSG00000104967	protein_coding	chromosome	0	TECs	2.44164e-104	2.65922e-98	0.362903	0.261	0.004
chr1-21574544-21575044	ALPL	ENSG00000162551	protein_coding	chromosome	0	TECs	2.61871e-104	2.85208e-98	0.370956	0.27	0.006
chr5-149289249-149289749	AFAP1L1	ENSG00000157510	protein_coding	chromosome	0	TECs	3.89522e-104	4.24234e-98	0.342336	0.241	0.002
chr17-57662869-57663369	MSI2	ENSG00000153944	protein_coding	chromosome	0	TECs	4.65161e-104	5.06614e-98	0.492291	0.416	0.028
chr17-57662869-57663369	MSI2	ENSG00000153944	protein_coding	chromosome	0	TECs	4.65161e-104	5.06614e-98	0.492291	0.416	0.028
chr6-19804535-19805035	ID4	ENSG00000172201	protein_coding	chromosome	32350	TECs	5.12891e-104	5.58597e-98	0.514841	0.466	0.044
chr6-19804535-19805035	ID4	ENSG00000172201	protein_coding	chromosome	32350	TECs	5.12891e-104	5.58597e-98	0.514841	0.466	0.044
chr20-50046934-50047434	UBE2V1	ENSG00000244687	protein_coding	chromosome	33689	TECs	7.72545e-104	8.4139e-98	0.441445	0.353	0.019
chr7-30869943-30870443	RP5-877J2.1	ENSG00000250424	protein_coding	chromosome	0	TECs	7.81736e-104	8.514e-98	0.346888	0.246	0.003
chr3-37456292-37456792	ITGA9	ENSG00000144668	protein_coding	chromosome	0	TECs	1.03376e-103	1.12588e-97	0.39815	0.296	0.008
chr14-63204018-63204518	RHOJ	ENSG00000126785	protein_coding	chromosome	0	TECs	1.41142e-103	1.53719e-97	0.427868	0.33	0.013
chr2-158716039-158716539	PKP4	ENSG00000144283	protein_coding	chromosome	33159	TECs	3.74566e-103	4.07945e-97	0.371219	0.267	0.004
chr11-43942318-43942818	C11orf96	ENSG00000187479	protein_coding	chromosome	0	TECs	8.65955e-103	9.43124e-97	0.448324	0.356	0.017
chr11-43942318-43942818	C11orf96	ENSG00000187479	protein_coding	chromosome	0	TECs	8.65955e-103	9.43124e-97	0.448324	0.356	0.017
chr13-112978910-112979410	MCF2L	ENSG00000126217	protein_coding	chromosome	0	TECs	8.81952e-103	9.60546e-97	0.371693	0.267	0.003
chr8-23335900-23336400	LOXL2	ENSG00000134013	protein_coding	chromosome	0	TECs	1.08449e-102	1.18113e-96	0.482237	0.417	0.035
chr8-23335900-23336400	LOXL2	ENSG00000134013	protein_coding	chromosome	0	TECs	1.08449e-102	1.18113e-96	0.482237	0.417	0.035
chr6-14423265-14423765	CD83	ENSG00000112149	protein_coding	chromosome	286346	TECs	2.05751e-102	2.24087e-96	0.355814	0.252	0.003
chr9-121529619-121530119	DAB2IP	ENSG00000136848	protein_coding	chromosome	36937	TECs	3.32995e-102	3.6267e-96	0.389176	0.288	0.008
chr10-13684262-13684762	FRMD4A	ENSG00000151474	protein_coding	chromosome	0	TECs	3.87173e-102	4.21676e-96	0.380885	0.277	0.005
chr22-45336949-45337449	FAM118A	ENSG00000100376	protein_coding	chromosome	0	TECs	5.53933e-102	6.03296e-96	0.36117	0.259	0.004
chr8-54457656-54458156	SOX17	ENSG00000164736	protein_coding	chromosome	0	TECs	9.32722e-102	1.01584e-95	0.362334	0.261	0.004
chr11-45026073-45026573	PRDM11	ENSG00000019485	protein_coding	chromosome	69232	TECs	1.18397e-101	1.28948e-95	0.436125	0.34	0.014
chr22-35961422-35961922	RBFOX2	ENSG00000100320	protein_coding	chromosome	0	TECs	1.30537e-101	1.42169e-95	0.357787	0.256	0.004
chr8-544689-545189	TDRP	ENSG00000180190	protein_coding	chromosome	0	TECs	4.80007e-101	5.22782e-95	0.402017	0.303	0.01
chr1-21899945-21900445	HSPG2	ENSG00000142798	protein_coding	chromosome	0	TECs	5.02547e-101	5.4733e-95	0.374171	0.27	0.004
chr22-36463721-36464221	TXN2	ENSG00000100348	protein_coding	chromosome	2814	TECs	1.48075e-100	1.61271e-94	0.378242	0.275	0.005
chr1-30847375-30847875	SDC3	ENSG00000162512	protein_coding	chromosome	21591	TECs	1.53734e-100	1.67434e-94	0.440103	0.35	0.018
chr2-172836285-172836785	RAPGEF4	ENSG00000091428	protein_coding	chromosome	0	TECs	2.50736e-100	2.7308e-94	0.368932	0.265	0.004
chr8-67984689-67985189	PREX2	ENSG00000046889	protein_coding	chromosome	0	TECs	5.57491e-100	6.07171e-94	0.382473	0.28	0.006
chr6-150683252-150683752	PLEKHG1	ENSG00000120278	protein_coding	chromosome	0	TECs	7.27891e-100	7.92756e-94	0.39059	0.288	0.007
chr10-122530111-122530611	HTRA1	ENSG00000166033	protein_coding	chromosome	15202	TECs	9.11925e-100	9.93191e-94	0.3443	0.243	0.002
chr4-55125388-55125888	KDR	ENSG00000128052	protein_coding	chromosome	0	TECs	4.71527e-99	5.13547e-93	0.35906	0.262	0.007
chr5-172583930-172584430	NEURL1B	ENSG00000214357	protein_coding	chromosome	56835	TECs	4.71966e-99	5.14025e-93	0.36224	0.261	0.004
chr7-36037308-36037808	EEPD1	ENSG00000122547	protein_coding	chromosome	115340	TECs	5.16076e-99	5.62066e-93	0.402532	0.304	0.011
chr7-131581429-131581929	PODXL	ENSG00000128567	protein_coding	chromosome	23211	TECs	7.65616e-99	8.33843e-93	0.346718	0.249	0.006
chr7-141674292-141674792	KIAA1147	ENSG00000257093	protein_coding	chromosome	0	TECs	8.10782e-99	8.83034e-93	0.373609	0.272	0.006
chr6-6008738-6009238	NRN1	ENSG00000124785	protein_coding	chromosome	1132	TECs	2.26251e-97	2.46413e-91	0.465825	0.401	0.035
chr2-120239647-120240147	RALB	ENSG00000144118	protein_coding	chromosome	0	TECs	3.18251e-97	3.46612e-91	0.33188	0.235	0.004
chr19-16886346-16886846	F2RL3	ENSG00000127533	protein_coding	chromosome	2013	TECs	4.08963e-97	4.45407e-91	0.404971	0.304	0.009
chr7-2607079-2607579	IQCE	ENSG00000106012	protein_coding	chromosome	0	TECs	7.14178e-97	7.77821e-91	0.370956	0.27	0.006
chr16-10827575-10828075	TVP23A	ENSG00000166676	protein_coding	chromosome	8780	TECs	8.16687e-97	8.89465e-91	0.396196	0.299	0.011
chr12-56565523-56566023	RBMS2	ENSG00000076067	protein_coding	chromosome	0	TECs	1.86531e-96	2.03153e-90	0.435711	0.345	0.017
chrX-1486887-1487387	P2RY8	ENSG00000182162	protein_coding	chromosome	0	TECs	2.754e-96	2.99942e-90	0.390767	0.294	0.011
chr21-25925932-25926432	APP	ENSG00000142192	protein_coding	chromosome	0	TECs	3.42155e-96	3.72646e-90	0.36224	0.261	0.004
chr11-45658487-45658987	CHST1	ENSG00000175264	protein_coding	chromosome	0	TECs	6.25827e-96	6.81597e-90	0.401406	0.301	0.009
chr19-11268883-11269383	DOCK6	ENSG00000130158	protein_coding	chromosome	6401	TECs	7.0138e-96	7.63883e-90	0.341495	0.246	0.006
chr6-165662594-165663094	PDE10A	ENSG00000112541	protein_coding	chromosome	0	TECs	8.17024e-96	8.89832e-90	0.388728	0.286	0.007
chr20-1336883-1337383	RP11-314N13.10	ENSG00000274322	protein_coding	chromosome	0	TECs	1.8879e-95	2.05613e-89	0.33188	0.235	0.004
chr1-39132366-39132866	MACF1	ENSG00000127603	protein_coding	chromosome	chr1-39081316-39487177	TECs	4.28244e-95	4.66407e-89	0.320393	0.225	0.004
								NA	NA	NA	NA
chr21-45364054-45364554	COL18A1	ENSG00000182871	protein_coding	chromosome	40582	TECs	4.85175e-95	5.28411e-89	0.453501	0.374	0.025
chr4-146241410-146241910	RP11-6L6.2	ENSG00000250673	protein_coding	chromosome	10531	TECs	5.78008e-95	6.29517e-89	0.440145	0.346	0.016
chr9-113589344-113589844	RGS3	ENSG00000138835	protein_coding	chromosome	0	TECs	1.16741e-94	1.27145e-88	0.360568	0.262	0.007
chr16-58081420-58081920	CFAP20	ENSG00000070761	protein_coding	chromosome	31667	TECs	1.92213e-94	2.09342e-88	0.329806	0.231	0.003
chr12-47753340-47753840	RAPGEF3	ENSG00000079337	protein_coding	chromosome	0	TECs	2.07644e-94	2.26148e-88	0.378512	0.282	0.009
chr20-17750354-17750854	BANF2	ENSG00000125888	protein_coding	chromosome	14482	TECs	3.77286e-94	4.10907e-88	0.37692	0.275	0.006
chr18-7273449-7273949	LRRC30	ENSG00000206422	protein_coding	chromosome	41401	TECs	7.16801e-94	7.80678e-88	0.424259	0.337	0.019
chr13-40194113-40194613	FOXO1	ENSG00000150907	protein_coding	chromosome	275339	TECs	8.10596e-94	8.82831e-88	0.334536	0.235	0.002
chr16-57645987-57646487	ADGRG1	ENSG00000205336	protein_coding	chromosome	0	TECs	1.53906e-93	1.67621e-87	0.365433	0.265	0.006
chr16-66359804-66360304	CDH5	ENSG00000179776	protein_coding	chromosome	6317	TECs	1.88046e-93	2.04803e-87	0.344614	0.246	0.005
chr5-150021729-150022229	HMGXB3	ENSG00000113716	protein_coding	chromosome	0	TECs	3.93939e-93	4.29045e-87	0.320283	0.223	0.003
chr13-28408506-28409006	FLT1	ENSG00000102755	protein_coding	chromosome	0	TECs	5.03791e-93	5.48686e-87	0.357634	0.257	0.005
chr18-55510734-55511234	TCF4	ENSG00000196628	protein_coding	chromosome	0	TECs	1.36139e-92	1.48271e-86	0.403651	0.307	0.012
chr4-146242104-146242604	RP11-6L6.2	ENSG00000250673	protein_coding	chromosome	11225	TECs	1.67035e-92	1.8192e-86	0.405642	0.312	0.014
chr9-133237355-133237855	ABO	ENSG00000175164	protein_coding	chromosome	12545	TECs	2.86057e-92	3.11549e-86	0.339229	0.239	0.003
chr1-154485072-154485572	SHE	ENSG00000169291	protein_coding	chromosome	0	TECs	8.08969e-92	8.81059e-86	0.331501	0.235	0.004
chr7-131541599-131542099	PODXL	ENSG00000128567	protein_coding	chromosome	0	TECs	1.29292e-91	1.40814e-85	0.328004	0.23	0.003
chr10-86953687-86954187	MMRN2	ENSG00000173269	protein_coding	chromosome	0	TECs	1.47539e-91	1.60687e-85	0.369353	0.27	0.007
chr1-21909874-21910374	HSPG2	ENSG00000142798	protein_coding	chromosome	0	TECs	1.74236e-91	1.89763e-85	0.388777	0.29	0.009
chr5-38845584-38846084	OSMR	ENSG00000145623	protein_coding	chromosome	0	TECs	6.34754e-91	6.9132e-85	0.491379	0.435	0.04
chr6-170152243-170152743	DLL1	ENSG00000198719	protein_coding	chromosome	129462	TECs	6.89265e-91	7.50688e-85	0.40872	0.312	0.012
chr14-35336612-35337112	PSMA6	ENSG00000100902	protein_coding	chromosome	19118	TECs	9.71659e-91	1.05825e-84	0.444086	0.366	0.026
chr6-169851686-169852186	ERMARD	ENSG00000130023	protein_coding	chromosome	70101	TECs	5.58249e-90	6.07997e-84	0.350979	0.249	0.003
chr1-220843594-220844094	2023-03-01	ENSG00000186205	protein_coding	chromosome	23936	TECs	5.61081e-90	6.11081e-84	0.338281	0.239	0.004
chr2-127659368-127659868	LIMS2	ENSG00000072163	protein_coding	chromosome	0	TECs	6.30542e-90	6.86732e-84	0.354622	0.254	0.004
chr10-29895369-29895869	KIAA1462	ENSG00000165757	protein_coding	chromosome	116930	TECs	8.78787e-90	9.57099e-84	0.320568	0.223	0.002
chr15-94844981-94845481	MCTP2	ENSG00000140563	protein_coding	chromosome	361028	TECs	1.21405e-89	1.32224e-83	0.396702	0.298	0.01
chr2-71500394-71500894	DYSF	ENSG00000135636	protein_coding	chromosome	0	TECs	2.08879e-89	2.27493e-83	0.316162	0.22	0.003
chr20-64051444-64051944	TCEA2	ENSG00000171703	protein_coding	chromosome	0	TECs	2.53565e-89	2.76161e-83	0.340508	0.243	0.005
chr8-22227658-22228158	PHYHIP	ENSG00000168490	protein_coding	chromosome	0	TECs	3.91889e-89	4.26812e-83	0.397226	0.299	0.01
chr11-72836110-72836610	ATG16L2	ENSG00000168010	protein_coding	chromosome	0	TECs	5.21515e-89	5.67989e-83	0.348461	0.248	0.003
chr5-150641171-150641671	SYNPO	ENSG00000171992	protein_coding	chromosome	0	TECs	5.88199e-89	6.40616e-83	0.365454	0.267	0.007
chr2-54455869-54456369	SPTBN1	ENSG00000115306	protein_coding	chromosome	0	TECs	5.97042e-89	6.50247e-83	0.460465	0.39	0.031
chr2-54455869-54456369	SPTBN1	ENSG00000115306	protein_coding	chromosome	0	TECs	5.97042e-89	6.50247e-83	0.460465	0.39	0.031
chr1-24720084-24720584	CLIC4	ENSG00000169504	protein_coding	chromosome	24772	TECs	7.77798e-89	8.47111e-83	0.357634	0.257	0.005
chr4-24991085-24991585	LGI2	ENSG00000153012	protein_coding	chromosome	7261	TECs	1.97248e-88	2.14826e-82	0.323051	0.225	0.002
chr6-105609472-105609972	PREP	ENSG00000085377	protein_coding	chromosome	206387	TECs	2.09118e-88	2.27754e-82	0.365569	0.269	0.008
chr19-7333621-7334121	CTB-133G6.1	ENSG00000263264	protein_coding	chromosome	14821	TECs	2.2915e-88	2.4957e-82	0.329711	0.231	0.003
chr3-40877789-40878289	ZNF621	ENSG00000172888	protein_coding	chromosome	303103	TECs	5.25153e-88	5.71951e-82	0.362039	0.265	0.008
chr17-4519333-4519833	SPNS2	ENSG00000183018	protein_coding	chromosome	0	TECs	7.39744e-88	8.05665e-82	0.343668	0.246	0.005
chr2-68319701-68320201	CNRIP1	ENSG00000119865	protein_coding	chromosome	0	TECs	7.94883e-88	8.65719e-82	0.393516	0.303	0.015
chr1-39132943-39133443	MACF1	ENSG00000127603	protein_coding	chromosome	chr1-39081316-39487177	TECs	7.98391e-88	8.69539e-82	0.379815	0.285	0.011
								NA	NA	NA	NA
chr20-63686748-63687248	RTEL1-TNFRSF6B	ENSG00000026036	protein_coding	chromosome	0	TECs	8.63307e-88	9.4024e-82	0.437474	0.362	0.028
chr1-26723509-26724009	ARID1A	ENSG00000117713	protein_coding	chromosome	0	TECs	1.92654e-87	2.09822e-81	0.47282	0.426	0.046
chr9-131116778-131117278	AIF1L	ENSG00000126878	protein_coding	chromosome	0	TECs	2.00307e-87	2.18157e-81	0.310885	0.217	0.003
chr7-22589758-22590258	STEAP1B	ENSG00000105889	protein_coding	chromosome	0	TECs	3.25271e-87	3.54258e-81	0.33574	0.238	0.004
chr5-134561779-134562279	JADE2	ENSG00000043143	protein_coding	chromosome	0	TECs	4.89649e-87	5.33284e-81	0.320488	0.225	0.004
chr6-46948661-46949161	ADGRF5	ENSG00000069122	protein_coding	chromosome	0	TECs	2.38214e-86	2.59442e-80	0.340912	0.241	0.003
chr17-41777428-41777928	JUP	ENSG00000173801	protein_coding	chromosome	0	TECs	3.00976e-86	3.27797e-80	0.427497	0.335	0.016
chr17-41777428-41777928	JUP	ENSG00000173801	protein_coding	chromosome	0	TECs	3.00976e-86	3.27797e-80	0.427497	0.335	0.016
chr20-62359402-62359902	LAMA5	ENSG00000130702	protein_coding	chromosome	chr20-62307955-62367312	TECs	3.17074e-86	3.4533e-80	0.352447	0.254	0.006
								NA	NA	NA	NA
chr11-62577261-62577761	TUT1	ENSG00000149016	protein_coding	chromosome	0	TECs	3.72506e-86	4.05702e-80	0.33686	0.239	0.005
chr12-124380075-124380575	NCOR2	ENSG00000196498	protein_coding	chromosome	0	TECs	4.02809e-86	4.38705e-80	0.425014	0.341	0.022
chr4-150173960-150174460	DCLK2	ENSG00000170390	protein_coding	chromosome	0	TECs	4.38612e-86	4.77699e-80	0.3263	0.231	0.005
chr13-44932861-44933361	NUFIP1	ENSG00000083635	protein_coding	chromosome	5887	TECs	4.81812e-86	5.24749e-80	0.338199	0.246	0.008
chr2-217887910-217888410	TNS1	ENSG00000079308	protein_coding	chromosome	0	TECs	1.18203e-85	1.28736e-79	0.346377	0.248	0.005
chr14-76348845-76349345	ESRRB	ENSG00000119715	protein_coding	chromosome	0	TECs	1.73506e-85	1.88968e-79	0.331318	0.233	0.003
chr10-80509596-80510096	TSPAN14	ENSG00000108219	protein_coding	chromosome	0	TECs	2.51749e-85	2.74183e-79	0.357047	0.261	0.008
chr16-66382213-66382713	CDH5	ENSG00000179776	protein_coding	chromosome	0	TECs	2.87158e-85	3.12748e-79	0.322671	0.225	0.002
chr1-214551636-214552136	PTPN14	ENSG00000152104	protein_coding	chromosome	0	TECs	2.93166e-85	3.19291e-79	0.473727	0.417	0.04
chr1-214551636-214552136	PTPN14	ENSG00000152104	protein_coding	chromosome	0	TECs	2.93166e-85	3.19291e-79	0.473727	0.417	0.04
chr18-25351962-25352462	ZNF521	ENSG00000198795	protein_coding	chromosome	0	TECs	3.41953e-85	3.72426e-79	0.452434	0.387	0.034
chr11-86173987-86174487	EED	ENSG00000074266	protein_coding	chromosome	chr11-86244544-86278813	TECs	3.64765e-85	3.97271e-79	0.402203	0.309	0.014
								NA	NA	NA	NA
chr8-141226955-141227455	SLC45A4	ENSG00000022567	protein_coding	chromosome	0	TECs	5.66739e-85	6.17243e-79	0.402389	0.309	0.014
chr1-153608768-153609268	S100A16	ENSG00000188643	protein_coding	chromosome	0	TECs	8.18461e-85	8.91397e-79	0.434392	0.348	0.02
chr18-55387584-55388084	TCF4	ENSG00000196628	protein_coding	chromosome	0	TECs	8.46567e-85	9.22008e-79	0.305408	0.21	0.002
chr20-1322788-1323288	RP11-314N13.10	ENSG00000274322	protein_coding	chromosome	0	TECs	9.32348e-85	1.01543e-78	0.362389	0.264	0.007
chr3-50170676-50171176	SEMA3F	ENSG00000001617	protein_coding	chromosome	0	TECs	1.20652e-84	1.31403e-78	0.356915	0.259	0.006
chr6-150452737-150453237	IYD	ENSG00000009765	protein_coding	chromosome	46767	TECs	1.70302e-84	1.85479e-78	0.283159	0.194	0.003
chr4-134201663-134202163	PABPC4L	ENSG00000254535	protein_coding	chromosome	0	TECs	1.80981e-84	1.97109e-78	0.390901	0.298	0.013
chr1-56411653-56412153	PLPP3	ENSG00000162407	protein_coding	chromosome	82593	TECs	1.89296e-84	2.06165e-78	0.311454	0.217	0.003
chr13-44306304-44306804	SERP2	ENSG00000151778	protein_coding	chromosome	66860	TECs	2.08397e-84	2.26968e-78	0.370132	0.273	0.009
chr5-173324662-173325162	STC2	ENSG00000113739	protein_coding	chromosome	0	TECs	2.09532e-84	2.28204e-78	0.342847	0.244	0.004
chr13-28531124-28531624	FLT1	ENSG00000102755	protein_coding	chromosome	35995	TECs	2.6598e-84	2.89683e-78	0.355595	0.259	0.007
chr11-6468987-6469487	TRIM3	ENSG00000110171	protein_coding	chromosome	0	TECs	2.72262e-84	2.96525e-78	0.450335	0.38	0.031
chr15-22949014-22949514	CYFIP1	ENSG00000273749	protein_coding	chromosome	0	TECs	2.76092e-84	3.00696e-78	0.366059	0.27	0.009
chr16-66366343-66366843	CDH5	ENSG00000179776	protein_coding	chromosome	0	TECs	2.8794e-84	3.136e-78	0.310729	0.218	0.005
chr5-132086296-132086796	CSF2	ENSG00000164400	protein_coding	chromosome	10125	TECs	3.18933e-84	3.47354e-78	0.388285	0.291	0.01
chr14-99619740-99620240	CCDC85C	ENSG00000205476	protein_coding	chromosome	15713	TECs	3.9043e-84	4.25223e-78	0.340059	0.241	0.004
chr10-63670269-63670769	REEP3	ENSG00000165476	protein_coding	chromosome	45145	TECs	4.55164e-84	4.95725e-78	0.327057	0.231	0.004
chr17-73305016-73305516	CDC42EP4	ENSG00000179604	protein_coding	chromosome	0	TECs	4.7064e-84	5.12581e-78	0.397469	0.301	0.011
chr21-32524108-32524608	EVA1C	ENSG00000166979	protein_coding	chromosome	8710	TECs	5.84082e-84	6.36132e-78	0.317513	0.222	0.003
chr6-165775119-165775619	PDE10A	ENSG00000112541	protein_coding	chromosome	0	TECs	9.94093e-84	1.08268e-77	0.362537	0.267	0.009
chr6-5996078-5996578	NRN1	ENSG00000124785	protein_coding	chromosome	1420	TECs	1.19724e-83	1.30393e-77	0.395005	0.303	0.014
chr11-128329183-128329683	ETS1	ENSG00000134954	protein_coding	chromosome	129077	TECs	1.69743e-83	1.84869e-77	0.37785	0.285	0.012
chr14-38255582-38256082	CLEC14A	ENSG00000176435	protein_coding	chromosome	0	TECs	1.80363e-83	1.96436e-77	0.34655	0.252	0.008
chr4-125314611-125315111	FAT4	ENSG00000196159	protein_coding	chromosome	1287	TECs	2.22818e-83	2.42674e-77	0.493217	0.463	0.056
chr8-38728177-38728677	TACC1	ENSG00000147526	protein_coding	chromosome	0	TECs	3.452e-83	3.75962e-77	0.355555	0.257	0.006
chr14-92540508-92541008	RIN3	ENSG00000100599	protein_coding	chromosome	0	TECs	3.69383e-83	4.023e-77	0.395564	0.303	0.014
chr1-155166230-155166730	KRTCAP2	ENSG00000163463	protein_coding	chromosome	2677	TECs	6.52648e-83	7.10808e-77	0.329039	0.236	0.007
chr20-48374231-48374731	PREX1	ENSG00000124126	protein_coding	chromosome	249520	TECs	6.93472e-83	7.5527e-77	0.346964	0.251	0.007
chr17-15490680-15491180	TVP23C-CDRT4	ENSG00000259024	protein_coding	chromosome	0	TECs	9.51287e-83	1.03606e-76	0.354003	0.256	0.006
chr22-31046530-31047030	SMTN	ENSG00000183963	protein_coding	chromosome	17074	TECs	1.04437e-82	1.13743e-76	0.324497	0.23	0.005
chr20-32516827-32517327	AL034550.1	ENSG00000283233	protein_coding	chromosome	0	TECs	1.25134e-82	1.36285e-76	0.333386	0.236	0.004
chr14-77076234-77076734	CIPC	ENSG00000198894	protein_coding	chromosome	21362	TECs	2.11263e-82	2.3009e-76	0.374386	0.28	0.011
chr1-112700688-112701188	RHOC	ENSG00000155366	protein_coding	chromosome	0	TECs	2.2222e-82	2.42023e-76	0.457386	0.408	0.044
chr6-166556757-166557257	RPS6KA2	ENSG00000071242	protein_coding	chromosome	0	TECs	2.56831e-82	2.79719e-76	0.436593	0.359	0.026
chr19-46728165-46728665	STRN4	ENSG00000090372	protein_coding	chromosome	0	TECs	4.75943e-82	5.18356e-76	0.317154	0.223	0.004
chr9-106962580-106963080	ZNF462	ENSG00000148143	protein_coding	chromosome	0	TECs	4.86441e-82	5.29789e-76	0.312213	0.217	0.003
chr12-3122844-3123344	TSPAN9	ENSG00000011105	protein_coding	chromosome	0	TECs	5.38892e-82	5.86915e-76	0.330171	0.236	0.006
chr13-110265335-110265835	COL4A1	ENSG00000187498	protein_coding	chromosome	0	TECs	6.16129e-82	6.71034e-76	0.340628	0.241	0.003
chr8-141153408-141153908	DENND3	ENSG00000105339	protein_coding	chromosome	0	TECs	1.2322e-81	1.34201e-75	0.366604	0.269	0.008
chr20-35166275-35166775	PROCR	ENSG00000101000	protein_coding	chromosome	5297	TECs	1.35718e-81	1.47812e-75	0.313062	0.222	0.006
chr17-78374724-78375224	PGS1	ENSG00000087157	protein_coding	chromosome	3415	TECs	1.61046e-81	1.75398e-75	0.327435	0.23	0.003
chr22-37545946-37546446	CDC42EP1	ENSG00000128283	protein_coding	chromosome	14000	TECs	1.74959e-81	1.9055e-75	0.38168	0.286	0.011
chr22-37545946-37546446	CDC42EP1	ENSG00000128283	protein_coding	chromosome	14000	TECs	1.74959e-81	1.9055e-75	0.38168	0.286	0.011
chr11-2509418-2509918	KCNQ1	ENSG00000053918	protein_coding	chromosome	0	TECs	6.51949e-81	7.10047e-75	0.301843	0.209	0.003
chr3-64685717-64686217	ADAMTS9	ENSG00000163638	protein_coding	chromosome	0	TECs	7.77841e-81	8.47158e-75	0.459959	0.4	0.038
chr3-64685717-64686217	ADAMTS9	ENSG00000163638	protein_coding	chromosome	0	TECs	7.77841e-81	8.47158e-75	0.459959	0.4	0.038
chr10-95334410-95334910	SORBS1	ENSG00000095637	protein_coding	chromosome	0	TECs	8.33588e-81	9.07873e-75	0.335441	0.239	0.005
chr19-727996-728496	PALM	ENSG00000099864	protein_coding	chromosome	0	TECs	8.51539e-81	9.27423e-75	0.330365	0.235	0.005
chr3-14452829-14453329	SLC6A6	ENSG00000131389	protein_coding	chromosome	0	TECs	1.00563e-80	1.09524e-74	0.411521	0.317	0.014
chr20-10667021-10667521	JAG1	ENSG00000101384	protein_coding	chromosome	0	TECs	3.68126e-80	4.00931e-74	0.31867	0.223	0.004
chr3-194930675-194931175	XXYLT1	ENSG00000173950	protein_coding	chromosome	137103	TECs	4.22252e-80	4.59881e-74	0.357329	0.261	0.007
chr11-8671149-8671649	TRIM66	ENSG00000166436	protein_coding	chromosome	0	TECs	6.18127e-80	6.73211e-74	0.361569	0.265	0.008
chr17-880370-880870	NXN	ENSG00000167693	protein_coding	chromosome	0	TECs	8.39609e-80	9.1443e-74	0.294764	0.202	0.002
chr19-56839153-56839653	PEG3	ENSG00000198300	protein_coding	chromosome	0	TECs	1.20106e-79	1.3081e-73	0.412239	0.332	0.023
chr19-56839153-56839653	PEG3	ENSG00000198300	protein_coding	chromosome	0	TECs	1.20106e-79	1.3081e-73	0.412239	0.332	0.023
chr4-1233154-1233654	CTBP1	ENSG00000159692	protein_coding	chromosome	0	TECs	1.83994e-79	2.0039e-73	0.337673	0.243	0.006
chr12-6154956-6155456	VWF	ENSG00000110799	protein_coding	chromosome	30185	TECs	2.99774e-79	3.26488e-73	0.298182	0.207	0.004
chr2-46086500-46087000	PRKCE	ENSG00000171132	protein_coding	chromosome	0	TECs	3.79083e-79	4.12865e-73	0.271426	0.184	0.002
chr2-30346368-30346868	LBH	ENSG00000213626	protein_coding	chromosome	22637	TECs	3.87682e-79	4.2223e-73	0.340105	0.244	0.006
chr7-22445316-22445816	STEAP1B	ENSG00000105889	protein_coding	chromosome	0	TECs	6.74477e-79	7.34582e-73	0.381484	0.288	0.012
chr5-72451849-72452349	ZNF366	ENSG00000178175	protein_coding	chromosome	0	TECs	1.0203e-78	1.11122e-72	0.337842	0.244	0.007
chr3-49199202-49199702	CCDC36	ENSG00000173421	protein_coding	chromosome	0	TECs	1.36627e-78	1.48802e-72	0.338272	0.248	0.009
chr3-149377524-149378024	TM4SF1	ENSG00000169908	protein_coding	chromosome	0	TECs	1.67879e-78	1.8284e-72	0.444514	0.367	0.027
chr9-113501212-113501712	RGS3	ENSG00000138835	protein_coding	chromosome	0	TECs	1.81163e-78	1.97308e-72	0.318386	0.223	0.004
chr3-119647107-119647607	POPDC2	ENSG00000121577	protein_coding	chromosome	0	TECs	2.44887e-78	2.6671e-72	0.309426	0.215	0.003
chr3-129596203-129596703	PLXND1	ENSG00000004399	protein_coding	chromosome	0	TECs	3.5185e-78	3.83205e-72	0.399707	0.316	0.02
chr3-129596203-129596703	PLXND1	ENSG00000004399	protein_coding	chromosome	0	TECs	3.5185e-78	3.83205e-72	0.399707	0.316	0.02
chr17-75686418-75686918	SAP30BP	ENSG00000161526	protein_coding	chromosome	0	TECs	3.57165e-78	3.88993e-72	0.302275	0.21	0.004
chr20-32469972-32470472	AL034550.1	ENSG00000283233	protein_coding	chromosome	0	TECs	6.25477e-78	6.81216e-72	0.361193	0.265	0.008
chr3-149615778-149616278	WWTR1	ENSG00000018408	protein_coding	chromosome	0	TECs	6.77976e-78	7.38393e-72	0.303841	0.212	0.004
chr7-75611694-75612194	HIP1	ENSG00000127946	protein_coding	chromosome	0	TECs	8.55925e-78	9.322e-72	0.416305	0.333	0.022
chr5-172891949-172892449	ERGIC1	ENSG00000113719	protein_coding	chromosome	0	TECs	9.01133e-78	9.81437e-72	0.308099	0.215	0.004
chr11-124898714-124899214	ROBO4	ENSG00000154133	protein_coding	chromosome	213	TECs	1.18482e-77	1.29041e-71	0.31687	0.223	0.005
chr2-207334498-207334998	KLF7	ENSG00000118263	protein_coding	chromosome	167230	TECs	1.28373e-77	1.39813e-71	0.430315	0.359	0.03
chr5-157511581-157512081	ADAM19	ENSG00000135074	protein_coding	chromosome	0	TECs	1.43461e-77	1.56245e-71	0.386415	0.299	0.017
chr9-27117655-27118155	TEK	ENSG00000120156	protein_coding	chromosome	0	TECs	1.87553e-77	2.04266e-71	0.327246	0.231	0.004
chr13-110340917-110341417	COL4A2	ENSG00000134871	protein_coding	chromosome	0	TECs	1.98598e-77	2.16296e-71	0.393763	0.304	0.016
chr7-134779298-134779798	CALD1	ENSG00000122786	protein_coding	chromosome	0	TECs	2.91086e-77	3.17026e-71	0.384947	0.288	0.01
chr19-53086928-53087428	ZNF160	ENSG00000170949	protein_coding	chromosome	0	TECs	3.40029e-77	3.70331e-71	0.266118	0.18	0.002
chr19-3403872-3404372	NFIC	ENSG00000141905	protein_coding	chromosome	0	TECs	4.45217e-77	4.84892e-71	0.356145	0.262	0.009
chr8-97607073-97607573	MTDH	ENSG00000147649	protein_coding	chromosome	36605	TECs	4.47895e-77	4.87809e-71	0.361532	0.269	0.011
chr1-56579229-56579729	PLPP3	ENSG00000162407	protein_coding	chromosome	0	TECs	6.59259e-77	7.18008e-71	0.433505	0.358	0.027
chr16-2170037-2170537	TRAF7	ENSG00000131653	protein_coding	chromosome	0	TECs	6.84839e-77	7.45868e-71	0.296035	0.206	0.004
chr2-20569098-20569598	HS1BP3	ENSG00000118960	protein_coding	chromosome	0	TECs	7.43757e-77	8.10036e-71	0.333196	0.236	0.004
chr8-105319335-105319835	ZFPM2	ENSG00000169946	protein_coding	chromosome	0	TECs	8.13272e-77	8.85746e-71	0.400815	0.316	0.019
chr6-36827498-36827998	CPNE5	ENSG00000124772	protein_coding	chromosome	0	TECs	1.0659e-76	1.16088e-70	0.362549	0.273	0.013
chr6-36822810-36823310	CPNE5	ENSG00000124772	protein_coding	chromosome	0	TECs	1.10698e-76	1.20562e-70	0.313857	0.218	0.003
chr7-150993443-150993943	NOS3	ENSG00000164867	protein_coding	chromosome	0	TECs	1.46881e-76	1.5997e-70	0.279744	0.193	0.004
chr2-205708115-205708615	NRP2	ENSG00000118257	protein_coding	chromosome	0	TECs	2.24597e-76	2.44612e-70	0.289489	0.199	0.003
chr22-30290909-30291409	RP1-130H16.18	ENSG00000248751	protein_coding	chromosome	0	TECs	3.37549e-76	3.67629e-70	0.377939	0.288	0.014
chr22-19524255-19524755	CLDN5	ENSG00000184113	protein_coding	chromosome	0	TECs	4.58492e-76	4.9935e-70	0.299152	0.21	0.005
chr9-109907373-109907873	PALM2-AKAP2	ENSG00000157654	protein_coding	chromosome	0	TECs	6.80037e-76	7.40638e-70	0.332138	0.239	0.007
chr22-24985752-24986252	KIAA1671	ENSG00000197077	protein_coding	chromosome	0	TECs	9.74618e-76	1.06147e-69	0.337314	0.241	0.005
chr22-42743507-42744007	A4GALT	ENSG00000128274	protein_coding	chromosome	22208	TECs	1.18235e-75	1.28772e-69	0.338051	0.243	0.006
chr3-195886144-195886644	TNK2	ENSG00000061938	protein_coding	chromosome	0	TECs	1.47899e-75	1.61079e-69	0.31379	0.22	0.004
chr5-141805855-141806355	PCDH1	ENSG00000156453	protein_coding	chromosome	46755	TECs	1.4811e-75	1.61309e-69	0.309331	0.215	0.003
chr19-58033693-58034193	ZSCAN1	ENSG00000152467	protein_coding	chromosome	0	TECs	1.66822e-75	1.81688e-69	0.348299	0.254	0.008
chr9-109912122-109912622	PALM2-AKAP2	ENSG00000157654	protein_coding	chromosome	0	TECs	1.86336e-75	2.02941e-69	0.273915	0.186	0.002
chr19-48725153-48725653	RASIP1	ENSG00000105538	protein_coding	chromosome	0	TECs	2.23672e-75	2.43604e-69	0.344479	0.257	0.013
chr3-30681776-30682276	TGFBR2	ENSG00000163513	protein_coding	chromosome	0	TECs	2.37996e-75	2.59205e-69	0.315784	0.227	0.008
chr19-44820774-44821274	BCAM	ENSG00000187244	protein_coding	chromosome	0	TECs	2.58513e-75	2.8155e-69	0.318707	0.227	0.006
chr21-45319484-45319984	POFUT2	ENSG00000186866	protein_coding	chromosome	31585	TECs	2.61638e-75	2.84954e-69	0.342911	0.246	0.006
chr2-233051564-233052064	INPP5D	ENSG00000168918	protein_coding	chromosome	7902	TECs	2.75998e-75	3.00593e-69	0.321084	0.228	0.006
chr1-207890263-207890763	CD34	ENSG00000174059	protein_coding	chromosome	0	TECs	3.72483e-75	4.05676e-69	0.373201	0.288	0.017
chr20-19889165-19889665	RIN2	ENSG00000132669	protein_coding	chromosome	0	TECs	4.1326e-75	4.50087e-69	0.320408	0.227	0.005
chr15-66661413-66661913	SMAD6	ENSG00000137834	protein_coding	chromosome	40314	TECs	4.53189e-75	4.93574e-69	0.296255	0.204	0.002
chr8-133437707-133438207	ST3GAL1	ENSG00000008513	protein_coding	chromosome	16640	TECs	6.94838e-75	7.56758e-69	0.320045	0.228	0.006
chr22-17786695-17787195	MICAL3	ENSG00000243156	protein_coding	chromosome	453	TECs	7.86034e-75	8.56081e-69	0.321864	0.231	0.008
chr20-4926131-4926631	SLC23A2	ENSG00000089057	protein_coding	chromosome	0	TECs	1.55086e-74	1.68907e-68	0.33478	0.239	0.006
chr8-54381961-54382461	SOX17	ENSG00000164736	protein_coding	chromosome	75473	TECs	2.67125e-74	2.90929e-68	0.395056	0.309	0.018
chr2-46273180-46273680	EPAS1	ENSG00000116016	protein_coding	chromosome	19986	TECs	3.13408e-74	3.41337e-68	0.29913	0.207	0.003
chr6-148363926-148364426	SASH1	ENSG00000111961	protein_coding	chromosome	0	TECs	4.21368e-74	4.58918e-68	0.386786	0.299	0.017
chr19-4648190-4648690	MYDGF	ENSG00000074842	protein_coding	chromosome	0	TECs	5.10708e-74	5.56219e-68	0.305732	0.215	0.005
chr15-40929034-40929534	DLL4	ENSG00000128917	protein_coding	chromosome	0	TECs	6.94617e-74	7.56517e-68	0.431728	0.369	0.036
chr9-132372646-132373146	TTF1	ENSG00000125482	protein_coding	chromosome	2401	TECs	7.02511e-74	7.65115e-68	0.370483	0.283	0.015
chr9-94929272-94929772	C9orf3	ENSG00000148120	protein_coding	chromosome	chr9-94726701-95087218	TECs	7.57099e-74	8.24567e-68	0.302654	0.21	0.003
								NA	NA	NA	NA
chr17-75444180-75444680	TMEM94	ENSG00000177728	protein_coding	chromosome	chr17-75441159-75500090	TECs	7.88394e-74	8.58651e-68	0.305782	0.214	0.004
								NA	NA	NA	NA
chr3-52039848-52040348	DUSP7	ENSG00000164086	protein_coding	chromosome	8570	TECs	8.53364e-74	9.29411e-68	0.312213	0.222	0.006
chr15-101091534-101092034	LRRK1	ENSG00000154237	protein_coding	chromosome	13279	TECs	1.01653e-73	1.10712e-67	0.31814	0.227	0.006
chr8-23798345-23798845	STC1	ENSG00000159167	protein_coding	chromosome	43069	TECs	1.62192e-73	1.76646e-67	0.322029	0.228	0.005
chr1-221394166-221394666	DUSP10	ENSG00000143507	protein_coding	chromosome	306757	TECs	1.66558e-73	1.81401e-67	0.30042	0.209	0.004
chr2-11403659-11404159	E2F6	ENSG00000169016	protein_coding	chromosome	40215	TECs	1.66835e-73	1.81702e-67	0.361467	0.27	0.012
chr9-127763884-127764384	SH2D3C	ENSG00000095370	protein_coding	chromosome	0	TECs	2.28484e-73	2.48845e-67	0.323679	0.236	0.01
chr14-103705136-103705636	XRCC3	ENSG00000126215	protein_coding	chromosome	0	TECs	2.50371e-73	2.72683e-67	0.313186	0.223	0.007
chr17-78416848-78417348	PGS1	ENSG00000087157	protein_coding	chromosome	0	TECs	2.63009e-73	2.86447e-67	0.344952	0.252	0.009
chr17-64006688-64007188	ICAM2	ENSG00000108622	protein_coding	chromosome	0	TECs	3.26844e-73	3.55971e-67	0.365798	0.272	0.01
chr15-64717851-64718351	OAZ2	ENSG00000180304	protein_coding	chromosome	14569	TECs	3.76895e-73	4.10482e-67	0.289946	0.201	0.004
chr20-23258392-23258892	NXT1	ENSG00000132661	protein_coding	chromosome	91843	TECs	5.76401e-73	6.27766e-67	0.342006	0.249	0.008
chr8-37798523-37799023	ADGRA2	ENSG00000020181	protein_coding	chromosome	0	TECs	5.94424e-73	6.47395e-67	0.341536	0.249	0.009
chr12-96165115-96165615	ELK3	ENSG00000111145	protein_coding	chromosome	28766	TECs	6.53897e-73	7.12169e-67	0.283155	0.196	0.004
chr13-44237277-44237777	SMIM2	ENSG00000139656	protein_coding	chromosome	76019	TECs	7.33832e-73	7.99227e-67	0.389778	0.304	0.018
chr1-2212577-2213077	FAAP20	ENSG00000162585	protein_coding	chromosome	0	TECs	8.30433e-73	9.04436e-67	0.46255	0.445	0.065
chr7-27143511-27144011	HOXA5	ENSG00000106004	protein_coding	chromosome	0	TECs	8.6194e-73	9.3875e-67	0.37986	0.298	0.02
chr8-2506939-2507439	MYOM2	ENSG00000036448	protein_coding	chromosome	341386	TECs	1.28307e-72	1.39741e-66	0.287225	0.197	0.003
chr16-27520918-27521418	GTF3C1	ENSG00000077235	protein_coding	chromosome	0	TECs	1.98221e-72	2.15886e-66	0.289946	0.201	0.004
chr2-71503800-71504300	DYSF	ENSG00000135636	protein_coding	chromosome	0	TECs	1.99017e-72	2.16752e-66	0.305688	0.214	0.004
chr12-68423014-68423514	MDM1	ENSG00000111554	protein_coding	chromosome	90632	TECs	2.02279e-72	2.20305e-66	0.262375	0.178	0.003
chr21-27448892-27449392	ADAMTS5	ENSG00000154736	protein_coding	chromosome	482378	TECs	2.41972e-72	2.63535e-66	0.284198	0.196	0.003
chr1-94092240-94092740	ABCA4	ENSG00000198691	protein_coding	chromosome	0	TECs	3.76691e-72	4.10259e-66	0.343982	0.249	0.007
chr4-24979512-24980012	CCDC149	ENSG00000181982	protein_coding	chromosome	0	TECs	4.02338e-72	4.38192e-66	0.366624	0.278	0.014
chr1-32246733-32247233	FAM167B	ENSG00000183615	protein_coding	chromosome	0	TECs	4.16787e-72	4.53929e-66	0.30057	0.21	0.005
chr9-121779417-121779917	DAB2IP	ENSG00000136848	protein_coding	chromosome	0	TECs	5.20355e-72	5.66726e-66	0.305358	0.212	0.003
chr4-123343600-123344100	SPATA5	ENSG00000145375	protein_coding	chromosome	24149	TECs	5.2875e-72	5.75869e-66	0.283824	0.194	0.002
chr7-100836086-100836586	SLC12A9	ENSG00000146828	protein_coding	chromosome	0	TECs	7.22058e-72	7.86403e-66	0.292416	0.207	0.007
chr15-75090227-75090727	PPCDC	ENSG00000138621	protein_coding	chromosome	0	TECs	1.17707e-71	1.28196e-65	0.33261	0.239	0.007
chr4-4861048-4861548	MSX1	ENSG00000163132	protein_coding	chromosome	0	TECs	1.25515e-71	1.367e-65	0.323165	0.228	0.004
chr8-141021767-141022267	PTK2	ENSG00000169398	protein_coding	chromosome	19550	TECs	1.72236e-71	1.87584e-65	0.30753	0.215	0.004
chr11-94732616-94733116	AMOTL1	ENSG00000166025	protein_coding	chromosome	0	TECs	2.20445e-71	2.4009e-65	0.296035	0.206	0.004
chr22-32830458-32830958	TIMP3	ENSG00000100234	protein_coding	chromosome	0	TECs	2.33919e-71	2.54765e-65	0.315571	0.225	0.007
chr2-1605071-1605571	PXDN	ENSG00000130508	protein_coding	chromosome	26315	TECs	3.03664e-71	3.30725e-65	0.324781	0.23	0.005
chr16-85123990-85124490	FAM92B	ENSG00000153789	protein_coding	chromosome	11481	TECs	3.08803e-71	3.36322e-65	0.281547	0.193	0.002
chr6-170137408-170137908	DLL1	ENSG00000198719	protein_coding	chromosome	144297	TECs	3.89634e-71	4.24356e-65	0.315074	0.223	0.006
chr4-139762704-139763204	MAML3	ENSG00000196782	protein_coding	chromosome	0	TECs	4.36729e-71	4.75648e-65	0.295655	0.206	0.004
chr3-179671680-179672180	USP13	ENSG00000058056	protein_coding	chromosome	0	TECs	4.54788e-71	4.95316e-65	0.328855	0.233	0.005
chr19-38003423-38003923	SIPA1L3	ENSG00000105738	protein_coding	chromosome	0	TECs	4.73215e-71	5.15385e-65	0.374682	0.286	0.015
chr19-3968588-3969088	DAPK3	ENSG00000167657	protein_coding	chromosome	chr19-3958453-3971123	TECs	5.66351e-71	6.16821e-65	0.409577	0.327	0.021
								NA	NA	NA	NA
chr19-3968588-3969088	DAPK3	ENSG00000167657	protein_coding	chromosome	chr19-3958453-3971123	TECs	5.66351e-71	6.16821e-65	0.409577	0.327	0.021
								NA	NA	NA	NA
chr3-61561288-61561788	PTPRG	ENSG00000144724	protein_coding	chromosome	0	TECs	6.78416e-71	7.38873e-65	0.415222	0.341	0.028
chr18-13641691-13642191	LDLRAD4	ENSG00000168675	protein_coding	chromosome	0	TECs	8.07394e-71	8.79345e-65	0.324888	0.233	0.007
chr12-116455575-116456075	MAP1LC3B2	ENSG00000258102	protein_coding	chromosome	92029	TECs	9.03309e-71	9.83806e-65	0.342128	0.248	0.007
chr17-27559888-27560388	KSR1	ENSG00000141068	protein_coding	chromosome	0	TECs	1.13601e-70	1.23724e-64	0.326211	0.235	0.007
chr17-67633839-67634339	PITPNC1	ENSG00000154217	protein_coding	chromosome	0	TECs	1.73317e-70	1.88762e-64	0.285621	0.196	0.003
chr14-103576579-103577079	RP11-73M18.2	ENSG00000256500	protein_coding	chromosome	0	TECs	2.02671e-70	2.20732e-64	0.37018	0.28	0.013
chr2-71492064-71492564	DYSF	ENSG00000135636	protein_coding	chromosome	0	TECs	2.74435e-70	2.9889e-64	0.290799	0.201	0.003
chr12-6226300-6226800	CD9	ENSG00000010278	protein_coding	chromosome	0	TECs	3.32064e-70	3.61656e-64	0.340904	0.248	0.008
chr1-234918209-234918709	AL360294.1	ENSG00000279261	protein_coding	chromosome	158152	TECs	7.30463e-70	7.95558e-64	0.353525	0.259	0.008
chr6-146543393-146543893	RAB32	ENSG00000118508	protein_coding	chromosome	0	TECs	7.69072e-70	8.37607e-64	0.480764	0.536	0.109
chr17-61399441-61399941	TBX2	ENSG00000121068	protein_coding	chromosome	0	TECs	9.21753e-70	1.00389e-63	0.329872	0.243	0.011
chr4-212359-212859	ZNF718	ENSG00000250312	protein_coding	chromosome	48369	TECs	9.7592e-70	1.06289e-63	0.324221	0.231	0.006
chr15-74179388-74179888	STRA6	ENSG00000137868	protein_coding	chromosome	0	TECs	1.17042e-69	1.27472e-63	0.308233	0.217	0.005
chr13-98977840-98978340	DOCK9	ENSG00000088387	protein_coding	chromosome	0	TECs	1.50287e-69	1.63679e-63	0.334	0.243	0.009
chr4-129545785-129546285	C4orf33	ENSG00000151470	protein_coding	chromosome	429144	TECs	1.52737e-69	1.66347e-63	0.325275	0.236	0.009
chr14-104436034-104436534	TMEM179	ENSG00000258986	protein_coding	chromosome	38143	TECs	2.07233e-69	2.25701e-63	0.354633	0.265	0.012
chr19-17348707-17349207	PLVAP	ENSG00000130300	protein_coding	chromosome	2240	TECs	2.17933e-69	2.37354e-63	0.329888	0.236	0.006
chr22-31963875-31964375	YWHAH	ENSG00000128245	protein_coding	chromosome	6271	TECs	2.54202e-69	2.76855e-63	0.325359	0.233	0.007
chr20-32007766-32008266	CCM2L	ENSG00000101331	protein_coding	chromosome	2183	TECs	3.63894e-69	3.96322e-63	0.29714	0.207	0.004
chr13-28501546-28502046	FLT1	ENSG00000102755	protein_coding	chromosome	6417	TECs	4.05541e-69	4.4168e-63	0.25844	0.173	0.001
chr3-192409328-192409828	FGF12	ENSG00000114279	protein_coding	chromosome	0	TECs	5.96538e-69	6.49697e-63	0.338219	0.244	0.007
chr15-91867565-91868065	SLCO3A1	ENSG00000176463	protein_coding	chromosome	0	TECs	8.79929e-69	9.58343e-63	0.311363	0.222	0.007
chr7-131623111-131623611	PODXL	ENSG00000128567	protein_coding	chromosome	64893	TECs	9.28425e-69	1.01116e-62	0.328661	0.238	0.008
chr1-23562236-23562736	ID3	ENSG00000117318	protein_coding	chromosome	2441	TECs	1.16642e-68	1.27036e-62	0.394705	0.317	0.024
chr2-240991716-240992216	CROCC2	ENSG00000226321	protein_coding	chromosome	0	TECs	1.41049e-68	1.53619e-62	0.379404	0.296	0.019
chr7-100829250-100829750	SLC12A9	ENSG00000146828	protein_coding	chromosome	0	TECs	1.66355e-68	1.8118e-62	0.286361	0.199	0.005
chr3-11201528-11202028	HRH1	ENSG00000196639	protein_coding	chromosome	0	TECs	2.17314e-68	2.3668e-62	0.292485	0.202	0.003
chr11-33690447-33690947	C11orf91	ENSG00000205177	protein_coding	chromosome	7313	TECs	2.7425e-68	2.9869e-62	0.370635	0.278	0.012
chr2-204321973-204322473	PARD3B	ENSG00000116117	protein_coding	chromosome	223319	TECs	5.23719e-68	5.7039e-62	0.307045	0.218	0.007
chr9-121724947-121725447	DAB2IP	ENSG00000136848	protein_coding	chromosome	0	TECs	5.68893e-68	6.19589e-62	0.316776	0.223	0.005
chr21-39055244-39055744	PSMG1	ENSG00000183527	protein_coding	chromosome	119024	TECs	6.26962e-68	6.82833e-62	0.281927	0.193	0.002
chr3-49805342-49805842	UBA7	ENSG00000182179	protein_coding	chromosome	chr3-49805207-49813946	TECs	6.94397e-68	7.56277e-62	0.350851	0.261	0.011
								NA	NA	NA	NA
chr17-81419267-81419767	BAHCC1	ENSG00000266074	protein_coding	chromosome	0	TECs	7.02349e-68	7.64939e-62	0.387878	0.301	0.017
chr17-81419267-81419767	BAHCC1	ENSG00000266074	protein_coding	chromosome	0	TECs	7.02349e-68	7.64939e-62	0.387878	0.301	0.017
chr1-21574025-21574525	ALPL	ENSG00000162551	protein_coding	chromosome	0	TECs	8.71814e-68	9.49505e-62	0.297735	0.21	0.006
chr16-73170604-73171104	ZFHX3	ENSG00000140836	protein_coding	chromosome	110905	TECs	9.31346e-68	1.01434e-61	0.31467	0.222	0.005
chr13-113817443-113817943	TMEM255B	ENSG00000184497	protein_coding	chromosome	447	TECs	9.60122e-68	1.04568e-61	0.338669	0.246	0.008
chr3-52429658-52430158	SEMA3G	ENSG00000010319	protein_coding	chromosome	2894	TECs	1.05009e-67	1.14367e-61	0.279649	0.193	0.004
chr20-44598338-44598838	PKIG	ENSG00000168734	protein_coding	chromosome	0	TECs	1.06169e-67	1.1563e-61	0.324148	0.236	0.01
chr7-1537133-1537633	MAFK	ENSG00000198517	protein_coding	chromosome	0	TECs	1.17207e-67	1.27652e-61	0.432463	0.366	0.033
chr7-1537133-1537633	MAFK	ENSG00000198517	protein_coding	chromosome	0	TECs	1.17207e-67	1.27652e-61	0.432463	0.366	0.033
chr5-149288407-149288907	AFAP1L1	ENSG00000157510	protein_coding	chromosome	0	TECs	1.35486e-67	1.4756e-61	0.303417	0.214	0.005
chr12-76878821-76879321	CSRP2	ENSG00000175183	protein_coding	chromosome	0	TECs	1.48449e-67	1.61678e-61	0.470796	0.482	0.083
chr6-39140749-39141249	SAYSD1	ENSG00000112167	protein_coding	chromosome	25559	TECs	1.52233e-67	1.65799e-61	0.279551	0.191	0.002
chr11-65606947-65607447	MAP3K11	ENSG00000173327	protein_coding	chromosome	0	TECs	1.61654e-67	1.7606e-61	0.300814	0.212	0.006
chr2-231640501-231641001	C2orf57	ENSG00000177673	protein_coding	chromosome	46217	TECs	1.78051e-67	1.93918e-61	0.379971	0.293	0.016
chr1-21924542-21925042	HSPG2	ENSG00000142798	protein_coding	chromosome	0	TECs	1.92726e-67	2.099e-61	0.281357	0.193	0.003
chr8-102729517-102730017	KLF10	ENSG00000155090	protein_coding	chromosome	73614	TECs	2.20615e-67	2.40274e-61	0.322513	0.23	0.006
chr8-102729517-102730017	KLF10	ENSG00000155090	protein_coding	chromosome	73614	TECs	2.20615e-67	2.40274e-61	0.322513	0.23	0.006
chr13-57631468-57631968	PCDH17	ENSG00000118946	protein_coding	chromosome	0	TECs	2.41406e-67	2.62919e-61	0.340784	0.249	0.009
chr6-158060065-158060565	SYNJ2	ENSG00000078269	protein_coding	chromosome	0	TECs	2.43616e-67	2.65326e-61	0.325468	0.238	0.01
chr15-84912220-84912720	SLC28A1	ENSG00000156222	protein_coding	chromosome	0	TECs	2.50276e-67	2.72579e-61	0.377008	0.288	0.015
chr5-172897755-172898255	ERGIC1	ENSG00000113719	protein_coding	chromosome	0	TECs	2.55734e-67	2.78523e-61	0.295845	0.206	0.004
chr6-78598928-78599428	IRAK1BP1	ENSG00000146243	protein_coding	chromosome	268043	TECs	2.82e-67	3.0713e-61	0.284577	0.196	0.003
chr9-113621353-113621853	RGS3	ENSG00000138835	protein_coding	chromosome	23609	TECs	2.93049e-67	3.19164e-61	0.301422	0.21	0.004
chr7-51122072-51122572	COBL	ENSG00000106078	protein_coding	chromosome	0	TECs	3.04234e-67	3.31345e-61	0.275486	0.193	0.006
chr1-159889890-159890390	CFAP45	ENSG00000213085	protein_coding	chromosome	0	TECs	3.30312e-67	3.59748e-61	0.36668	0.291	0.023
chr13-28640882-28641382	POMP	ENSG00000132963	protein_coding	chromosome	17721	TECs	3.74829e-67	4.08231e-61	0.27583	0.188	0.002
chr22-50656260-50656760	SHANK3	ENSG00000251322	protein_coding	chromosome	17654	TECs	4.29154e-67	4.67398e-61	0.319746	0.227	0.005
chr10-24207596-24208096	KIAA1217	ENSG00000120549	protein_coding	chromosome	0	TECs	5.41472e-67	5.89724e-61	0.34768	0.252	0.007
chr16-18983651-18984151	TMC7	ENSG00000170537	protein_coding	chromosome	0	TECs	6.19773e-67	6.75003e-61	0.374592	0.288	0.016
chr5-142296923-142297423	SPRY4	ENSG00000187678	protein_coding	chromosome	13003	TECs	8.07578e-67	8.79545e-61	0.292011	0.202	0.004
chr9-113609630-113610130	RGS3	ENSG00000138835	protein_coding	chromosome	11886	TECs	8.20341e-67	8.93445e-61	0.360653	0.277	0.017
chr8-545301-545801	TDRP	ENSG00000180190	protein_coding	chromosome	0	TECs	9.87846e-67	1.07588e-60	0.298868	0.21	0.006
chr2-172931151-172931651	RAPGEF4	ENSG00000091428	protein_coding	chromosome	0	TECs	1.08464e-66	1.1813e-60	0.298868	0.21	0.006
chr16-30121881-30122381	MAPK3	ENSG00000102882	protein_coding	chromosome	0	TECs	1.33779e-66	1.45701e-60	0.31215	0.223	0.007
chr10-79246611-79247111	ZMIZ1	ENSG00000108175	protein_coding	chromosome	0	TECs	1.34152e-66	1.46107e-60	0.338771	0.252	0.013
chr1-1430278-1430778	TMEM88B	ENSG00000205116	protein_coding	chromosome	2490	TECs	1.44026e-66	1.56861e-60	0.369541	0.282	0.015
chr5-181044678-181045178	BTNL9	ENSG00000165810	protein_coding	chromosome	0	TECs	1.54603e-66	1.68381e-60	0.269907	0.184	0.003
chr5-116788938-116789438	SEMA6A	ENSG00000092421	protein_coding	chromosome	214003	TECs	1.89519e-66	2.06408e-60	0.257064	0.175	0.003
chr19-3670867-3671367	PIP5K1C	ENSG00000186111	protein_coding	chromosome	0	TECs	2.02091e-66	2.201e-60	0.33778	0.257	0.017
chr8-10788617-10789117	PINX1	ENSG00000254093	protein_coding	chromosome	0	TECs	2.30018e-66	2.50516e-60	0.314386	0.222	0.005
chr19-48121800-48122300	LIG1	ENSG00000105486	protein_coding	chromosome	0	TECs	2.57039e-66	2.79945e-60	0.306154	0.217	0.006
chr4-123340247-123340747	SPATA5	ENSG00000145375	protein_coding	chromosome	20796	TECs	3.87692e-66	4.22241e-60	0.317857	0.227	0.006
chr20-22861904-22862404	SSTR4	ENSG00000132671	protein_coding	chromosome	172981	TECs	5.52078e-66	6.01276e-60	0.280787	0.193	0.003
chr3-14804199-14804699	FGD5	ENSG00000154783	protein_coding	chromosome	14262	TECs	7.19357e-66	7.83462e-60	0.294681	0.207	0.006
chr11-3095852-3096352	OSBPL5	ENSG00000021762	protein_coding	chromosome	0	TECs	7.29698e-66	7.94724e-60	0.318707	0.227	0.006
chr5-177476762-177477262	DBN1	ENSG00000113758	protein_coding	chromosome	2360	TECs	7.59297e-66	8.26961e-60	0.29023	0.201	0.003
chr13-107202553-107203053	FAM155A	ENSG00000204442	protein_coding	chromosome	0	TECs	1.01068e-65	1.10074e-59	0.30057	0.21	0.005
chr6-16337199-16337699	ATXN1	ENSG00000124788	protein_coding	chromosome	0	TECs	1.21639e-65	1.32479e-59	0.291895	0.204	0.005
chr12-89212371-89212871	DUSP6	ENSG00000139318	protein_coding	chromosome	134360	TECs	1.24832e-65	1.35956e-59	0.295219	0.209	0.007
chr10-104299957-104300457	GSTO2	ENSG00000065621	protein_coding	chromosome	0	TECs	1.39039e-65	1.5143e-59	0.354498	0.264	0.011
chr3-128483055-128483555	GATA2	ENSG00000179348	protein_coding	chromosome	0	TECs	1.54605e-65	1.68382e-59	0.316066	0.227	0.007
chr20-32433578-32434078	ASXL1	ENSG00000171456	protein_coding	chromosome	0	TECs	1.88489e-65	2.05286e-59	0.260529	0.176	0.002
chr21-45294539-45295039	POFUT2	ENSG00000186866	protein_coding	chromosome	6640	TECs	2.5344e-65	2.76025e-59	0.357027	0.264	0.01
chr21-45294539-45295039	POFUT2	ENSG00000186866	protein_coding	chromosome	6640	TECs	2.5344e-65	2.76025e-59	0.357027	0.264	0.01
chr1-43300714-43301214	TIE1	ENSG00000066056	protein_coding	chromosome	0	TECs	2.55571e-65	2.78346e-59	0.251735	0.172	0.004
chr3-50323610-50324110	TUSC2	ENSG00000114383	protein_coding	chromosome	0	TECs	2.95679e-65	3.22028e-59	0.295227	0.214	0.01
chr1-155166749-155167249	KRTCAP2	ENSG00000163463	protein_coding	chromosome	2158	TECs	3.30223e-65	3.59651e-59	0.310524	0.227	0.011
chr14-103023829-103024329	CDC42BPB	ENSG00000198752	protein_coding	chromosome	0	TECs	4.3925e-65	4.78394e-59	0.285423	0.197	0.004
chr4-145909304-145909804	ZNF827	ENSG00000151612	protein_coding	chromosome	0	TECs	4.72703e-65	5.14827e-59	0.324705	0.235	0.008
chr11-69449592-69450092	MYEOV	ENSG00000172927	protein_coding	chromosome	81865	TECs	5.40209e-65	5.88349e-59	0.329316	0.239	0.009
chr11-128575863-128576363	ETS1	ENSG00000134954	protein_coding	chromosome	0	TECs	5.60262e-65	6.10189e-59	0.324221	0.231	0.006
chr13-28754917-28755417	SLC46A3	ENSG00000139508	protein_coding	chromosome	35946	TECs	5.92533e-65	6.45336e-59	0.305915	0.218	0.007
chr5-129903677-129904177	CHSY3	ENSG00000198108	protein_coding	chromosome	294	TECs	6.30653e-65	6.86853e-59	0.365207	0.277	0.014
chr6-157269395-157269895	TMEM242	ENSG00000215712	protein_coding	chromosome	19490	TECs	6.39915e-65	6.9694e-59	0.320452	0.231	0.008
chr11-11244041-11244541	GALNT18	ENSG00000110328	protein_coding	chromosome	26334	TECs	1.16951e-64	1.27373e-58	0.343578	0.261	0.016
chr15-40918081-40918581	DLL4	ENSG00000128917	protein_coding	chromosome	10758	TECs	1.28812e-64	1.40291e-58	0.268295	0.184	0.004
chr1-94045546-94046046	ABCA4	ENSG00000198691	protein_coding	chromosome	0	TECs	1.46885e-64	1.59974e-58	0.384059	0.304	0.022
chr5-129904213-129904713	CHSY3	ENSG00000198108	protein_coding	chromosome	0	TECs	1.84008e-64	2.00406e-58	0.442321	0.392	0.044
chr4-1548087-1548587	FAM53A	ENSG00000174137	protein_coding	chromosome	69327	TECs	2.21758e-64	2.41519e-58	0.270404	0.186	0.004
chr17-7022136-7022636	BCL6B	ENSG00000161940	protein_coding	chromosome	383	TECs	2.29895e-64	2.50381e-58	0.426564	0.395	0.056
chr21-26845085-26845585	ADAMTS1	ENSG00000154734	protein_coding	chromosome	0	TECs	2.39342e-64	2.6067e-58	0.421987	0.371	0.043
chr21-26845085-26845585	ADAMTS1	ENSG00000154734	protein_coding	chromosome	0	TECs	2.39342e-64	2.6067e-58	0.421987	0.371	0.043
chr3-11568455-11568955	VGLL4	ENSG00000144560	protein_coding	chromosome	0	TECs	2.45583e-64	2.67468e-58	0.314954	0.222	0.005
chr1-154730194-154730694	KCNN3	ENSG00000143603	protein_coding	chromosome	0	TECs	3.36634e-64	3.66633e-58	0.288146	0.201	0.005
chr17-77109900-77110400	SEC14L1	ENSG00000129657	protein_coding	chromosome	0	TECs	4.23115e-64	4.60821e-58	0.275272	0.189	0.004
chr9-137391294-137391794	EXD3	ENSG00000187609	protein_coding	chromosome	0	TECs	4.43633e-64	4.83167e-58	0.264538	0.181	0.004
chr2-1742910-1743410	PXDN	ENSG00000130508	protein_coding	chromosome	0	TECs	4.66739e-64	5.08332e-58	0.299246	0.21	0.005
chr11-89491256-89491756	NOX4	ENSG00000086991	protein_coding	chromosome	0	TECs	5.7937e-64	6.31e-58	0.305067	0.218	0.008
chr22-27726626-27727126	MN1	ENSG00000169184	protein_coding	chromosome	21150	TECs	6.44859e-64	7.02325e-58	0.298963	0.21	0.006
chr19-37251541-37252041	ZNF383	ENSG00000188283	protein_coding	chromosome	2802	TECs	8.28956e-64	9.02827e-58	0.35843	0.277	0.018
chr6-1609561-1610061	FOXC1	ENSG00000054598	protein_coding	chromosome	0	TECs	8.96451e-64	9.76337e-58	0.395235	0.327	0.03
chr19-4575310-4575810	SEMA6B	ENSG00000167680	protein_coding	chromosome	15501	TECs	9.46222e-64	1.03054e-57	0.314413	0.223	0.006
chr5-154002082-154002582	FAM114A2	ENSG00000055147	protein_coding	chromosome	0	TECs	1.04295e-63	1.13589e-57	0.288161	0.199	0.003
chr13-41614077-41614577	VWA8	ENSG00000102763	protein_coding	chromosome	chr13-41566837-41961120	TECs	1.53512e-63	1.67192e-57	0.263648	0.18	0.003
								NA	NA	NA	NA
chr7-27108485-27108985	HOXA3	ENSG00000105997	protein_coding	chromosome	0	TECs	1.55853e-63	1.69742e-57	0.273662	0.189	0.005
chr9-16705127-16705627	BNC2	ENSG00000173068	protein_coding	chromosome	0	TECs	1.57318e-63	1.71338e-57	0.311773	0.223	0.008
chr9-136646310-136646810	EGFL7	ENSG00000172889	protein_coding	chromosome	12045	TECs	1.68513e-63	1.8353e-57	0.29488	0.212	0.009
chr3-66038741-66039241	MAGI1	ENSG00000151276	protein_coding	chromosome	0	TECs	1.70161e-63	1.85324e-57	0.4306	0.387	0.048
chr10-21330570-21331070	NEBL	ENSG00000078114	protein_coding	chromosome	156382	TECs	1.98378e-63	2.16057e-57	0.287687	0.199	0.004
chr11-76614406-76614906	LRRC32	ENSG00000137507	protein_coding	chromosome	42617	TECs	2.05058e-63	2.23332e-57	0.325925	0.233	0.006
chr20-64055849-64056349	TCEA2	ENSG00000171703	protein_coding	chromosome	0	TECs	2.41888e-63	2.63444e-57	0.312998	0.223	0.007
chr9-38059413-38059913	SHB	ENSG00000107338	protein_coding	chromosome	0	TECs	2.73117e-63	2.97456e-57	0.311425	0.22	0.005
chr11-128568118-128568618	ETS1	ENSG00000134954	protein_coding	chromosome	0	TECs	2.74414e-63	2.98868e-57	0.293052	0.209	0.008
chr3-14810253-14810753	FGD5	ENSG00000154783	protein_coding	chromosome	8208	TECs	3.09546e-63	3.37131e-57	0.321312	0.233	0.009
chr19-8423888-8424388	2023-03-02	ENSG00000099785	protein_coding	chromosome	0	TECs	3.39251e-63	3.69483e-57	0.362088	0.285	0.021
chr12-2540375-2540875	CACNA1C	ENSG00000151067	protein_coding	chromosome	0	TECs	3.87945e-63	4.22517e-57	0.282208	0.196	0.005
chr2-65310356-65310856	SPRED2	ENSG00000198369	protein_coding	chromosome	0	TECs	4.176e-63	4.54814e-57	0.258203	0.175	0.003
chrX-9745405-9745905	GPR143	ENSG00000101850	protein_coding	chromosome	0	TECs	5.45031e-63	5.93601e-57	0.261426	0.178	0.003
chr8-42207423-42207923	PLAT	ENSG00000104368	protein_coding	chromosome	0	TECs	5.69012e-63	6.19719e-57	0.313498	0.225	0.008
chr1-111719787-111720287	FAM212B	ENSG00000197852	protein_coding	chromosome	chr1-111680630-111755824	TECs	6.19741e-63	6.74969e-57	0.260144	0.18	0.005
								NA	NA	NA	NA
chr10-80541238-80541738	SH2D4B	ENSG00000178217	protein_coding	chromosome	0	TECs	6.57195e-63	7.1576e-57	0.3175	0.228	0.008
chrX-72079523-72080023	NHSL2	ENSG00000204131	protein_coding	chromosome	0	TECs	7.01395e-63	7.63899e-57	0.292841	0.204	0.004
chr8-23316315-23316815	LOXL2	ENSG00000134013	protein_coding	chromosome	0	TECs	9.82539e-63	1.0701e-56	0.275569	0.191	0.005
chr21-38503517-38504017	ERG	ENSG00000157554	protein_coding	chromosome	0	TECs	1.25209e-62	1.36367e-56	0.264977	0.18	0.002
chr22-28029110-28029610	TTC28	ENSG00000100154	protein_coding	chromosome	0	TECs	1.27911e-62	1.3931e-56	0.33219	0.248	0.013
chr14-61561684-61562184	RP11-47I22.4	ENSG00000258989	protein_coding	chromosome	0	TECs	1.37818e-62	1.50099e-56	0.392691	0.317	0.025
chr9-127844765-127845265	ENG	ENSG00000106991	protein_coding	chromosome	0	TECs	1.53368e-62	1.67035e-56	0.269028	0.183	0.002
chr15-63858909-63859409	HERC1	ENSG00000103657	protein_coding	chromosome	24966	TECs	1.65661e-62	1.80424e-56	0.289344	0.204	0.006
chr3-48130378-48130878	CDC25A	ENSG00000164045	protein_coding	chromosome	26267	TECs	1.803e-62	1.96367e-56	0.302994	0.215	0.007
chr10-86954276-86954776	MMRN2	ENSG00000173269	protein_coding	chromosome	0	TECs	1.91296e-62	2.08343e-56	0.310986	0.222	0.007
chr7-6317858-6318358	FAM220A	ENSG00000178397	protein_coding	chromosome	11050	TECs	2.13108e-62	2.32099e-56	0.334082	0.244	0.01
chr8-54244724-54245224	MRPL15	ENSG00000137547	protein_coding	chromosome	96822	TECs	2.26792e-62	2.47002e-56	0.294141	0.206	0.005
chr10-129964076-129964576	EBF3	ENSG00000108001	protein_coding	chromosome	234	TECs	2.40209e-62	2.61615e-56	0.345614	0.265	0.018
chr11-118612337-118612837	PHLDB1	ENSG00000019144	protein_coding	chromosome	chr11-118606440-118658038	TECs	4.70633e-62	5.12573e-56	0.277842	0.191	0.003
								NA	NA	NA	NA
chr5-178940873-178941373	ZNF454	ENSG00000178187	protein_coding	chromosome	0	TECs	5.93459e-62	6.46344e-56	0.292439	0.206	0.006
chr15-62165097-62165597	C2CD4B	ENSG00000205502	protein_coding	chromosome	0	TECs	6.21056e-62	6.76401e-56	0.292393	0.209	0.008
chr8-13194068-13194568	DLC1	ENSG00000164741	protein_coding	chromosome	0	TECs	6.5438e-62	7.12694e-56	0.305399	0.217	0.007
chr19-45973809-45974309	NOVA2	ENSG00000104967	protein_coding	chromosome	262	TECs	7.97783e-62	8.68876e-56	0.29889	0.214	0.008
chr5-169369-169869	PLEKHG4B	ENSG00000153404	protein_coding	chromosome	0	TECs	8.24238e-62	8.97689e-56	0.321017	0.231	0.008
chr17-70169210-70169710	KCNJ2	ENSG00000123700	protein_coding	chromosome	0	TECs	9.59061e-62	1.04453e-55	0.432529	0.408	0.06
chr9-70438538-70439038	KLF9	ENSG00000119138	protein_coding	chromosome	23913	TECs	1.01335e-61	1.10365e-55	0.326124	0.238	0.01
chr10-112361875-112362375	ACSL5	ENSG00000197142	protein_coding	chromosome	11642	TECs	1.02921e-61	1.12092e-55	0.289833	0.202	0.005
chr1-16145570-16146070	EPHA2	ENSG00000142627	protein_coding	chromosome	0	TECs	1.21681e-61	1.32525e-55	0.329037	0.238	0.008
chr1-244163941-244164441	ZBTB18	ENSG00000179456	protein_coding	chromosome	106464	TECs	1.3274e-61	1.44569e-55	0.287213	0.199	0.004
chr7-98365778-98366278	BAIAP2L1	ENSG00000006453	protein_coding	chromosome	0	TECs	1.52459e-61	1.66046e-55	0.278039	0.193	0.005
chr9-113593804-113594304	RGS3	ENSG00000138835	protein_coding	chromosome	0	TECs	1.77518e-61	1.93337e-55	0.417662	0.356	0.036
chr17-67549791-67550291	PITPNC1	ENSG00000154217	protein_coding	chromosome	0	TECs	1.90992e-61	2.08012e-55	0.27577	0.193	0.006
chr13-112711597-112712097	ATP11A	ENSG00000068650	protein_coding	chromosome	0	TECs	2.14723e-61	2.33858e-55	0.388043	0.303	0.018
chr4-11903991-11904491	HS3ST1	ENSG00000002587	protein_coding	chromosome	474225	TECs	2.28914e-61	2.49314e-55	0.292084	0.204	0.005
chr6-152697520-152698020	MYCT1	ENSG00000120279	protein_coding	chromosome	0	TECs	2.57944e-61	2.8093e-55	0.257538	0.175	0.003
chr17-63961485-63961985	SCN4A	ENSG00000007314	protein_coding	chromosome	0	TECs	2.65914e-61	2.89611e-55	0.369462	0.306	0.032
chr21-32521275-32521775	EVA1C	ENSG00000166979	protein_coding	chromosome	5877	TECs	3.49861e-61	3.81039e-55	0.289282	0.201	0.004
chr10-95268309-95268809	PDLIM1	ENSG00000107438	protein_coding	chromosome	0	TECs	4.2996e-61	4.68276e-55	0.316798	0.225	0.006
chr10-30188086-30188586	KIAA1462	ENSG00000165757	protein_coding	chromosome	72591	TECs	5.98732e-61	6.52088e-55	0.268173	0.183	0.003
chr11-73177384-73177884	FCHSD2	ENSG00000137478	protein_coding	chromosome	35122	TECs	6.12347e-61	6.66915e-55	0.26858	0.184	0.004
chr10-3467390-3467890	PITRM1	ENSG00000107959	protein_coding	chromosome	294548	TECs	7.6568e-61	8.33913e-55	0.380928	0.306	0.025
chr16-23423360-23423860	COG7	ENSG00000168434	protein_coding	chromosome	0	TECs	8.28071e-61	9.01863e-55	0.302378	0.214	0.006
chr15-73697001-73697501	CD276	ENSG00000103855	protein_coding	chromosome	0	TECs	1.00156e-60	1.09081e-54	0.381292	0.324	0.037
chr15-74136054-74136554	ISLR2	ENSG00000167178	protein_coding	chromosome	0	TECs	1.48681e-60	1.61931e-54	0.330059	0.243	0.011
chr1-16181797-16182297	ARHGEF19	ENSG00000142632	protein_coding	chromosome	15556	TECs	1.54698e-60	1.68484e-54	0.343981	0.254	0.011
chr6-32393614-32394114	BTNL2	ENSG00000204290	protein_coding	chromosome	0	TECs	1.5948e-60	1.73692e-54	0.275663	0.191	0.005
chr14-75989111-75989611	IFT43	ENSG00000119650	protein_coding	chromosome	0	TECs	1.73525e-60	1.88989e-54	0.296068	0.209	0.006
chr7-94183310-94183810	BET1	ENSG00000105829	protein_coding	chromosome	178927	TECs	1.89663e-60	2.06564e-54	0.274893	0.189	0.004
chr11-119340612-119341112	MFRP	ENSG00000235718	protein_coding	chromosome	0	TECs	1.9252e-60	2.09676e-54	0.338605	0.251	0.012
chr18-48003604-48004104	ZBTB7C	ENSG00000184828	protein_coding	chromosome	22568	TECs	2.29063e-60	2.49476e-54	0.281168	0.197	0.006
chr17-1043485-1043985	ABR	ENSG00000159842	protein_coding	chromosome	0	TECs	2.3937e-60	2.60702e-54	0.268959	0.184	0.004
chr4-150181559-150182059	DCLK2	ENSG00000170390	protein_coding	chromosome	0	TECs	2.76949e-60	3.01629e-54	0.276221	0.189	0.003
chr14-105475762-105476262	CRIP2	ENSG00000182809	protein_coding	chromosome	0	TECs	2.8836e-60	3.14057e-54	0.331451	0.246	0.012
chr11-110069300-110069800	ZC3H12C	ENSG00000149289	protein_coding	chromosome	23560	TECs	3.82567e-60	4.16659e-54	0.352067	0.267	0.015
chr11-65487465-65487965	AP000769.1	ENSG00000279576	protein_coding	chromosome	14068	TECs	3.88428e-60	4.23043e-54	0.443278	0.421	0.062
chr11-65487465-65487965	AP000769.1	ENSG00000279576	protein_coding	chromosome	14068	TECs	3.88428e-60	4.23043e-54	0.443278	0.421	0.062
chr4-16858177-16858677	LDB2	ENSG00000169744	protein_coding	chromosome	0	TECs	4.98345e-60	5.42754e-54	0.253537	0.172	0.003
chr2-176518774-176519274	MTX2	ENSG00000128654	protein_coding	chromosome	180748	TECs	6.01506e-60	6.55108e-54	0.294519	0.206	0.005
chr12-108302853-108303353	CMKLR1	ENSG00000174600	protein_coding	chromosome	0	TECs	6.04754e-60	6.58646e-54	0.266781	0.184	0.005
chr15-47717095-47717595	SEMA6D	ENSG00000137872	protein_coding	chromosome	0	TECs	6.85473e-60	7.46559e-54	0.342362	0.256	0.013
chr12-115660368-115660868	MED13L	ENSG00000123066	protein_coding	chromosome	293003	TECs	7.56592e-60	8.24015e-54	0.260719	0.176	0.002
chr2-233418931-233419431	DGKD	ENSG00000077044	protein_coding	chromosome	0	TECs	9.46652e-60	1.03101e-53	0.372331	0.299	0.025
chr1-205543448-205543948	CDK18	ENSG00000117266	protein_coding	chromosome	10654	TECs	1.17795e-59	1.28292e-53	0.358674	0.275	0.017
chr22-39282876-39283376	RPL3	ENSG00000100316	protein_coding	chromosome	29505	TECs	1.21725e-59	1.32572e-53	0.299512	0.215	0.009
chr10-122112632-122113132	TACC2	ENSG00000138162	protein_coding	chromosome	0	TECs	1.35662e-59	1.47751e-53	0.405769	0.348	0.038
chr3-159762913-159763413	SCHIP1	ENSG00000283245	protein_coding	chromosome	0	TECs	1.54441e-59	1.68204e-53	0.425387	0.377	0.045
chr19-51688831-51689331	SPACA6	ENSG00000182310	protein_coding	chromosome	4008	TECs	1.63366e-59	1.77924e-53	0.38722	0.317	0.028
chr19-51688831-51689331	SPACA6	ENSG00000182310	protein_coding	chromosome	4008	TECs	1.63366e-59	1.77924e-53	0.38722	0.317	0.028
chr12-49673483-49673983	FMNL3	ENSG00000161791	protein_coding	chromosome	0	TECs	1.66315e-59	1.81136e-53	0.407866	0.35	0.038
chr16-57316583-57317083	PLLP	ENSG00000102934	protein_coding	chromosome	31895	TECs	1.74766e-59	1.9034e-53	0.277273	0.191	0.004
chr18-76697311-76697811	ZNF236	ENSG00000130856	protein_coding	chromosome	124795	TECs	1.75958e-59	1.91639e-53	0.284003	0.197	0.005
chr8-22666626-22667126	BIN3	ENSG00000147439	protein_coding	chromosome	0	TECs	1.78394e-59	1.94291e-53	0.251546	0.172	0.004
chr1-208219576-208220076	PLXNA2	ENSG00000076356	protein_coding	chromosome	0	TECs	1.78636e-59	1.94555e-53	0.317124	0.228	0.008
chr12-6116608-6117108	VWF	ENSG00000110799	protein_coding	chromosome	0	TECs	1.80008e-59	1.96049e-53	0.251198	0.17	0.003
chr19-16897210-16897710	CPAMD8	ENSG00000160111	protein_coding	chromosome	0	TECs	1.88833e-59	2.05661e-53	0.43305	0.424	0.07
chr13-110298503-110299003	COL4A1	ENSG00000187498	protein_coding	chromosome	0	TECs	2.05833e-59	2.24176e-53	0.283624	0.197	0.005
chr17-28338629-28339129	TNFAIP1	ENSG00000109079	protein_coding	chromosome	0	TECs	2.28556e-59	2.48924e-53	0.285897	0.197	0.004
chr2-232174663-232175163	DIS3L2	ENSG00000144535	protein_coding	chromosome	0	TECs	2.32646e-59	2.53378e-53	0.261806	0.178	0.003
chr14-94110452-94110952	IFI27	ENSG00000165949	protein_coding	chromosome	0	TECs	2.40394e-59	2.61817e-53	0.30577	0.22	0.009
chr13-98910369-98910869	DOCK9	ENSG00000088387	protein_coding	chromosome	0	TECs	2.71949e-59	2.96184e-53	0.325491	0.246	0.016
chr3-128487730-128488230	GATA2	ENSG00000179348	protein_coding	chromosome	0	TECs	3.21944e-59	3.50634e-53	0.347429	0.267	0.018
chr4-123353610-123354110	SPATA5	ENSG00000145375	protein_coding	chromosome	34159	TECs	5.19886e-59	5.66215e-53	0.254012	0.172	0.002
chr10-43910227-43910727	ZNF32	ENSG00000169740	protein_coding	chromosome	261370	TECs	5.25207e-59	5.7201e-53	0.265012	0.181	0.004
chr20-64044668-64045168	SOX18	ENSG00000203883	protein_coding	chromosome	2413	TECs	5.32007e-59	5.79416e-53	0.265803	0.183	0.004
chr8-38701499-38701999	TACC1	ENSG00000147526	protein_coding	chromosome	26186	TECs	5.55942e-59	6.05484e-53	0.26889	0.186	0.005
chr6-3825924-3826424	FAM50B	ENSG00000145945	protein_coding	chromosome	22961	TECs	5.81075e-59	6.32856e-53	0.341482	0.252	0.011
chrX-57951641-57952141	ZXDA	ENSG00000198205	protein_coding	chromosome	40820	TECs	7.00679e-59	7.6312e-53	0.276714	0.193	0.005
chr14-90409199-90409699	CALM1	ENSG00000198668	protein_coding	chromosome	chr14-90396502-90408261	TECs	7.43262e-59	8.09498e-53	0.308013	0.223	0.01
								NA	NA	NA	NA
chr14-105196423-105196923	BRF1	ENSG00000185024	protein_coding	chromosome	12362	TECs	8.25159e-59	8.98692e-53	0.323867	0.236	0.01
chr6-11609418-11609918	TMEM170B	ENSG00000205269	protein_coding	chromosome	25893	TECs	8.34945e-59	9.0935e-53	0.261289	0.176	0.002
chr3-184338516-184339016	FAM131A	ENSG00000175182	protein_coding	chromosome	0	TECs	9.99049e-59	1.08808e-52	0.322575	0.239	0.013
chr15-64718451-64718951	OAZ2	ENSG00000180304	protein_coding	chromosome	15169	TECs	1.00789e-58	1.09771e-52	0.28727	0.204	0.008
chr12-70609813-70610313	PTPRB	ENSG00000127329	protein_coding	chromosome	0	TECs	1.06011e-58	1.15458e-52	0.318236	0.235	0.012
chr17-82846038-82846538	TBCD	ENSG00000141556	protein_coding	chromosome	0	TECs	1.41944e-58	1.54593e-52	0.278796	0.193	0.004
chr8-92103418-92103918	RUNX1T1	ENSG00000079102	protein_coding	chromosome	131	TECs	1.56019e-58	1.69923e-52	0.326218	0.238	0.01
chr8-26640888-26641388	DPYSL2	ENSG00000092964	protein_coding	chromosome	0	TECs	1.57174e-58	1.7118e-52	0.271068	0.186	0.004
chr9-107489752-107490252	KLF4	ENSG00000136826	protein_coding	chromosome	0	TECs	1.95726e-58	2.13168e-52	0.42144	0.408	0.067
chr3-134066913-134067413	RYK	ENSG00000163785	protein_coding	chromosome	0	TECs	2.72775e-58	2.97083e-52	0.264727	0.181	0.004
chr3-133944913-133945413	SLCO2A1	ENSG00000174640	protein_coding	chromosome	0	TECs	2.9455e-58	3.20798e-52	0.273206	0.191	0.006
chr7-2626697-2627197	TTYH3	ENSG00000136295	protein_coding	chromosome	4753	TECs	3.00391e-58	3.2716e-52	0.259625	0.178	0.004
chr5-126595036-126595536	ALDH7A1	ENSG00000164904	protein_coding	chromosome	0	TECs	3.12072e-58	3.39882e-52	0.438355	0.406	0.055
chr3-194884658-194885158	XXYLT1	ENSG00000173950	protein_coding	chromosome	183120	TECs	3.26426e-58	3.55515e-52	0.263458	0.18	0.003
chr3-119279192-119279692	ARHGAP31	ENSG00000031081	protein_coding	chromosome	14680	TECs	3.29406e-58	3.58761e-52	0.309573	0.222	0.008
chr11-94767980-94768480	AMOTL1	ENSG00000166025	protein_coding	chromosome	0	TECs	3.69703e-58	4.02648e-52	0.359544	0.282	0.021
chr19-4391806-4392306	SH3GL1	ENSG00000141985	protein_coding	chromosome	0	TECs	3.89662e-58	4.24386e-52	0.267159	0.184	0.005
chr6-168035099-168035599	KIF25	ENSG00000125337	protein_coding	chromosome	0	TECs	4.17481e-58	4.54684e-52	0.309008	0.222	0.008
chr2-134137073-134137573	MGAT5	ENSG00000152127	protein_coding	chromosome	0	TECs	4.19838e-58	4.57252e-52	0.35784	0.275	0.017
chr21-44958589-44959089	FAM207A	ENSG00000160256	protein_coding	chromosome	0	TECs	5.20946e-58	5.6737e-52	0.28334	0.197	0.005
chr3-112605226-112605726	CCDC80	ENSG00000091986	protein_coding	chromosome	0	TECs	6.71546e-58	7.3139e-52	0.292487	0.209	0.008
chr2-224401781-224402281	FAM124B	ENSG00000124019	protein_coding	chromosome	0	TECs	7.70809e-58	8.39498e-52	0.362119	0.298	0.03
chr5-141958057-141958557	RNF14	ENSG00000013561	protein_coding	chromosome	0	TECs	8.06333e-58	8.78188e-52	0.302911	0.222	0.012
chr2-120543842-120544342	GLI2	ENSG00000074047	protein_coding	chromosome	191280	TECs	9.51631e-58	1.03643e-51	0.269812	0.184	0.003
chr12-6323217-6323717	PLEKHG6	ENSG00000008323	protein_coding	chromosome	0	TECs	1.25123e-57	1.36273e-51	0.395531	0.343	0.041
chr9-18632855-18633355	ADAMTSL1	ENSG00000178031	protein_coding	chromosome	0	TECs	1.36107e-57	1.48236e-51	0.252623	0.17	0.002
chr2-217816368-217816868	TNS1	ENSG00000079308	protein_coding	chromosome	0	TECs	1.49536e-57	1.62861e-51	0.293711	0.209	0.007
chr17-64390602-64391102	PECAM1	ENSG00000261371	protein_coding	chromosome	0	TECs	1.94708e-57	2.12059e-51	0.305151	0.228	0.015
chr7-1052889-1053389	GPR146	ENSG00000164849	protein_coding	chromosome	0	TECs	1.95471e-57	2.12891e-51	0.272923	0.191	0.006
chr2-231642712-231643212	C2orf57	ENSG00000177673	protein_coding	chromosome	48428	TECs	2.25724e-57	2.4584e-51	0.417961	0.367	0.043
chr5-149062407-149062907	SH3TC2	ENSG00000169247	protein_coding	chromosome	0	TECs	2.61044e-57	2.84306e-51	0.291967	0.206	0.006
chr2-234981126-234981626	SH3BP4	ENSG00000130147	protein_coding	chromosome	0	TECs	2.94638e-57	3.20894e-51	0.343262	0.252	0.01
chr14-61355806-61356306	PRKCH	ENSG00000027075	protein_coding	chromosome	0	TECs	2.99126e-57	3.25782e-51	0.368681	0.299	0.028
chr9-137296603-137297103	NRARP	ENSG00000198435	protein_coding	chromosome	3378	TECs	3.1232e-57	3.40152e-51	0.295978	0.214	0.01
chr9-133119045-133119545	RALGDS	ENSG00000160271	protein_coding	chromosome	0	TECs	3.35923e-57	3.65858e-51	0.297762	0.214	0.009
chr1-234535744-234536244	TARBP1	ENSG00000059588	protein_coding	chromosome	56640	TECs	3.48195e-57	3.79224e-51	0.263023	0.181	0.005
chr3-52490820-52491320	NISCH	ENSG00000010322	protein_coding	chromosome	0	TECs	3.4846e-57	3.79512e-51	0.298009	0.215	0.01
chr16-81861762-81862262	PLCG2	ENSG00000197943	protein_coding	chromosome	0	TECs	4.15971e-57	4.53039e-51	0.263174	0.18	0.003
chr3-64225188-64225688	PRICKLE2	ENSG00000163637	protein_coding	chromosome	0	TECs	5.13571e-57	5.59338e-51	0.32064	0.231	0.008
chr12-70645742-70646242	PTPRR	ENSG00000153233	protein_coding	chromosome	0	TECs	5.34536e-57	5.8217e-51	0.339915	0.257	0.015
chr22-39283517-39284017	RPL3	ENSG00000100316	protein_coding	chromosome	28864	TECs	6.63571e-57	7.22705e-51	0.322669	0.239	0.013
chr17-77124191-77124691	SEC14L1	ENSG00000129657	protein_coding	chromosome	0	TECs	7.99559e-57	8.70811e-51	0.284644	0.202	0.008
chr5-15500457-15500957	FBXL7	ENSG00000183580	protein_coding	chromosome	0	TECs	1.1271e-56	1.22754e-50	0.323619	0.243	0.015
chr20-44643494-44643994	ADA	ENSG00000196839	protein_coding	chromosome	0	TECs	1.15065e-56	1.25319e-50	0.385129	0.327	0.036
chr16-10828931-10829431	TVP23A	ENSG00000166676	protein_coding	chromosome	10136	TECs	1.19513e-56	1.30163e-50	0.388633	0.32	0.03
chr6-71420664-71421164	OGFRL1	ENSG00000119900	protein_coding	chromosome	111713	TECs	1.34485e-56	1.4647e-50	0.447786	0.442	0.072
chr6-71420664-71421164	OGFRL1	ENSG00000119900	protein_coding	chromosome	111713	TECs	1.34485e-56	1.4647e-50	0.447786	0.442	0.072
chr19-55547233-55547733	SBK3	ENSG00000231274	protein_coding	chromosome	1689	TECs	1.35905e-56	1.48016e-50	0.334045	0.249	0.013
chr5-171450856-171451356	FGF18	ENSG00000156427	protein_coding	chromosome	0	TECs	1.65349e-56	1.80084e-50	0.335788	0.252	0.014
chr3-52495043-52495543	STAB1	ENSG00000010327	protein_coding	chromosome	0	TECs	1.66934e-56	1.8181e-50	0.306377	0.222	0.01
chr6-151040848-151041348	MTHFD1L	ENSG00000120254	protein_coding	chromosome	0	TECs	1.70017e-56	1.85168e-50	0.362626	0.29	0.025
chr6-151040848-151041348	MTHFD1L	ENSG00000120254	protein_coding	chromosome	0	TECs	1.70017e-56	1.85168e-50	0.362626	0.29	0.025
chr5-114319702-114320202	KCNN2	ENSG00000080709	protein_coding	chromosome	40742	TECs	1.72995e-56	1.88411e-50	0.250373	0.168	0.002
chr11-72639455-72639955	PDE2A	ENSG00000186642	protein_coding	chromosome	0	TECs	2.04534e-56	2.22761e-50	0.255926	0.175	0.004
chr11-76670949-76671449	LRRC32	ENSG00000137507	protein_coding	chromosome	201	TECs	2.18465e-56	2.37934e-50	0.347869	0.272	0.021
chr5-172873069-172873569	ERGIC1	ENSG00000113719	protein_coding	chromosome	0	TECs	2.31713e-56	2.52362e-50	0.281357	0.199	0.007
chr21-40404269-40404769	DSCAM	ENSG00000171587	protein_coding	chromosome	0	TECs	2.67007e-56	2.90801e-50	0.250788	0.172	0.004
chr16-53515236-53515736	AKTIP	ENSG00000166971	protein_coding	chromosome	10824	TECs	2.74974e-56	2.99478e-50	0.262415	0.18	0.004
chr14-105199045-105199545	BRF1	ENSG00000185024	protein_coding	chromosome	9740	TECs	2.95249e-56	3.2156e-50	0.294974	0.212	0.009
chr5-172437352-172437852	SH3PXD2B	ENSG00000174705	protein_coding	chromosome	0	TECs	3.1594e-56	3.44095e-50	0.290721	0.207	0.008
chr9-35538596-35539096	RUSC2	ENSG00000198853	protein_coding	chromosome	0	TECs	3.41053e-56	3.71445e-50	0.299643	0.214	0.008
chr1-201538138-201538638	CSRP1	ENSG00000159176	protein_coding	chromosome	28681	TECs	3.67723e-56	4.00492e-50	0.275581	0.193	0.006
chr22-39234318-39234818	PDGFB	ENSG00000100311	protein_coding	chromosome	0	TECs	3.98466e-56	4.33975e-50	0.310267	0.223	0.008
chr12-52044236-52044736	NR4A1	ENSG00000123358	protein_coding	chromosome	0	TECs	4.25928e-56	4.63884e-50	0.269388	0.188	0.006
chr11-124897659-124898159	ROBO4	ENSG00000154133	protein_coding	chromosome	0	TECs	4.31254e-56	4.69685e-50	0.285784	0.201	0.006
chr7-93921754-93922254	GNG11	ENSG00000127920	protein_coding	chromosome	0	TECs	4.4361e-56	4.83141e-50	0.35884	0.283	0.022
chr5-58241351-58241851	PLK2	ENSG00000145632	protein_coding	chromosome	212130	TECs	4.86558e-56	5.29917e-50	0.265072	0.18	0.002
chr3-48465489-48465989	TREX1	ENSG00000213689	protein_coding	chromosome	0	TECs	4.8801e-56	5.31499e-50	0.442785	0.46	0.087
chr7-150992718-150993218	NOS3	ENSG00000164867	protein_coding	chromosome	0	TECs	5.80555e-56	6.32291e-50	0.293968	0.21	0.009
chr14-54654021-54654521	SAMD4A	ENSG00000020577	protein_coding	chromosome	0	TECs	6.59311e-56	7.18065e-50	0.296666	0.212	0.008
chr19-12365512-12366012	ZNF442	ENSG00000198342	protein_coding	chromosome	0	TECs	6.69523e-56	7.29186e-50	0.436925	0.448	0.084
chr2-83081766-83082266	SUCLG1	ENSG00000163541	protein_coding	chromosome	1341256	TECs	8.52459e-56	9.28425e-50	0.252804	0.175	0.006
chr3-8638932-8639432	SSUH2	ENSG00000125046	protein_coding	chromosome	0	TECs	9.02363e-56	9.82776e-50	0.295755	0.21	0.007
chr18-11149388-11149888	PIEZO2	ENSG00000154864	protein_coding	chromosome	625	TECs	9.78853e-56	1.06608e-49	0.342864	0.259	0.015
chr10-75401503-75402003	ZNF503	ENSG00000165655	protein_coding	chromosome	0	TECs	1.02055e-55	1.1115e-49	0.41414	0.385	0.057
chr2-172821349-172821849	RAPGEF4	ENSG00000091428	protein_coding	chromosome	0	TECs	1.03923e-55	1.13184e-49	0.251577	0.17	0.003
chr3-124277140-124277640	KALRN	ENSG00000160145	protein_coding	chromosome	0	TECs	1.40562e-55	1.53089e-49	0.25183	0.172	0.004
chr10-5945583-5946083	IL15RA	ENSG00000134470	protein_coding	chromosome	0	TECs	1.53243e-55	1.66899e-49	0.308896	0.225	0.01
chr15-40906305-40906805	VPS18	ENSG00000104142	protein_coding	chromosome	2329	TECs	1.69824e-55	1.84958e-49	0.429091	0.396	0.055
chr12-6347236-6347736	SCNN1A	ENSG00000111319	protein_coding	chromosome	0	TECs	2.0455e-55	2.22778e-49	0.265174	0.184	0.006
chr12-96255137-96255637	ELK3	ENSG00000111145	protein_coding	chromosome	0	TECs	2.09184e-55	2.27825e-49	0.321363	0.239	0.014
chr10-104299029-104299529	GSTO2	ENSG00000065621	protein_coding	chromosome	0	TECs	2.1592e-55	2.35161e-49	0.271468	0.188	0.005
chr9-107489246-107489746	KLF4	ENSG00000136826	protein_coding	chromosome	0	TECs	2.28889e-55	2.49286e-49	0.347944	0.288	0.032
chr10-72325225-72325725	DNAJB12	ENSG00000148719	protein_coding	chromosome	7104	TECs	2.63466e-55	2.86944e-49	0.285295	0.204	0.009
chr14-100142158-100142658	EVL	ENSG00000196405	protein_coding	chromosome	0	TECs	2.67566e-55	2.9141e-49	0.291118	0.206	0.007
chr9-121298675-121299175	AL513122.1	ENSG00000283299	protein_coding	chromosome	0	TECs	3.14479e-55	3.42503e-49	0.277487	0.196	0.007
chr4-105990897-105991397	NPNT	ENSG00000168743	protein_coding	chromosome	0	TECs	3.59899e-55	3.91971e-49	0.322016	0.239	0.013
chr2-240913685-240914185	CROCC2	ENSG00000226321	protein_coding	chromosome	0	TECs	3.87292e-55	4.21805e-49	0.2709	0.188	0.005
chr2-109613881-109614381	SOWAHC	ENSG00000198142	protein_coding	chromosome	0	TECs	4.14012e-55	4.50907e-49	0.456991	0.534	0.125
chr8-4104467-4104967	CSMD1	ENSG00000183117	protein_coding	chromosome	0	TECs	4.45439e-55	4.85134e-49	0.256736	0.176	0.005
chr8-22598532-22599032	AC037459.4	ENSG00000248235	protein_coding	chromosome	0	TECs	4.53797e-55	4.94237e-49	0.369087	0.304	0.031
chr17-59427273-59427773	YPEL2	ENSG00000175155	protein_coding	chromosome	25543	TECs	4.56204e-55	4.96858e-49	0.28022	0.194	0.004
chr19-3404504-3405004	NFIC	ENSG00000141905	protein_coding	chromosome	0	TECs	5.31803e-55	5.79194e-49	0.287433	0.207	0.01
chr10-122141050-122141550	TACC2	ENSG00000138162	protein_coding	chromosome	0	TECs	6.57463e-55	7.16052e-49	0.323688	0.238	0.011
chr1-165376414-165376914	LMX1A	ENSG00000162761	protein_coding	chromosome	19698	TECs	7.00959e-55	7.63425e-49	0.349199	0.27	0.019
chr1-156076725-156077225	MEX3A	ENSG00000254726	protein_coding	chromosome	0	TECs	7.12177e-55	7.75642e-49	0.313611	0.231	0.012
chr4-123616887-123617387	SPRY1	ENSG00000164056	protein_coding	chromosome	213126	TECs	7.17586e-55	7.81533e-49	0.375831	0.322	0.039
chr10-21364689-21365189	CASC10	ENSG00000204682	protein_coding	chromosome	127468	TECs	8.39871e-55	9.14715e-49	0.258536	0.176	0.004
chr1-54335688-54336188	SSBP3	ENSG00000157216	protein_coding	chromosome	0	TECs	8.50191e-55	9.25955e-49	0.252683	0.172	0.003
chr11-12693651-12694151	TEAD1	ENSG00000187079	protein_coding	chromosome	0	TECs	8.66003e-55	9.43176e-49	0.362164	0.278	0.017
chr8-133729981-133730481	ST3GAL1	ENSG00000008513	protein_coding	chromosome	158040	TECs	9.54311e-55	1.03935e-48	0.279184	0.196	0.006
chr20-31595968-31596468	ID1	ENSG00000125968	protein_coding	chromosome	8814	TECs	9.87848e-55	1.07588e-48	0.257304	0.176	0.004
chr16-81711606-81712106	CMIP	ENSG00000153815	protein_coding	chromosome	0	TECs	1.09669e-54	1.19442e-48	0.289266	0.202	0.005
chr17-78324517-78325017	SOCS3	ENSG00000184557	protein_coding	chromosome	31760	TECs	1.1822e-54	1.28755e-48	0.371427	0.301	0.027
chr17-78324517-78325017	SOCS3	ENSG00000184557	protein_coding	chromosome	31760	TECs	1.1822e-54	1.28755e-48	0.371427	0.301	0.027
chr13-52406006-52406506	THSD1	ENSG00000136114	protein_coding	chromosome	0	TECs	1.2023e-54	1.30944e-48	0.344503	0.265	0.018
chr4-152243734-152244234	FBXW7	ENSG00000109670	protein_coding	chromosome	77024	TECs	1.20322e-54	1.31044e-48	0.28851	0.202	0.006
chr1-109079728-109080228	TAF13	ENSG00000197780	protein_coding	chromosome	3725	TECs	1.27168e-54	1.38501e-48	0.257159	0.175	0.003
chr20-610113-610613	TCF15	ENSG00000125878	protein_coding	chromosome	0	TECs	1.32423e-54	1.44224e-48	0.297419	0.212	0.008
chr9-108142637-108143137	KLF4	ENSG00000136826	protein_coding	chromosome	652154	TECs	1.48058e-54	1.61253e-48	0.256453	0.176	0.005
chr16-2043839-2044339	NTHL1	ENSG00000065057	protein_coding	chromosome	0	TECs	1.51899e-54	1.65435e-48	0.270333	0.188	0.005
chr2-46315351-46315851	EPAS1	ENSG00000116016	protein_coding	chromosome	0	TECs	1.52117e-54	1.65673e-48	0.359851	0.283	0.022
chr7-150586636-150587136	GIMAP4	ENSG00000133574	protein_coding	chromosome	12680	TECs	1.57889e-54	1.71959e-48	0.346468	0.269	0.02
chr19-3459502-3460002	NFIC	ENSG00000141905	protein_coding	chromosome	0	TECs	1.77858e-54	1.93708e-48	0.300522	0.22	0.012
chr18-48166989-48167489	ZBTB7C	ENSG00000184828	protein_coding	chromosome	0	TECs	1.90539e-54	2.07518e-48	0.287634	0.206	0.009
chr1-220879047-220879547	HLX	ENSG00000136630	protein_coding	chromosome	0	TECs	2.04652e-54	2.22889e-48	0.409884	0.371	0.05
chr20-51492405-51492905	NFATC2	ENSG00000101096	protein_coding	chromosome	0	TECs	2.18789e-54	2.38286e-48	0.316136	0.231	0.011
chr9-128098610-128099110	SLC25A25	ENSG00000148339	protein_coding	chromosome	0	TECs	2.20813e-54	2.4049e-48	0.346837	0.269	0.019
chr18-79458330-79458830	NFATC1	ENSG00000131196	protein_coding	chromosome	0	TECs	2.26582e-54	2.46774e-48	0.345915	0.256	0.011
chr9-81689583-81690083	TLE1	ENSG00000196781	protein_coding	chromosome	277	TECs	2.28966e-54	2.4937e-48	0.453615	0.531	0.125
chr12-127559597-127560097	TMEM132C	ENSG00000181234	protein_coding	chromosome	707305	TECs	2.38267e-54	2.595e-48	0.305386	0.227	0.014
chr12-45268671-45269171	ANO6	ENSG00000177119	protein_coding	chromosome	0	TECs	2.57614e-54	2.80571e-48	0.304174	0.217	0.007
chr11-68437319-68437819	LRP5	ENSG00000162337	protein_coding	chromosome	0	TECs	2.68548e-54	2.9248e-48	0.308615	0.225	0.011
chr9-107587591-107588091	KLF4	ENSG00000136826	protein_coding	chromosome	97108	TECs	2.95537e-54	3.21874e-48	0.340262	0.259	0.016
chr19-17553222-17553722	FAM129C	ENSG00000167483	protein_coding	chromosome	0	TECs	3.248e-54	3.53744e-48	0.262226	0.18	0.004
chr9-129143479-129143979	PTPA	ENSG00000119383	protein_coding	chromosome	0	TECs	3.52292e-54	3.83686e-48	0.266623	0.186	0.006
chr16-10558926-10559426	EMP2	ENSG00000213853	protein_coding	chromosome	0	TECs	3.55553e-54	3.87238e-48	0.332096	0.248	0.013
chr22-24969829-24970329	KIAA1671	ENSG00000197077	protein_coding	chromosome	0	TECs	4.32491e-54	4.71032e-48	0.261089	0.18	0.005
chr12-108622358-108622858	SELPLG	ENSG00000110876	protein_coding	chromosome	0	TECs	4.37389e-54	4.76367e-48	0.312584	0.231	0.013
chr2-85710747-85711247	GNLY	ENSG00000115523	protein_coding	chromosome	11892	TECs	4.74343e-54	5.16614e-48	0.280789	0.196	0.005
chr21-42229590-42230090	ABCG1	ENSG00000160179	protein_coding	chromosome	0	TECs	4.79871e-54	5.22634e-48	0.250059	0.17	0.004
chr2-120552820-120553320	GLI2	ENSG00000074047	protein_coding	chromosome	182302	TECs	4.82723e-54	5.2574e-48	0.373542	0.306	0.029
chr5-88785754-88786254	MEF2C	ENSG00000081189	protein_coding	chromosome	0	TECs	4.92381e-54	5.36259e-48	0.274369	0.194	0.008
chr5-16936032-16936532	MYO10	ENSG00000145555	protein_coding	chromosome	0	TECs	4.96547e-54	5.40796e-48	0.378172	0.314	0.032
chr19-3607551-3608051	TBXA2R	ENSG00000006638	protein_coding	chromosome	710	TECs	5.25416e-54	5.72238e-48	0.271205	0.189	0.006
chr7-107595284-107595784	BCAP29	ENSG00000075790	protein_coding	chromosome	0	TECs	5.81922e-54	6.3378e-48	0.264028	0.18	0.003
chr12-124423094-124423594	NCOR2	ENSG00000196498	protein_coding	chromosome	0	TECs	6.7673e-54	7.37036e-48	0.367656	0.288	0.02
chr6-52512165-52512665	TRAM2	ENSG00000065308	protein_coding	chromosome	0	TECs	6.96031e-54	7.58057e-48	0.288982	0.202	0.005
chr13-77918613-77919113	EDNRB	ENSG00000136160	protein_coding	chromosome	0	TECs	6.97794e-54	7.59977e-48	0.315275	0.236	0.015
chr4-150078139-150078639	DCLK2	ENSG00000170390	protein_coding	chromosome	0	TECs	7.92378e-54	8.6299e-48	0.356821	0.283	0.024
chr4-8191201-8191701	SH3TC1	ENSG00000125089	protein_coding	chromosome	0	TECs	8.61643e-54	9.38428e-48	0.360396	0.303	0.035
chr11-17209074-17209574	NUCB2	ENSG00000070081	protein_coding	chromosome	chr11-17208153-17349974	TECs	1.12271e-53	1.22276e-47	0.319562	0.236	0.012
								NA	NA	NA	NA
chr7-91264162-91264662	FZD1	ENSG00000157240	protein_coding	chromosome	0	TECs	1.1756e-53	1.28036e-47	0.450541	0.505	0.111
chr7-91264162-91264662	FZD1	ENSG00000157240	protein_coding	chromosome	0	TECs	1.1756e-53	1.28036e-47	0.450541	0.505	0.111
chr1-99648069-99648569	PALMD	ENSG00000099260	protein_coding	chromosome	0	TECs	1.22518e-53	1.33436e-47	0.312056	0.228	0.011
chr17-350626-351126	RPH3AL	ENSG00000181031	protein_coding	chromosome	0	TECs	1.31144e-53	1.42831e-47	0.321703	0.248	0.019
chr14-24316046-24316546	LTB4R	ENSG00000213903	protein_coding	chromosome	0	TECs	1.42102e-53	1.54765e-47	0.327254	0.243	0.013
chr2-190469777-190470277	MFSD6	ENSG00000151690	protein_coding	chromosome	0	TECs	1.55335e-53	1.69177e-47	0.269601	0.189	0.007
chr7-95596407-95596907	PDK4	ENSG00000004799	protein_coding	chromosome	0	TECs	1.82825e-53	1.99117e-47	0.440612	0.427	0.068
chr3-75671989-75672489	FRG2C	ENSG00000172969	protein_coding	chromosome	4768	TECs	1.96882e-53	2.14427e-47	0.288763	0.206	0.008
chr8-13133090-13133590	DLC1	ENSG00000164741	protein_coding	chromosome	0	TECs	2.07963e-53	2.26496e-47	0.433428	0.448	0.086
chr3-197406217-197406717	BDH1	ENSG00000161267	protein_coding	chromosome	103065	TECs	2.21045e-53	2.40743e-47	0.261806	0.178	0.003
chr1-220876557-220877057	HLX	ENSG00000136630	protein_coding	chromosome	2342	TECs	2.36209e-53	2.57259e-47	0.305808	0.225	0.012
chr19-11673673-11674173	ZNF823	ENSG00000197933	protein_coding	chromosome	47091	TECs	2.6344e-53	2.86916e-47	0.266936	0.188	0.007
chr15-99104777-99105277	SYNM	ENSG00000182253	protein_coding	chromosome	0	TECs	2.64394e-53	2.87955e-47	0.385219	0.327	0.036
chr8-24218646-24219146	ADAM28	ENSG00000042980	protein_coding	chromosome	74893	TECs	2.81413e-53	3.06491e-47	0.286445	0.201	0.006
chr2-1605572-1606072	PXDN	ENSG00000130508	protein_coding	chromosome	25814	TECs	3.07032e-53	3.34392e-47	0.283435	0.197	0.005
chr2-85772241-85772741	ATOH8	ENSG00000168874	protein_coding	chromosome	0	TECs	3.14048e-53	3.42034e-47	0.394972	0.34	0.039
chr2-85772241-85772741	ATOH8	ENSG00000168874	protein_coding	chromosome	0	TECs	3.14048e-53	3.42034e-47	0.394972	0.34	0.039
chr16-8850383-8850883	PMM2	ENSG00000140650	protein_coding	chromosome	1051	TECs	3.53113e-53	3.8458e-47	0.312554	0.23	0.012
chr13-27195159-27195659	USP12	ENSG00000152484	protein_coding	chromosome	23262	TECs	3.90043e-53	4.24801e-47	0.28532	0.199	0.005
chr6-71478737-71479237	OGFRL1	ENSG00000119900	protein_coding	chromosome	169786	TECs	4.00078e-53	4.35731e-47	0.250031	0.172	0.005
chr20-23086160-23086660	CD93	ENSG00000125810	protein_coding	chromosome	0	TECs	4.55219e-53	4.95785e-47	0.321136	0.246	0.019
chr10-70500697-70501197	PALD1	ENSG00000107719	protein_coding	chromosome	0	TECs	5.16927e-53	5.62993e-47	0.267065	0.184	0.005
chr3-195030760-195031260	XXYLT1	ENSG00000173950	protein_coding	chromosome	37018	TECs	5.17251e-53	5.63345e-47	0.27232	0.188	0.004
chr2-218984313-218984813	FEV	ENSG00000163497	protein_coding	chromosome	0	TECs	7.33023e-53	7.98346e-47	0.274947	0.196	0.009
chr22-36028827-36029327	RBFOX2	ENSG00000100320	protein_coding	chromosome	401	TECs	8.8653e-53	9.65533e-47	0.447932	0.477	0.095
chr2-187448071-187448571	CALCRL	ENSG00000064989	protein_coding	chromosome	0	TECs	9.56957e-53	1.04224e-46	0.327259	0.249	0.017
chr19-10334730-10335230	ICAM3	ENSG00000076662	protein_coding	chromosome	0	TECs	1.16926e-52	1.27345e-46	0.398183	0.348	0.042
chr1-21279856-21280356	ECE1	ENSG00000117298	protein_coding	chromosome	0	TECs	1.61253e-52	1.75623e-46	0.265618	0.188	0.008
chr16-84532315-84532815	TLDC1	ENSG00000140950	protein_coding	chromosome	0	TECs	1.61991e-52	1.76427e-46	0.302103	0.217	0.009
chr1-153790240-153790740	GATAD2B	ENSG00000143614	protein_coding	chromosome	0	TECs	1.72188e-52	1.87532e-46	0.330139	0.248	0.014
chr1-153790240-153790740	GATAD2B	ENSG00000143614	protein_coding	chromosome	0	TECs	1.72188e-52	1.87532e-46	0.330139	0.248	0.014
chr2-191847058-191847558	SDPR	ENSG00000168497	protein_coding	chromosome	0	TECs	1.78814e-52	1.94749e-46	0.340487	0.269	0.023
chr5-151671953-151672453	SPARC	ENSG00000113140	protein_coding	chromosome	0	TECs	1.84352e-52	2.0078e-46	0.269836	0.186	0.004
chr9-97293142-97293642	CCDC180	ENSG00000197816	protein_coding	chromosome	13661	TECs	1.97672e-52	2.15288e-46	0.300467	0.218	0.011
chr4-37665518-37666018	RELL1	ENSG00000181826	protein_coding	chromosome	0	TECs	2.12612e-52	2.31559e-46	0.276147	0.193	0.006
chr16-30948110-30948610	FBXL19	ENSG00000099364	protein_coding	chromosome	0	TECs	2.88236e-52	3.13922e-46	0.364987	0.288	0.022
chr16-69848997-69849497	WWP2	ENSG00000198373	protein_coding	chromosome	0	TECs	2.90716e-52	3.16623e-46	0.251325	0.173	0.005
chr3-194269501-194270001	CPN2	ENSG00000178772	protein_coding	chromosome	69763	TECs	3.13556e-52	3.41498e-46	0.303849	0.225	0.013
chr1-226814924-226815424	PSEN2	ENSG00000143801	protein_coding	chromosome	54759	TECs	3.1709e-52	3.45347e-46	0.308483	0.223	0.01
chr7-155206492-155206992	INSIG1	ENSG00000186480	protein_coding	chromosome	90783	TECs	3.23061e-52	3.51851e-46	0.400628	0.377	0.06
chr12-47816923-47817423	HDAC7	ENSG00000061273	protein_coding	chromosome	0	TECs	3.36473e-52	3.66457e-46	0.319408	0.239	0.015
chr8-9074746-9075246	ERI1	ENSG00000104626	protein_coding	chromosome	0	TECs	4.72312e-52	5.14402e-46	0.35202	0.275	0.021
chr1-227357347-227357847	CDC42BPA	ENSG00000143776	protein_coding	chromosome	38872	TECs	5.01097e-52	5.45752e-46	0.295755	0.21	0.007
chr7-137990313-137990813	CREB3L2	ENSG00000182158	protein_coding	chromosome	0	TECs	5.26376e-52	5.73284e-46	0.260762	0.178	0.004
chr16-81401113-81401613	GAN	ENSG00000261609	protein_coding	chromosome	chr16-81314952-81390884	TECs	5.41456e-52	5.89707e-46	0.263875	0.181	0.004
								NA	NA	NA	NA
chr9-127762019-127762519	SH2D3C	ENSG00000095370	protein_coding	chromosome	0	TECs	5.547e-52	6.04131e-46	0.261834	0.183	0.007
chr18-12307832-12308332	TUBB6	ENSG00000176014	protein_coding	chromosome	0	TECs	5.65697e-52	6.16108e-46	0.366354	0.303	0.031
chr10-63712164-63712664	REEP3	ENSG00000165476	protein_coding	chromosome	87040	TECs	6.46684e-52	7.04313e-46	0.351007	0.275	0.021
chr10-97543054-97543554	UBTD1	ENSG00000165886	protein_coding	chromosome	0	TECs	7.1619e-52	7.80013e-46	0.365213	0.291	0.024
chr13-110126362-110126862	COL4A1	ENSG00000187498	protein_coding	chromosome	22100	TECs	7.48353e-52	8.15041e-46	0.271791	0.191	0.007
chr11-11621887-11622387	GALNT18	ENSG00000110328	protein_coding	chromosome	0	TECs	8.56271e-52	9.32576e-46	0.431508	0.427	0.074
chr5-172879084-172879584	ERGIC1	ENSG00000113719	protein_coding	chromosome	0	TECs	1.01895e-51	1.10975e-45	0.281545	0.197	0.006
chr17-6752905-6753405	XAF1	ENSG00000132530	protein_coding	chromosome	2041	TECs	1.05867e-51	1.15301e-45	0.328735	0.256	0.021
chr21-45302176-45302676	POFUT2	ENSG00000186866	protein_coding	chromosome	14277	TECs	1.1738e-51	1.2784e-45	0.339776	0.267	0.022
chr3-128549315-128549815	GATA2	ENSG00000179348	protein_coding	chromosome	56129	TECs	1.22708e-51	1.33643e-45	0.260471	0.181	0.006
chr8-13193368-13193868	DLC1	ENSG00000164741	protein_coding	chromosome	0	TECs	1.58413e-51	1.7253e-45	0.259815	0.178	0.004
chr2-85132754-85133254	TCF7L1	ENSG00000152284	protein_coding	chromosome	155	TECs	1.7805e-51	1.93917e-45	0.354481	0.285	0.026
chr11-33723120-33723620	CD59	ENSG00000085063	protein_coding	chromosome	0	TECs	1.92329e-51	2.09469e-45	0.306795	0.223	0.011
chr12-19575734-19576234	AEBP2	ENSG00000139154	protein_coding	chromosome	0	TECs	2.66768e-51	2.90541e-45	0.262023	0.183	0.007
chr22-31210734-31211234	LIMK2	ENSG00000182541	protein_coding	chromosome	1004	TECs	2.94905e-51	3.21185e-45	0.294891	0.217	0.013
chr9-121354157-121354657	STOM	ENSG00000148175	protein_coding	chromosome	0	TECs	3.17389e-51	3.45673e-45	0.257317	0.183	0.009
chr13-26557319-26557819	WASF3	ENSG00000132970	protein_coding	chromosome	0	TECs	3.32423e-51	3.62046e-45	0.409263	0.366	0.047
chr15-96330317-96330817	NR2F2	ENSG00000185551	protein_coding	chromosome	chr15-96325938-96340263	TECs	3.91587e-51	4.26483e-45	0.403562	0.356	0.045
								NA	NA	NA	NA
chr21-41167810-41168310	BACE2	ENSG00000182240	protein_coding	chromosome	0	TECs	4.15479e-51	4.52504e-45	0.369073	0.303	0.03
chr10-60827942-60828442	CDK1	ENSG00000170312	protein_coding	chromosome	33089	TECs	4.79469e-51	5.22197e-45	0.257971	0.18	0.006
chr9-127122548-127123048	ANGPTL2	ENSG00000136859	protein_coding	chromosome	0	TECs	4.80237e-51	5.23033e-45	0.381697	0.316	0.031
chr9-127122548-127123048	ANGPTL2	ENSG00000136859	protein_coding	chromosome	0	TECs	4.80237e-51	5.23033e-45	0.381697	0.316	0.031
chr5-93621299-93621799	FAM172A	ENSG00000113391	protein_coding	chromosome	chr5-93618069-94111699	TECs	4.93151e-51	5.37098e-45	0.347187	0.273	0.023
								NA	NA	NA	NA
chr5-150619365-150619865	SYNPO	ENSG00000171992	protein_coding	chromosome	0	TECs	5.81966e-51	6.33828e-45	0.266842	0.188	0.007
chr13-96053246-96053746	UGGT2	ENSG00000102595	protein_coding	chromosome	0	TECs	8.36581e-51	9.11132e-45	0.405829	0.366	0.05
chr12-51912048-51912548	ACVRL1	ENSG00000139567	protein_coding	chromosome	0	TECs	8.95927e-51	9.75767e-45	0.31574	0.236	0.015
chr3-50333669-50334169	RASSF1	ENSG00000068028	protein_coding	chromosome	0	TECs	1.11605e-50	1.2155e-44	0.313173	0.233	0.014
chr10-35379289-35379789	CCNY	ENSG00000108100	protein_coding	chromosome	0	TECs	1.13518e-50	1.23635e-44	0.312617	0.228	0.011
chr10-124654171-124654671	FAM53B	ENSG00000189319	protein_coding	chromosome	0	TECs	1.28764e-50	1.40239e-44	0.270827	0.189	0.006
chr11-128715668-128716168	FLI1	ENSG00000151702	protein_coding	chromosome	0	TECs	1.34254e-50	1.46217e-44	0.264514	0.184	0.006
chr1-246608797-246609297	CNST	ENSG00000162852	protein_coding	chromosome	0	TECs	1.46644e-50	1.59712e-44	0.355813	0.283	0.024
chr8-23965210-23965710	STC1	ENSG00000159167	protein_coding	chromosome	110402	TECs	1.46765e-50	1.59844e-44	0.267878	0.188	0.007
chr19-55086952-55087452	EPS8L1	ENSG00000131037	protein_coding	chromosome	0	TECs	1.71478e-50	1.86759e-44	0.347022	0.277	0.025
chr13-59531672-59532172	DIAPH3	ENSG00000139734	protein_coding	chromosome	133410	TECs	1.807e-50	1.96803e-44	0.288841	0.207	0.009
chr18-25349477-25349977	ZNF521	ENSG00000198795	protein_coding	chromosome	0	TECs	1.80989e-50	1.97117e-44	0.282483	0.202	0.009
chr11-76666336-76666836	LRRC32	ENSG00000137507	protein_coding	chromosome	0	TECs	1.99866e-50	2.17677e-44	0.270777	0.193	0.009
chr5-140311978-140312478	PFDN1	ENSG00000113068	protein_coding	chromosome	8856	TECs	2.28989e-50	2.49395e-44	0.268538	0.188	0.006
chr19-56477872-56478372	ZNF667	ENSG00000198046	protein_coding	chromosome	0	TECs	2.48346e-50	2.70477e-44	0.314531	0.236	0.015
chr15-57337793-57338293	CGNL1	ENSG00000128849	protein_coding	chromosome	37673	TECs	2.52672e-50	2.75188e-44	0.261646	0.183	0.007
chr6-44104607-44105107	MRPL14	ENSG00000180992	protein_coding	chromosome	8346	TECs	2.66506e-50	2.90255e-44	0.303803	0.227	0.015
chr17-64707070-64707570	SMURF2	ENSG00000108854	protein_coding	chromosome	45001	TECs	2.95906e-50	3.22275e-44	0.338336	0.257	0.016
chr4-38056008-38056508	TBC1D1	ENSG00000065882	protein_coding	chromosome	0	TECs	5.376e-50	5.85507e-44	0.250977	0.172	0.004
chr5-93359406-93359906	NR2F1	ENSG00000175745	protein_coding	chromosome	223430	TECs	5.43297e-50	5.91713e-44	0.253996	0.176	0.006
chr19-13102588-13103088	LYL1	ENSG00000104903	protein_coding	chromosome	0	TECs	5.7921e-50	6.30825e-44	0.380976	0.333	0.043
chr11-33869668-33870168	LMO2	ENSG00000135363	protein_coding	chromosome	0	TECs	5.86028e-50	6.38251e-44	0.353835	0.288	0.029
chr19-44685012-44685512	CEACAM19	ENSG00000186567	protein_coding	chromosome	652	TECs	6.15904e-50	6.7079e-44	0.289217	0.207	0.009
chr20-64049372-64049872	TCEA2	ENSG00000171703	protein_coding	chromosome	0	TECs	6.20034e-50	6.75288e-44	0.270213	0.193	0.009
chr3-129623477-129623977	PLXND1	ENSG00000004399	protein_coding	chromosome	16658	TECs	6.99623e-50	7.61969e-44	0.26502	0.186	0.007
chr21-45318773-45319273	POFUT2	ENSG00000186866	protein_coding	chromosome	30874	TECs	7.81112e-50	8.5072e-44	0.266151	0.186	0.007
chr19-34985449-34985949	GRAMD1A	ENSG00000089351	protein_coding	chromosome	8834	TECs	8.13586e-50	8.86088e-44	0.280981	0.201	0.009
chr19-22783965-22784465	ZNF99	ENSG00000213973	protein_coding	chromosome	0	TECs	8.79054e-50	9.57391e-44	0.307823	0.235	0.018
chr12-38904797-38905297	CPNE8	ENSG00000139117	protein_coding	chromosome	0	TECs	9.0314e-50	9.83622e-44	0.419557	0.417	0.075
chr21-39000365-39000865	PSMG1	ENSG00000183527	protein_coding	chromosome	173903	TECs	1.05298e-49	1.14681e-43	0.277885	0.201	0.011
chr6-165676606-165677106	PDE10A	ENSG00000112541	protein_coding	chromosome	0	TECs	1.10318e-49	1.20149e-43	0.253975	0.173	0.004
chr2-112811896-112812396	IL1B	ENSG00000125538	protein_coding	chromosome	17354	TECs	1.52968e-49	1.66599e-43	0.327445	0.252	0.019
chr11-76588408-76588908	EMSY	ENSG00000158636	protein_coding	chromosome	35382	TECs	1.56249e-49	1.70173e-43	0.320411	0.248	0.02
chr12-120249874-120250374	PXN	ENSG00000089159	protein_coding	chromosome	0	TECs	1.61771e-49	1.76187e-43	0.276743	0.197	0.009
chr17-43646097-43646597	MEOX1	ENSG00000005102	protein_coding	chromosome	0	TECs	1.67253e-49	1.82158e-43	0.29366	0.212	0.01
chr7-30469231-30469731	NOD1	ENSG00000106100	protein_coding	chromosome	0	TECs	1.9699e-49	2.14545e-43	0.349946	0.273	0.021
chr1-21537784-21538284	ALPL	ENSG00000162551	protein_coding	chromosome	0	TECs	1.98011e-49	2.15657e-43	0.257072	0.178	0.006
chr17-77830364-77830864	AC104981.1	ENSG00000278938	protein_coding	chromosome	52899	TECs	1.98587e-49	2.16284e-43	0.253182	0.175	0.005
chr11-6635484-6635984	DCHS1	ENSG00000166341	protein_coding	chromosome	0	TECs	2.12335e-49	2.31257e-43	0.305666	0.227	0.014
chr15-29822738-29823238	TJP1	ENSG00000104067	protein_coding	chromosome	0	TECs	2.20199e-49	2.39822e-43	0.312554	0.23	0.012
chr10-72009432-72009932	CHST3	ENSG00000122863	protein_coding	chromosome	0	TECs	2.33702e-49	2.54528e-43	0.319684	0.23	0.008
chr10-72009432-72009932	CHST3	ENSG00000122863	protein_coding	chromosome	0	TECs	2.33702e-49	2.54528e-43	0.319684	0.23	0.008
chr12-13196314-13196814	EMP1	ENSG00000134531	protein_coding	chromosome	0	TECs	2.87942e-49	3.13601e-43	0.408584	0.393	0.066
chr1-11790825-11791325	MTHFR	ENSG00000177000	protein_coding	chromosome	0	TECs	2.97102e-49	3.23578e-43	0.362077	0.29	0.025
chr12-9115868-9116368	A2M	ENSG00000175899	protein_coding	chromosome	0	TECs	2.98988e-49	3.25632e-43	0.301457	0.22	0.011
chr2-37657023-37657523	CDC42EP3	ENSG00000163171	protein_coding	chromosome	0	TECs	3.15267e-49	3.43362e-43	0.261834	0.183	0.007
chr1-47232066-47232566	TAL1	ENSG00000162367	protein_coding	chromosome	0	TECs	3.237e-49	3.52546e-43	0.261969	0.184	0.008
chr10-92690572-92691072	HHEX	ENSG00000152804	protein_coding	chromosome	0	TECs	3.5578e-49	3.87485e-43	0.354313	0.296	0.034
chr14-105476490-105476990	CRIP2	ENSG00000182809	protein_coding	chromosome	0	TECs	3.69416e-49	4.02336e-43	0.289525	0.214	0.014
chr3-179451251-179451751	GNB4	ENSG00000114450	protein_coding	chromosome	0	TECs	4.03837e-49	4.39825e-43	0.405245	0.382	0.061
chr16-74868433-74868933	WDR59	ENSG00000103091	protein_coding	chromosome	2433	TECs	4.28321e-49	4.66491e-43	0.273035	0.193	0.007
chr3-149339866-149340366	TM4SF18	ENSG00000163762	protein_coding	chromosome	5451	TECs	4.34464e-49	4.73181e-43	0.326701	0.248	0.016
chr2-223725495-223725995	AP1S3	ENSG00000152056	protein_coding	chromosome	25690	TECs	4.43965e-49	4.83528e-43	0.324357	0.241	0.013
chr4-124631651-124632151	ANKRD50	ENSG00000151458	protein_coding	chromosome	31900	TECs	4.8043e-49	5.23243e-43	0.251167	0.172	0.004
chr6-157148219-157148719	ARID1B	ENSG00000049618	protein_coding	chromosome	0	TECs	5.21107e-49	5.67545e-43	0.275298	0.193	0.006
chr1-228938480-228938980	RHOU	ENSG00000116574	protein_coding	chromosome	191810	TECs	5.68845e-49	6.19538e-43	0.348842	0.273	0.022
chr8-1823613-1824113	ARHGEF10	ENSG00000104728	protein_coding	chromosome	0	TECs	5.8246e-49	6.34365e-43	0.368681	0.299	0.028
chr17-35801469-35801969	TAF15	ENSG00000270647	protein_coding	chromosome	0	TECs	5.84825e-49	6.36941e-43	0.253713	0.176	0.006
chr2-112627314-112627814	SLC20A1	ENSG00000144136	protein_coding	chromosome	18042	TECs	6.08333e-49	6.62544e-43	0.290964	0.21	0.01
chr7-30866879-30867379	RP5-877J2.1	ENSG00000250424	protein_coding	chromosome	0	TECs	6.93712e-49	7.55532e-43	0.279754	0.197	0.007
chr13-28494377-28494877	FLT1	ENSG00000102755	protein_coding	chromosome	0	TECs	7.21016e-49	7.85268e-43	0.252642	0.178	0.008
chr9-128911492-128911992	LRRC8A	ENSG00000136802	protein_coding	chromosome	0	TECs	7.73584e-49	8.42521e-43	0.252554	0.173	0.005
chr11-114294867-114295367	NNMT	ENSG00000166741	protein_coding	chromosome	0	TECs	8.12846e-49	8.85282e-43	0.347316	0.272	0.021
chr22-23521736-23522236	IGLL1	ENSG00000128322	protein_coding	chromosome	50888	TECs	9.69458e-49	1.05585e-42	0.409583	0.392	0.064
chr11-844081-844581	TSPAN4	ENSG00000214063	protein_coding	chromosome	0	TECs	1.27567e-48	1.38935e-42	0.343704	0.273	0.025
chr7-50953777-50954277	COBL	ENSG00000106078	protein_coding	chromosome	61934	TECs	1.27911e-48	1.39309e-42	0.25388	0.173	0.004
chr5-88882964-88883464	MEF2C	ENSG00000081189	protein_coding	chromosome	0	TECs	1.43429e-48	1.56211e-42	0.371012	0.307	0.032
chr1-229059701-229060201	TMEM78	ENSG00000177800	protein_coding	chromosome	189434	TECs	1.61584e-48	1.75983e-42	0.251671	0.175	0.006
chr5-142803384-142803884	ARHGAP26	ENSG00000145819	protein_coding	chromosome	0	TECs	1.81233e-48	1.97384e-42	0.309975	0.231	0.015
chr13-106917008-106917508	FAM155A	ENSG00000204442	protein_coding	chromosome	246001	TECs	1.8459e-48	2.01039e-42	0.256736	0.176	0.005
chr10-101001326-101001826	LZTS2	ENSG00000107816	protein_coding	chromosome	0	TECs	2.05351e-48	2.23651e-42	0.275605	0.196	0.008
chr16-87435627-87436127	ZCCHC14	ENSG00000140948	protein_coding	chromosome	0	TECs	2.12635e-48	2.31584e-42	0.27111	0.189	0.006
chr10-70482079-70482579	PALD1	ENSG00000107719	protein_coding	chromosome	0	TECs	2.30084e-48	2.50588e-42	0.259245	0.181	0.007
chr15-99123609-99124109	SYNM	ENSG00000182253	protein_coding	chromosome	0	TECs	2.30474e-48	2.51013e-42	0.348276	0.27	0.02
chr13-110546839-110547339	RAB20	ENSG00000139832	protein_coding	chromosome	0	TECs	2.51028e-48	2.73398e-42	0.291359	0.209	0.009
chr5-116574699-116575199	SEMA6A	ENSG00000092421	protein_coding	chromosome	0	TECs	2.75561e-48	3.00118e-42	0.399495	0.356	0.047
chr3-143302803-143303303	SLC9A9	ENSG00000181804	protein_coding	chromosome	0	TECs	2.88504e-48	3.14213e-42	0.279659	0.197	0.007
chr5-34656047-34656547	RAI14	ENSG00000039560	protein_coding	chromosome	0	TECs	3.05792e-48	3.33042e-42	0.390957	0.34	0.042
chr5-132265601-132266101	PDLIM4	ENSG00000131435	protein_coding	chromosome	0	TECs	3.90852e-48	4.25683e-42	0.312741	0.23	0.012
chr22-42697617-42698117	A4GALT	ENSG00000128274	protein_coding	chromosome	0	TECs	4.24653e-48	4.62496e-42	0.280791	0.197	0.007
chr9-97307066-97307566	CCDC180	ENSG00000197816	protein_coding	chromosome	0	TECs	4.75174e-48	5.17518e-42	0.27045	0.189	0.007
chr15-81098978-81099478	CFAP161	ENSG00000156206	protein_coding	chromosome	0	TECs	5.29163e-48	5.76319e-42	0.250191	0.173	0.006
chr8-23163843-23164343	TNFRSF10D	ENSG00000173530	protein_coding	chromosome	0	TECs	5.88464e-48	6.40904e-42	0.389288	0.345	0.046
chr7-135166520-135167020	C7orf49	ENSG00000122783	protein_coding	chromosome	0	TECs	6.4636e-48	7.0396e-42	0.259339	0.181	0.007
chr13-44436636-44437136	TSC22D1	ENSG00000102804	protein_coding	chromosome	0	TECs	7.77444e-48	8.46725e-42	0.375933	0.338	0.05
chr9-87725827-87726327	CTSL	ENSG00000135047	protein_coding	chromosome	0	TECs	1.01739e-47	1.10805e-41	0.408521	0.39	0.064
chr9-128094267-128094767	SLC25A25	ENSG00000148339	protein_coding	chromosome	0	TECs	1.08047e-47	1.17676e-41	0.393308	0.367	0.059
chr19-56507502-56508002	ZNF471	ENSG00000196263	protein_coding	chromosome	0	TECs	1.19931e-47	1.30619e-41	0.399169	0.38	0.064
chr12-119594808-119595308	TMEM233	ENSG00000224982	protein_coding	chromosome	0	TECs	1.23595e-47	1.34609e-41	0.252081	0.173	0.005
chr3-14876940-14877440	FGD5	ENSG00000154783	protein_coding	chromosome	0	TECs	1.25101e-47	1.36249e-41	0.299324	0.215	0.009
chr22-32644448-32644948	SYN3	ENSG00000185666	protein_coding	chromosome	0	TECs	1.38906e-47	1.51284e-41	0.339203	0.269	0.024
chr4-176792667-176793167	VEGFC	ENSG00000150630	protein_coding	chromosome	0	TECs	1.55146e-47	1.68971e-41	0.300522	0.22	0.012
chr9-122346843-122347343	MRRF	ENSG00000148187	protein_coding	chromosome	15499	TECs	1.95354e-47	2.12763e-41	0.333052	0.259	0.021
chr8-19013498-19013998	PSD3	ENSG00000156011	protein_coding	chromosome	0	TECs	2.05693e-47	2.24023e-41	0.404094	0.395	0.07
chr14-73790092-73790592	ELMSAN1	ENSG00000156030	protein_coding	chromosome	0	TECs	2.25219e-47	2.45289e-41	0.261834	0.183	0.007
chr11-72624603-72625103	PDE2A	ENSG00000186642	protein_coding	chromosome	0	TECs	2.30854e-47	2.51426e-41	0.286121	0.207	0.011
chr19-41501299-41501799	CEACAM21	ENSG00000007129	protein_coding	chromosome	47718	TECs	2.40588e-47	2.62028e-41	0.28707	0.206	0.009
chr18-25298885-25299385	ZNF521	ENSG00000198795	protein_coding	chromosome	0	TECs	2.51769e-47	2.74205e-41	0.25123	0.173	0.005
chr20-54475406-54475906	DOK5	ENSG00000101134	protein_coding	chromosome	0	TECs	2.70892e-47	2.95033e-41	0.257405	0.18	0.007
chr9-121299560-121300060	AL513122.1	ENSG00000283299	protein_coding	chromosome	0	TECs	2.76473e-47	3.01111e-41	0.296946	0.217	0.012
chr17-3004113-3004613	RAP1GAP2	ENSG00000132359	protein_coding	chromosome	0	TECs	2.84755e-47	3.10131e-41	0.383282	0.346	0.051
chrX-107731806-107732306	TSC22D3	ENSG00000157514	protein_coding	chromosome	0	TECs	2.88377e-47	3.14076e-41	0.319365	0.244	0.018
chr7-64045163-64045663	ZNF727	ENSG00000214652	protein_coding	chromosome	0	TECs	2.94305e-47	3.20531e-41	0.30127	0.22	0.011
chr10-125057130-125057630	CTBP2	ENSG00000175029	protein_coding	chromosome	0	TECs	2.99662e-47	3.26367e-41	0.300459	0.227	0.017
chr14-103122135-103122635	TNFAIP2	ENSG00000185215	protein_coding	chromosome	806	TECs	3.05541e-47	3.32769e-41	0.325037	0.249	0.019
chr12-109519136-109519636	UBE3B	ENSG00000151148	protein_coding	chromosome	0	TECs	3.54296e-47	3.85868e-41	0.256642	0.176	0.005
chr15-40929622-40930122	DLL4	ENSG00000128917	protein_coding	chromosome	0	TECs	3.63372e-47	3.95754e-41	0.254803	0.186	0.013
chr3-184561425-184561925	EPHB3	ENSG00000182580	protein_coding	chromosome	0	TECs	4.15596e-47	4.52631e-41	0.425496	0.49	0.119
chr8-130672776-130673276	ADCY8	ENSG00000155897	protein_coding	chromosome	107024	TECs	5.22707e-47	5.69288e-41	0.263288	0.184	0.007
chr8-1823057-1823557	RP11-439C15.6	ENSG00000283239	protein_coding	chromosome	0	TECs	6.35644e-47	6.92289e-41	0.264325	0.184	0.006
chr19-53980136-53980636	CACNG8	ENSG00000142408	protein_coding	chromosome	chr19-53963040-53990215	TECs	7.09969e-47	7.73237e-41	0.316529	0.239	0.017
								NA	NA	NA	NA
chr11-86955803-86956303	FZD4	ENSG00000174804	protein_coding	chromosome	411	TECs	7.91931e-47	8.62503e-41	0.399655	0.367	0.055
chr17-75877119-75877619	TRIM47	ENSG00000132481	protein_coding	chromosome	0	TECs	8.00988e-47	8.72367e-41	0.370883	0.316	0.037
chr3-134794976-134795476	EPHB1	ENSG00000154928	protein_coding	chromosome	0	TECs	8.69783e-47	9.47292e-41	0.371162	0.317	0.038
chr2-9690252-9690752	YWHAQ	ENSG00000134308	protein_coding	chromosome	59237	TECs	9.51668e-47	1.03647e-40	0.283704	0.202	0.009
chr3-16050939-16051439	GALNT15	ENSG00000131386	protein_coding	chromosome	123209	TECs	1.01741e-46	1.10808e-40	0.261373	0.18	0.004
chr1-232013018-232013518	DISC1	ENSG00000162946	protein_coding	chromosome	0	TECs	1.06354e-46	1.15832e-40	0.255318	0.176	0.005
chr11-86174547-86175047	EED	ENSG00000074266	protein_coding	chromosome	chr11-86244544-86278813	TECs	1.06509e-46	1.16e-40	0.280699	0.201	0.009
								NA	NA	NA	NA
chr8-30315519-30316019	RBPMS	ENSG00000157110	protein_coding	chromosome	68459	TECs	1.09772e-46	1.19555e-40	0.31072	0.231	0.014
chr17-75706987-75707487	SAP30BP	ENSG00000161526	protein_coding	chromosome	0	TECs	1.10724e-46	1.20591e-40	0.270639	0.189	0.006
chr4-74116909-74117409	MTHFD2L	ENSG00000163738	protein_coding	chromosome	0	TECs	1.13278e-46	1.23373e-40	0.324643	0.243	0.014
chr15-40343475-40343975	C15orf52	ENSG00000188549	protein_coding	chromosome	2507	TECs	1.13524e-46	1.23641e-40	0.250031	0.172	0.005
chr10-80467961-80468461	TSPAN14	ENSG00000108219	protein_coding	chromosome	0	TECs	1.1496e-46	1.25205e-40	0.324234	0.256	0.024
chr1-154502225-154502725	TDRD10	ENSG00000163239	protein_coding	chromosome	0	TECs	1.23459e-46	1.3446e-40	0.270893	0.194	0.01
chr7-30477847-30478347	NOD1	ENSG00000106100	protein_coding	chromosome	0	TECs	1.32522e-46	1.44331e-40	0.327075	0.251	0.018
chr3-170049389-170049889	GPR160	ENSG00000173890	protein_coding	chromosome	0	TECs	1.48095e-46	1.61293e-40	0.253655	0.175	0.005
chr12-57725974-57726474	AGAP2	ENSG00000135439	protein_coding	chromosome	0	TECs	1.61907e-46	1.76336e-40	0.313016	0.235	0.015
chr12-47717478-47717978	ENDOU	ENSG00000111405	protein_coding	chromosome	0	TECs	1.69056e-46	1.84121e-40	0.343795	0.273	0.025
chr9-95626825-95627325	PTCH1	ENSG00000185920	protein_coding	chromosome	109767	TECs	1.73909e-46	1.89406e-40	0.271603	0.191	0.007
chr12-53049797-53050297	TNS2	ENSG00000111077	protein_coding	chromosome	0	TECs	2.00481e-46	2.18347e-40	0.304688	0.225	0.013
chr5-142874591-142875091	ARHGAP26	ENSG00000145819	protein_coding	chromosome	0	TECs	2.04181e-46	2.22377e-40	0.311806	0.23	0.012
chr3-194003026-194003526	HES1	ENSG00000114315	protein_coding	chromosome	132618	TECs	2.06214e-46	2.24591e-40	0.416688	0.395	0.062
chr11-111735616-111736116	PPP2R1B	ENSG00000137713	protein_coding	chromosome	0	TECs	2.07262e-46	2.25732e-40	0.354978	0.286	0.027
chr15-48645451-48645951	FBN1	ENSG00000166147	protein_coding	chromosome	0	TECs	2.18886e-46	2.38392e-40	0.326894	0.254	0.021
chr1-21261763-21262263	ECE1	ENSG00000117298	protein_coding	chromosome	0	TECs	2.18909e-46	2.38417e-40	0.311622	0.235	0.016
chr1-21261763-21262263	ECE1	ENSG00000117298	protein_coding	chromosome	0	TECs	2.18909e-46	2.38417e-40	0.311622	0.235	0.016
chr3-127002079-127002579	PLXNA1	ENSG00000114554	protein_coding	chromosome	0	TECs	2.43588e-46	2.65295e-40	0.25816	0.18	0.006
chr20-51562704-51563204	NFATC2	ENSG00000101096	protein_coding	chromosome	0	TECs	2.80701e-46	3.05716e-40	0.334009	0.254	0.017
chr11-43942969-43943469	C11orf96	ENSG00000187479	protein_coding	chromosome	0	TECs	2.87608e-46	3.13238e-40	0.263551	0.188	0.009
chr3-129001309-129001809	EFCC1	ENSG00000114654	protein_coding	chromosome	0	TECs	2.99286e-46	3.25957e-40	0.329386	0.252	0.018
chr10-79148319-79148819	ZMIZ1	ENSG00000108175	protein_coding	chromosome	0	TECs	3.24002e-46	3.52875e-40	0.306848	0.236	0.02
chr19-33795318-33795818	KCTD15	ENSG00000153885	protein_coding	chromosome	114	TECs	4.02456e-46	4.38321e-40	0.352739	0.294	0.034
chr6-116511325-116511825	FAM26E	ENSG00000178033	protein_coding	chromosome	0	TECs	4.22633e-46	4.60296e-40	0.260326	0.183	0.008
chr14-76844171-76844671	LRRC74A	ENSG00000100565	protein_coding	chromosome	0	TECs	4.73159e-46	5.15324e-40	0.305285	0.233	0.019
chr13-57632038-57632538	PCDH17	ENSG00000118946	protein_coding	chromosome	0	TECs	4.83965e-46	5.27093e-40	0.271435	0.193	0.008
chr2-186693762-186694262	FAM171B	ENSG00000144369	protein_coding	chromosome	0	TECs	4.9764e-46	5.41986e-40	0.33841	0.273	0.028
chr4-7956273-7956773	ABLIM2	ENSG00000163995	protein_coding	chromosome	8536	TECs	5.20782e-46	5.67191e-40	0.262833	0.181	0.005
chr20-38152561-38153061	TGM2	ENSG00000198959	protein_coding	chromosome	0	TECs	5.57958e-46	6.0768e-40	0.348643	0.282	0.027
chr11-43987452-43987952	C11orf96	ENSG00000187479	protein_coding	chromosome	43113	TECs	6.10291e-46	6.64677e-40	0.290683	0.21	0.01
chr11-43987452-43987952	C11orf96	ENSG00000187479	protein_coding	chromosome	43113	TECs	6.10291e-46	6.64677e-40	0.290683	0.21	0.01
chr12-27525365-27525865	PPFIBP1	ENSG00000110841	protein_coding	chromosome	0	TECs	7.0039e-46	7.62804e-40	0.273977	0.193	0.007
chr20-59011072-59011572	CTSZ	ENSG00000101160	protein_coding	chromosome	3824	TECs	7.71008e-46	8.39715e-40	0.26753	0.189	0.008
chr5-10724921-10725421	DAP	ENSG00000112977	protein_coding	chromosome	0	TECs	9.10167e-46	9.91275e-40	0.274571	0.196	0.009
chr9-121557917-121558417	DAB2IP	ENSG00000136848	protein_coding	chromosome	8639	TECs	1.02867e-45	1.12034e-39	0.327907	0.256	0.021
chr9-121286944-121287444	AL513122.1	ENSG00000283299	protein_coding	chromosome	0	TECs	1.13685e-45	1.23816e-39	0.347846	0.277	0.024
chr16-81866916-81867416	PLCG2	ENSG00000197943	protein_coding	chromosome	0	TECs	1.42219e-45	1.54893e-39	0.265964	0.191	0.01
chr1-227318405-227318905	CDC42BPA	ENSG00000143776	protein_coding	chromosome	0	TECs	1.47773e-45	1.60941e-39	0.396868	0.351	0.045
chr15-66617415-66617915	LCTL	ENSG00000188501	protein_coding	chromosome	51435	TECs	1.78142e-45	1.94017e-39	0.304407	0.231	0.018
chr1-204074589-204075089	SOX13	ENSG00000143842	protein_coding	chromosome	0	TECs	1.82355e-45	1.98605e-39	0.311622	0.235	0.016
chr19-3450955-3451455	NFIC	ENSG00000141905	protein_coding	chromosome	0	TECs	1.85637e-45	2.0218e-39	0.320674	0.246	0.019
chr17-17877749-17878249	TOM1L2	ENSG00000175662	protein_coding	chromosome	0	TECs	1.90206e-45	2.07156e-39	0.275722	0.199	0.011
chr19-17358321-17358821	PLVAP	ENSG00000130300	protein_coding	chromosome	0	TECs	2.03962e-45	2.22138e-39	0.250409	0.172	0.005
chr19-34481376-34481876	WTIP	ENSG00000142279	protein_coding	chromosome	0	TECs	2.04007e-45	2.22187e-39	0.292039	0.207	0.007
chr3-186932457-186932957	ST6GAL1	ENSG00000073849	protein_coding	chromosome	0	TECs	2.43016e-45	2.64672e-39	0.253641	0.18	0.009
chr1-24018725-24019225	MYOM3	ENSG00000142661	protein_coding	chromosome	36809	TECs	2.55514e-45	2.78284e-39	0.321481	0.243	0.016
chr18-7566916-7567416	PTPRM	ENSG00000173482	protein_coding	chromosome	0	TECs	2.73978e-45	2.98394e-39	0.407244	0.427	0.09
chr18-7566916-7567416	PTPRM	ENSG00000173482	protein_coding	chromosome	0	TECs	2.73978e-45	2.98394e-39	0.407244	0.427	0.09
chr1-94926918-94927418	CNN3	ENSG00000117519	protein_coding	chromosome	0	TECs	3.42056e-45	3.72538e-39	0.421707	0.437	0.086
chr1-94926918-94927418	CNN3	ENSG00000117519	protein_coding	chromosome	0	TECs	3.42056e-45	3.72538e-39	0.421707	0.437	0.086
chr17-81044658-81045158	BAIAP2	ENSG00000175866	protein_coding	chromosome	0	TECs	4.12783e-45	4.49568e-39	0.280052	0.207	0.014
chr11-94926577-94927077	CWC15	ENSG00000150316	protein_coding	chromosome	35544	TECs	4.42931e-45	4.82402e-39	0.280793	0.201	0.009
chr20-31610495-31610995	ID1	ENSG00000125968	protein_coding	chromosome	3979	TECs	5.30083e-45	5.77321e-39	0.34407	0.273	0.024
chr2-235493688-235494188	AGAP1	ENSG00000157985	protein_coding	chromosome	0	TECs	6.12228e-45	6.66786e-39	0.370752	0.337	0.052
chr15-90869649-90870149	FURIN	ENSG00000140564	protein_coding	chromosome	0	TECs	6.19434e-45	6.74634e-39	0.362571	0.309	0.038
chr18-48023195-48023695	ZBTB7C	ENSG00000184828	protein_coding	chromosome	2977	TECs	7.34884e-45	8.00373e-39	0.255074	0.175	0.004
chr3-146544524-146545024	PLSCR1	ENSG00000188313	protein_coding	chromosome	0	TECs	8.18476e-45	8.91414e-39	0.418584	0.485	0.12
chr4-183098901-183099401	WWC2	ENSG00000151718	protein_coding	chromosome	0	TECs	9.64353e-45	1.05029e-38	0.406828	0.419	0.084
chr3-169662689-169663189	MECOM	ENSG00000085276	protein_coding	chromosome	0	TECs	9.825e-45	1.07005e-38	0.297748	0.223	0.016
chr1-111515600-111516100	TMIGD3	ENSG00000121933	protein_coding	chromosome	0	TECs	1.03327e-44	1.12535e-38	0.3051	0.233	0.019
chr10-127977568-127978068	PTPRE	ENSG00000132334	protein_coding	chromosome	0	TECs	1.19488e-44	1.30136e-38	0.297133	0.217	0.011
chr8-40118929-40119429	C8orf4	ENSG00000176907	protein_coding	chromosome	34025	TECs	1.19608e-44	1.30267e-38	0.26255	0.181	0.005
chr1-1433715-1434215	VWA1	ENSG00000179403	protein_coding	chromosome	645	TECs	1.19773e-44	1.30446e-38	0.290027	0.21	0.011
chr12-96445680-96446180	CFAP54	ENSG00000188596	protein_coding	chromosome	43390	TECs	1.33837e-44	1.45764e-38	0.384126	0.405	0.09
chr15-40941058-40941558	DLL4	ENSG00000128917	protein_coding	chromosome	1985	TECs	1.34679e-44	1.46681e-38	0.313935	0.239	0.018
chr16-30400169-30400669	ZNF48	ENSG00000180035	protein_coding	chromosome	60	TECs	1.47769e-44	1.60938e-38	0.360007	0.306	0.037
chr3-105906866-105907366	CBLB	ENSG00000114423	protein_coding	chromosome	37313	TECs	1.57962e-44	1.72038e-38	0.256274	0.18	0.007
chr12-124369446-124369946	NCOR2	ENSG00000196498	protein_coding	chromosome	0	TECs	1.78027e-44	1.93892e-38	0.322349	0.248	0.019
chr12-124369446-124369946	NCOR2	ENSG00000196498	protein_coding	chromosome	0	TECs	1.78027e-44	1.93892e-38	0.322349	0.248	0.019
chr2-209495940-209496440	MAP2	ENSG00000078018	protein_coding	chromosome	0	TECs	2.37981e-44	2.59189e-38	0.348212	0.277	0.024
chr4-786901-787401	CPLX1	ENSG00000168993	protein_coding	chromosome	0	TECs	2.39788e-44	2.61157e-38	0.253618	0.176	0.006
chr9-134340699-134341199	RXRA	ENSG00000186350	protein_coding	chromosome	0	TECs	2.47442e-44	2.69493e-38	0.272805	0.197	0.011
chr16-57260338-57260838	PLLP	ENSG00000102934	protein_coding	chromosome	0	TECs	2.69308e-44	2.93307e-38	0.258679	0.181	0.007
chr19-56839670-56840170	PEG3	ENSG00000198300	protein_coding	chromosome	0	TECs	2.78788e-44	3.03632e-38	0.289805	0.214	0.013
chr12-132593872-132594372	FBRSL1	ENSG00000112787	protein_coding	chromosome	8683	TECs	2.79779e-44	3.04712e-38	0.377442	0.322	0.038
chr1-26722999-26723499	ARID1A	ENSG00000117713	protein_coding	chromosome	0	TECs	2.86566e-44	3.12103e-38	0.27782	0.207	0.016
chr3-51686438-51686938	TEX264	ENSG00000164081	protein_coding	chromosome	0	TECs	2.89229e-44	3.15003e-38	0.353598	0.317	0.049
chr6-158060711-158061211	SYNJ2	ENSG00000078269	protein_coding	chromosome	0	TECs	3.37095e-44	3.67135e-38	0.289916	0.212	0.012
chr13-110320007-110320507	COL4A2	ENSG00000134871	protein_coding	chromosome	0	TECs	3.4778e-44	3.78772e-38	0.26593	0.184	0.005
chr12-14259897-14260397	ATF7IP	ENSG00000171681	protein_coding	chromosome	105234	TECs	3.65439e-44	3.98005e-38	0.292116	0.215	0.013
chr8-144762194-144762694	ZNF251	ENSG00000198169	protein_coding	chromosome	5776	TECs	3.7058e-44	4.03604e-38	0.274146	0.201	0.013
chr5-159100192-159100692	EBF1	ENSG00000164330	protein_coding	chromosome	430	TECs	3.71922e-44	4.05066e-38	0.406217	0.406	0.076
chr8-10730349-10730849	CTD-2135J3.4	ENSG00000258724	protein_coding	chromosome	0	TECs	4.44505e-44	4.84117e-38	0.275429	0.197	0.01
chr16-3087224-3087724	ZSCAN10	ENSG00000130182	protein_coding	chromosome	1165	TECs	4.4739e-44	4.87259e-38	0.272916	0.199	0.012
chr15-40930591-40931091	DLL4	ENSG00000128917	protein_coding	chromosome	0	TECs	4.52795e-44	4.93145e-38	0.276201	0.201	0.012
chr11-111733024-111733524	PPP2R1B	ENSG00000137713	protein_coding	chromosome	0	TECs	5.48119e-44	5.96964e-38	0.276545	0.196	0.008
chr2-64064468-64064968	PELI1	ENSG00000197329	protein_coding	chromosome	27683	TECs	6.07123e-44	6.61226e-38	0.278535	0.199	0.009
chr12-52006682-52007182	GRASP	ENSG00000161835	protein_coding	chromosome	0	TECs	6.2191e-44	6.77331e-38	0.383629	0.393	0.082
chr2-172252096-172252596	DLX2	ENSG00000115844	protein_coding	chromosome	149195	TECs	6.40365e-44	6.9743e-38	0.25986	0.18	0.005
chr1-1858593-1859093	GNB1	ENSG00000078369	protein_coding	chromosome	0	TECs	7.09004e-44	7.72186e-38	0.277993	0.204	0.013
chr15-59372679-59373179	FAM81A	ENSG00000157470	protein_coding	chromosome	0	TECs	1.08584e-43	1.18261e-37	0.388067	0.358	0.055
chr11-118619351-118619851	PHLDB1	ENSG00000019144	protein_coding	chromosome	chr11-118606440-118658038	TECs	1.10467e-43	1.20311e-37	0.289635	0.212	0.012
								NA	NA	NA	NA
chr11-355869-356369	B4GALNT4	ENSG00000182272	protein_coding	chromosome	13426	TECs	1.92297e-43	2.09433e-37	0.403361	0.372	0.055
chr19-8340549-8341049	KANK3	ENSG00000186994	protein_coding	chromosome	0	TECs	1.94696e-43	2.12047e-37	0.252139	0.18	0.01
chr5-55600401-55600901	SLC38A9	ENSG00000177058	protein_coding	chromosome	24943	TECs	2.01229e-43	2.19161e-37	0.257217	0.18	0.007
chr20-571689-572189	CSNK2A1	ENSG00000101266	protein_coding	chromosome	27867	TECs	2.04256e-43	2.22458e-37	0.253394	0.178	0.008
chr19-3428508-3429008	NFIC	ENSG00000141905	protein_coding	chromosome	0	TECs	2.16165e-43	2.35429e-37	0.326252	0.256	0.022
chr7-155208980-155209480	INSIG1	ENSG00000186480	protein_coding	chromosome	88295	TECs	2.52186e-43	2.74659e-37	0.266653	0.188	0.008
chr4-185112023-185112523	SLC25A4	ENSG00000151729	protein_coding	chromosome	30717	TECs	2.5815e-43	2.81155e-37	0.268899	0.193	0.01
chr2-25960806-25961306	KIF3C	ENSG00000084731	protein_coding	chromosome	0	TECs	2.58715e-43	2.8177e-37	0.255106	0.181	0.009
chr16-1542919-1543419	TMEM204	ENSG00000131634	protein_coding	chromosome	0	TECs	2.74866e-43	2.9936e-37	0.268484	0.196	0.013
chr19-56477244-56477744	ZNF667	ENSG00000198046	protein_coding	chromosome	0	TECs	3.67359e-43	4.00096e-37	0.255857	0.181	0.009
chr16-46883962-46884462	GPT2	ENSG00000166123	protein_coding	chromosome	0	TECs	3.76078e-43	4.09592e-37	0.423249	0.519	0.139
chr1-161201474-161201974	NDUFS2	ENSG00000158864	protein_coding	chromosome	0	TECs	4.15542e-43	4.52573e-37	0.340591	0.28	0.031
chr5-142280018-142280518	SPRY4	ENSG00000187678	protein_coding	chromosome	29908	TECs	4.42571e-43	4.82011e-37	0.297072	0.215	0.01
chr5-142280018-142280518	SPRY4	ENSG00000187678	protein_coding	chromosome	29908	TECs	4.42571e-43	4.82011e-37	0.297072	0.215	0.01
chr8-26609376-26609876	DPYSL2	ENSG00000092964	protein_coding	chromosome	0	TECs	4.80501e-43	5.2332e-37	0.354149	0.307	0.042
chr8-10631689-10632189	RP1L1	ENSG00000183638	protein_coding	chromosome	0	TECs	4.89605e-43	5.33236e-37	0.254918	0.181	0.009
chr19-45615896-45616396	EML2	ENSG00000125746	protein_coding	chromosome	chr19-45606994-45645629	TECs	5.00174e-43	5.44747e-37	0.318112	0.256	0.027
								NA	NA	NA	NA
chr11-19680073-19680573	NAV2	ENSG00000166833	protein_coding	chromosome	0	TECs	5.82173e-43	6.34053e-37	0.328732	0.259	0.023
chr10-4825898-4826398	AKR1E2	ENSG00000165568	protein_coding	chromosome	0	TECs	6.09873e-43	6.64221e-37	0.352331	0.299	0.038
chr14-90419112-90419612	CALM1	ENSG00000198668	protein_coding	chromosome	chr14-90396502-90408261	TECs	6.16824e-43	6.71791e-37	0.250257	0.175	0.007
								NA	NA	NA	NA
chr18-12279049-12279549	CIDEA	ENSG00000176194	protein_coding	chromosome	1453	TECs	7.12927e-43	7.76459e-37	0.263043	0.186	0.008
chr2-207164131-207164631	KLF7	ENSG00000118263	protein_coding	chromosome	0	TECs	7.37541e-43	8.03266e-37	0.33125	0.272	0.031
chr16-10580538-10581038	EMP2	ENSG00000213853	protein_coding	chromosome	0	TECs	8.95282e-43	9.75064e-37	0.354522	0.286	0.027
chr1-31573806-31574306	TINAGL1	ENSG00000142910	protein_coding	chromosome	2178	TECs	9.65439e-43	1.05147e-36	0.305796	0.231	0.017
chr2-142185892-142186392	LRP1B	ENSG00000168702	protein_coding	chromosome	54190	TECs	9.68877e-43	1.05522e-36	0.298281	0.22	0.013
chr8-33564817-33565317	RNF122	ENSG00000133874	protein_coding	chromosome	0	TECs	1.04225e-42	1.13512e-36	0.305148	0.231	0.017
chr3-15636043-15636543	BTD	ENSG00000169814	protein_coding	chromosome	0	TECs	1.25168e-42	1.36322e-36	0.310092	0.241	0.022
chr1-61184068-61184568	NFIA	ENSG00000162599	protein_coding	chromosome	0	TECs	1.28133e-42	1.39552e-36	0.31008	0.236	0.018
chr19-17680056-17680556	UNC13A	ENSG00000130477	protein_coding	chromosome	0	TECs	1.31334e-42	1.43038e-36	0.310229	0.248	0.026
chr7-55552570-55553070	VOPP1	ENSG00000154978	protein_coding	chromosome	0	TECs	1.85772e-42	2.02327e-36	0.298281	0.22	0.013
chr3-171791672-171792172	PLD1	ENSG00000075651	protein_coding	chromosome	0	TECs	1.87632e-42	2.04352e-36	0.260188	0.181	0.006
chr4-140756712-140757212	TBC1D9	ENSG00000109436	protein_coding	chromosome	591	TECs	2.02792e-42	2.20863e-36	0.389746	0.356	0.053
chr12-65948642-65949142	HMGA2	ENSG00000149948	protein_coding	chromosome	0	TECs	2.09439e-42	2.28102e-36	0.27816	0.199	0.009
chr17-64411892-64412392	PECAM1	ENSG00000261371	protein_coding	chromosome	0	TECs	2.13876e-42	2.32935e-36	0.285635	0.21	0.013
chr10-80158559-80159059	ANXA11	ENSG00000122359	protein_coding	chromosome	0	TECs	2.31032e-42	2.51621e-36	0.283203	0.215	0.019
chr18-55780152-55780652	TCF4	ENSG00000196628	protein_coding	chromosome	115364	TECs	2.43884e-42	2.65618e-36	0.263718	0.191	0.012
chr15-97960175-97960675	ARRDC4	ENSG00000140450	protein_coding	chromosome	22	TECs	2.53281e-42	2.75852e-36	0.424883	0.553	0.16
chr1-201597646-201598146	NAV1	ENSG00000134369	protein_coding	chromosome	24738	TECs	2.59663e-42	2.82803e-36	0.263325	0.186	0.008
chr3-50243269-50243769	GNAI2	ENSG00000114353	protein_coding	chromosome	0	TECs	2.71015e-42	2.95166e-36	0.31572	0.248	0.023
chr11-9688855-9689355	SWAP70	ENSG00000133789	protein_coding	chromosome	0	TECs	2.75248e-42	2.99776e-36	0.277619	0.204	0.013
chr2-207335055-207335555	KLF7	ENSG00000118263	protein_coding	chromosome	167787	TECs	2.99677e-42	3.26382e-36	0.290124	0.218	0.017
chr7-77538541-77539041	PTPN12	ENSG00000127947	protein_coding	chromosome	0	TECs	3.27584e-42	3.56776e-36	0.336898	0.27	0.026
chr1-164558670-164559170	PBX1	ENSG00000185630	protein_coding	chromosome	0	TECs	3.28779e-42	3.58078e-36	0.414877	0.44	0.093
chr6-169934287-169934787	ERMARD	ENSG00000130023	protein_coding	chromosome	152702	TECs	3.37031e-42	3.67065e-36	0.299643	0.222	0.014
chr15-75043546-75044046	PPCDC	ENSG00000138621	protein_coding	chromosome	0	TECs	3.97979e-42	4.33445e-36	0.370523	0.328	0.047
chr15-75043546-75044046	PPCDC	ENSG00000138621	protein_coding	chromosome	0	TECs	3.97979e-42	4.33445e-36	0.370523	0.328	0.047
chr20-35171688-35172188	PROCR	ENSG00000101000	protein_coding	chromosome	0	TECs	4.05716e-42	4.41871e-36	0.338865	0.273	0.028
chr16-22898866-22899366	HS3ST2	ENSG00000122254	protein_coding	chromosome	0	TECs	5.15801e-42	5.61766e-36	0.250351	0.175	0.007
chr6-7975008-7975508	BLOC1S5-TXNDC5	ENSG00000259040	protein_coding	chromosome	0	TECs	6.17642e-42	6.72682e-36	0.353104	0.291	0.031
chr3-149657849-149658349	WWTR1	ENSG00000018408	protein_coding	chromosome	0	TECs	6.28986e-42	6.85037e-36	0.396038	0.374	0.061
chr7-156903479-156903979	LMBR1	ENSG00000105983	protein_coding	chromosome	10248	TECs	7.3918e-42	8.05052e-36	0.257361	0.181	0.008
chr7-149776290-149776790	SSPO	ENSG00000197558	protein_coding	chromosome	0	TECs	7.94359e-42	8.65147e-36	0.272207	0.202	0.015
chr3-64687926-64688426	ADAMTS9	ENSG00000163638	protein_coding	chromosome	0	TECs	9.03347e-42	9.83847e-36	0.337647	0.269	0.025
chr14-26598232-26598732	NOVA1	ENSG00000139910	protein_coding	chromosome	477	TECs	9.46574e-42	1.03093e-35	0.337826	0.277	0.031
chr10-102775892-102776392	WBP1L	ENSG00000166272	protein_coding	chromosome	0	TECs	1.01721e-41	1.10786e-35	0.277806	0.204	0.013
chr19-18364924-18365424	PGPEP1	ENSG00000130517	protein_coding	chromosome	0	TECs	1.02088e-41	1.11185e-35	0.307969	0.233	0.017
chr15-31397169-31397669	KLF13	ENSG00000169926	protein_coding	chromosome	0	TECs	1.24582e-41	1.35684e-35	0.323867	0.256	0.024
chr12-52010132-52010632	GRASP	ENSG00000161835	protein_coding	chromosome	0	TECs	1.31442e-41	1.43155e-35	0.316865	0.251	0.025
chr16-75305302-75305802	CFDP1	ENSG00000153774	protein_coding	chromosome	0	TECs	1.37121e-41	1.4934e-35	0.343917	0.272	0.023
chr11-104163933-104164433	PDGFD	ENSG00000170962	protein_coding	chromosome	0	TECs	1.38045e-41	1.50347e-35	0.353297	0.312	0.046
chr19-16888634-16889134	F2RL3	ENSG00000127533	protein_coding	chromosome	0	TECs	1.39211e-41	1.51617e-35	0.251576	0.18	0.01
chr20-53900492-53900992	BCAS1	ENSG00000064787	protein_coding	chromosome	35784	TECs	1.40225e-41	1.52721e-35	0.260138	0.183	0.008
chr8-23541141-23541641	SLC25A37	ENSG00000147454	protein_coding	chromosome	0	TECs	1.98123e-41	2.15779e-35	0.267248	0.189	0.008
chr6-108589339-108589839	FOXO3	ENSG00000118689	protein_coding	chromosome	0	TECs	2.01207e-41	2.19138e-35	0.287743	0.215	0.016
chr2-101464173-101464673	RFX8	ENSG00000196460	protein_coding	chromosome	0	TECs	2.07862e-41	2.26386e-35	0.26436	0.186	0.008
chr19-49554728-49555228	NOSIP	ENSG00000142546	protein_coding	chromosome	482	TECs	2.375e-41	2.58664e-35	0.30611	0.236	0.02
chr14-105473962-105474462	CRIP2	ENSG00000182809	protein_coding	chromosome	0	TECs	2.69021e-41	2.92994e-35	0.373471	0.362	0.068
chr17-2396723-2397223	MNT	ENSG00000070444	protein_coding	chromosome	0	TECs	2.81e-41	3.06041e-35	0.38403	0.362	0.061
chr17-2396723-2397223	MNT	ENSG00000070444	protein_coding	chromosome	0	TECs	2.81e-41	3.06041e-35	0.38403	0.362	0.061
chr5-172870230-172870730	ERGIC1	ENSG00000113719	protein_coding	chromosome	0	TECs	2.81661e-41	3.06761e-35	0.264712	0.189	0.01
chr5-171450306-171450806	FGF18	ENSG00000156427	protein_coding	chromosome	0	TECs	2.91782e-41	3.17784e-35	0.252521	0.175	0.006
chr6-21987376-21987876	PRL	ENSG00000172179	protein_coding	chromosome	299367	TECs	2.98313e-41	3.24897e-35	0.285887	0.215	0.017
chr6-79544972-79545472	LCA5	ENSG00000135338	protein_coding	chromosome	7513	TECs	3.2265e-41	3.51403e-35	0.363311	0.311	0.039
chr12-66188983-66189483	IRAK3	ENSG00000090376	protein_coding	chromosome	chr12-66188879-66254622	TECs	3.23437e-41	3.5226e-35	0.344037	0.285	0.032
								NA	NA	NA	NA
chr3-195150160-195150660	XXYLT1	ENSG00000173950	protein_coding	chromosome	0	TECs	3.32646e-41	3.6229e-35	0.310887	0.239	0.02
chr19-58058997-58059497	ZNF135	ENSG00000176293	protein_coding	chromosome	0	TECs	3.44831e-41	3.7556e-35	0.258681	0.188	0.012
chr11-19714740-19715240	NAV2	ENSG00000166833	protein_coding	chromosome	0	TECs	3.60098e-41	3.92188e-35	0.287105	0.214	0.015
chr12-41932398-41932898	GXYLT1	ENSG00000151233	protein_coding	chromosome	148946	TECs	3.81687e-41	4.157e-35	0.301871	0.233	0.021
chr13-67230176-67230676	PCDH9	ENSG00000184226	protein_coding	chromosome	0	TECs	3.83564e-41	4.17745e-35	0.399083	0.38	0.064
chr13-67230176-67230676	PCDH9	ENSG00000184226	protein_coding	chromosome	0	TECs	3.83564e-41	4.17745e-35	0.399083	0.38	0.064
chr9-25678229-25678729	TUSC1	ENSG00000198680	protein_coding	chromosome	0	TECs	3.89452e-41	4.24158e-35	0.377517	0.337	0.048
chr5-88889229-88889729	MEF2C	ENSG00000081189	protein_coding	chromosome	0	TECs	4.11143e-41	4.47781e-35	0.282471	0.21	0.015
chr10-71244634-71245134	UNC5B	ENSG00000107731	protein_coding	chromosome	0	TECs	5.44516e-41	5.9304e-35	0.257028	0.18	0.007
chr21-34526708-34527208	RCAN1	ENSG00000159200	protein_coding	chromosome	0	TECs	5.58964e-41	6.08776e-35	0.350039	0.294	0.036
chr5-39420668-39421168	DAB2	ENSG00000153071	protein_coding	chromosome	0	TECs	6.68019e-41	7.27549e-35	0.264772	0.188	0.009
chr19-1101674-1102174	GPX4	ENSG00000167468	protein_coding	chromosome	1751	TECs	7.11788e-41	7.75219e-35	0.315792	0.259	0.031
chr15-38251669-38252169	SPRED1	ENSG00000166068	protein_coding	chromosome	156	TECs	8.1934e-41	8.92355e-35	0.395488	0.375	0.063
chr17-42423104-42423604	PTRF	ENSG00000177469	protein_coding	chromosome	0	TECs	8.30828e-41	9.04866e-35	0.318531	0.252	0.025
chr1-94247529-94248029	ARHGAP29	ENSG00000137962	protein_coding	chromosome	0	TECs	9.41871e-41	1.0258e-34	0.35072	0.299	0.039
chr5-141475647-141476147	PCDHGC3	ENSG00000240184	protein_coding	chromosome	0	TECs	9.75289e-41	1.0622e-34	0.357236	0.298	0.033
chr12-63843642-63844142	SRGAP1	ENSG00000196935	protein_coding	chromosome	150	TECs	1.05158e-40	1.14529e-34	0.421814	0.524	0.144
chr19-16283535-16284035	AP1M1	ENSG00000072958	protein_coding	chromosome	37627	TECs	1.14369e-40	1.2456e-34	0.318841	0.256	0.027
chr9-72577098-72577598	TMC1	ENSG00000165091	protein_coding	chromosome	0	TECs	1.2404e-40	1.35094e-34	0.264325	0.184	0.006
chr16-54928296-54928796	IRX5	ENSG00000176842	protein_coding	chromosome	2065	TECs	1.24428e-40	1.35516e-34	0.321956	0.257	0.026
chr20-310337-310837	ZCCHC3	ENSG00000247315	protein_coding	chromosome	10015	TECs	1.28442e-40	1.39888e-34	0.349437	0.304	0.043
chr9-35907736-35908236	HRCT1	ENSG00000196196	protein_coding	chromosome	594	TECs	1.51816e-40	1.65345e-34	0.279857	0.202	0.011
chr13-110347950-110348450	COL4A2	ENSG00000134871	protein_coding	chromosome	0	TECs	1.59741e-40	1.73976e-34	0.250947	0.173	0.006
chr22-45997357-45997857	WNT7B	ENSG00000188064	protein_coding	chromosome	20227	TECs	1.64258e-40	1.78896e-34	0.303441	0.236	0.022
chr9-131096073-131096573	AIF1L	ENSG00000126878	protein_coding	chromosome	0	TECs	1.72888e-40	1.88295e-34	0.265242	0.188	0.008
chr9-33106975-33107475	B4GALT1	ENSG00000086062	protein_coding	chromosome	0	TECs	1.76511e-40	1.92241e-34	0.259103	0.183	0.008
chr11-75554264-75554764	SERPINH1	ENSG00000149257	protein_coding	chromosome	7291	TECs	1.92238e-40	2.09369e-34	0.329996	0.267	0.028
chr11-75554264-75554764	SERPINH1	ENSG00000149257	protein_coding	chromosome	7291	TECs	1.92238e-40	2.09369e-34	0.329996	0.267	0.028
chr19-4559583-4560083	SEMA6B	ENSG00000167680	protein_coding	chromosome	0	TECs	2.27363e-40	2.47624e-34	0.272788	0.196	0.01
chr9-117704067-117704567	TLR4	ENSG00000136869	protein_coding	chromosome	0	TECs	2.37683e-40	2.58864e-34	0.321031	0.267	0.034
chr21-39006737-39007237	PSMG1	ENSG00000183527	protein_coding	chromosome	167531	TECs	2.83596e-40	3.08868e-34	0.25999	0.188	0.011
chr9-14238432-14238932	NFIB	ENSG00000147862	protein_coding	chromosome	0	TECs	2.87288e-40	3.12889e-34	0.259811	0.181	0.007
chr7-155257510-155258010	INSIG1	ENSG00000186480	protein_coding	chromosome	39765	TECs	2.87471e-40	3.13088e-34	0.302494	0.223	0.013
chr5-8457271-8457771	MTRR	ENSG00000124275	protein_coding	chromosome	chr5-7851186-7906025	TECs	3.11747e-40	3.39528e-34	0.393452	0.422	0.096
								NA	NA	NA	NA
chr12-58920347-58920847	LRIG3	ENSG00000139263	protein_coding	chromosome	0	TECs	3.49569e-40	3.80721e-34	0.373671	0.317	0.037
chr1-30852002-30852502	SDC3	ENSG00000162512	protein_coding	chromosome	16964	TECs	4.16206e-40	4.53296e-34	0.260892	0.183	0.007
chr19-12194721-12195221	ZNF136	ENSG00000196646	protein_coding	chromosome	4839	TECs	4.75196e-40	5.17542e-34	0.284437	0.207	0.012
chr8-102657229-102657729	KLF10	ENSG00000155090	protein_coding	chromosome	1326	TECs	5.25908e-40	5.72774e-34	0.351659	0.298	0.037
chr9-13279424-13279924	MPDZ	ENSG00000107186	protein_coding	chromosome	0	TECs	5.33957e-40	5.8154e-34	0.312796	0.238	0.018
chr14-105197180-105197680	BRF1	ENSG00000185024	protein_coding	chromosome	11605	TECs	5.90772e-40	6.43419e-34	0.251295	0.18	0.01
chr6-11218663-11219163	NEDD9	ENSG00000111859	protein_coding	chromosome	0	TECs	6.31148e-40	6.87392e-34	0.299846	0.233	0.022
chr19-7182904-7183404	INSR	ENSG00000171105	protein_coding	chromosome	0	TECs	6.78385e-40	7.38839e-34	0.271816	0.201	0.014
chr5-78638392-78638892	LHFPL2	ENSG00000145685	protein_coding	chromosome	0	TECs	6.88524e-40	7.49881e-34	0.276958	0.202	0.013
chr3-136818168-136818668	SLC35G2	ENSG00000168917	protein_coding	chromosome	0	TECs	7.05005e-40	7.67831e-34	0.316633	0.254	0.027
chr8-144274338-144274838	BOP1	ENSG00000261236	protein_coding	chromosome	chr8-144262102-144291370	TECs	7.27347e-40	7.92164e-34	0.306054	0.241	0.024
								NA	NA	NA	NA
chr7-13991166-13991666	ETV1	ENSG00000006468	protein_coding	chromosome	0	TECs	7.34279e-40	7.99714e-34	0.401686	0.455	0.112
chr1-94237417-94237917	ARHGAP29	ENSG00000137962	protein_coding	chromosome	0	TECs	7.45972e-40	8.12449e-34	0.363195	0.327	0.05
chr18-79393661-79394161	NFATC1	ENSG00000131196	protein_coding	chromosome	1694	TECs	8.79679e-40	9.58071e-34	0.381549	0.375	0.072
chr3-29280724-29281224	RBMS3	ENSG00000144642	protein_coding	chromosome	0	TECs	8.83834e-40	9.62596e-34	0.30353	0.233	0.02
chr1-112394064-112394564	CTTNBP2NL	ENSG00000143079	protein_coding	chromosome	1616	TECs	8.86072e-40	9.65034e-34	0.330364	0.265	0.027
chr3-172201204-172201704	FNDC3B	ENSG00000075420	protein_coding	chromosome	0	TECs	8.97639e-40	9.77631e-34	0.28182	0.21	0.016
chr14-29927739-29928239	PRKD1	ENSG00000184304	protein_coding	chromosome	0	TECs	9.03522e-40	9.84038e-34	0.346473	0.277	0.025
chr17-65057610-65058110	GNA13	ENSG00000120063	protein_coding	chromosome	770	TECs	9.90309e-40	1.07856e-33	0.288193	0.217	0.017
chr16-15998376-15998876	ABCC1	ENSG00000103222	protein_coding	chromosome	0	TECs	1.06847e-39	1.16368e-33	0.294107	0.225	0.019
chr3-93973649-93974149	PROS1	ENSG00000184500	protein_coding	chromosome	0	TECs	1.09503e-39	1.19261e-33	0.386039	0.369	0.064
chr12-3097429-3097929	TSPAN9	ENSG00000011105	protein_coding	chromosome	0	TECs	1.15978e-39	1.26314e-33	0.257555	0.184	0.01
chr6-138593141-138593641	NHSL1	ENSG00000135540	protein_coding	chromosome	0	TECs	1.16541e-39	1.26927e-33	0.353868	0.314	0.047
chr8-106270017-106270517	OXR1	ENSG00000164830	protein_coding	chromosome	88958	TECs	1.21053e-39	1.31841e-33	0.404831	0.434	0.096
chr9-121285811-121286311	AL513122.1	ENSG00000283299	protein_coding	chromosome	0	TECs	1.28699e-39	1.40168e-33	0.255987	0.191	0.016
chr16-57372059-57372559	CX3CL1	ENSG00000006210	protein_coding	chromosome	0	TECs	1.35067e-39	1.47103e-33	0.30011	0.222	0.013
chr12-10721884-10722384	YBX3	ENSG00000060138	protein_coding	chromosome	0	TECs	1.36599e-39	1.48772e-33	0.365991	0.325	0.047
chr7-151089299-151089799	AGAP3	ENSG00000133612	protein_coding	chromosome	0	TECs	1.47604e-39	1.60757e-33	0.326183	0.267	0.031
chr3-158570899-158571399	MLF1	ENSG00000178053	protein_coding	chromosome	0	TECs	1.47674e-39	1.60833e-33	0.379123	0.362	0.064
chr22-38267065-38267565	TMEM184B	ENSG00000198792	protein_coding	chromosome	0	TECs	1.83822e-39	2.00203e-33	0.303717	0.236	0.022
chr16-67673596-67674096	GFOD2	ENSG00000141098	protein_coding	chromosome	434	TECs	2.15771e-39	2.34999e-33	0.274239	0.201	0.013
chr11-134068756-134069256	JAM3	ENSG00000166086	protein_coding	chromosome	0	TECs	2.24849e-39	2.44886e-33	0.332309	0.294	0.047
chr7-46764036-46764536	TNS3	ENSG00000136205	protein_coding	chromosome	510617	TECs	2.39824e-39	2.61196e-33	0.288717	0.21	0.012
chr2-11391626-11392126	ROCK2	ENSG00000134318	protein_coding	chromosome	43295	TECs	2.655e-39	2.8916e-33	0.288436	0.21	0.012
chr1-81414333-81414833	ADGRL2	ENSG00000117114	protein_coding	chromosome	0	TECs	2.67631e-39	2.91481e-33	0.266557	0.193	0.011
chr5-124651532-124652032	ZNF608	ENSG00000168916	protein_coding	chromosome	0	TECs	2.96555e-39	3.22982e-33	0.319905	0.252	0.024
chr14-24436588-24437088	KHNYN	ENSG00000100441	protein_coding	chromosome	0	TECs	3.37797e-39	3.67899e-33	0.338571	0.275	0.029
chr2-205682221-205682721	NRP2	ENSG00000118257	protein_coding	chromosome	0	TECs	3.74514e-39	4.07888e-33	0.373764	0.346	0.057
chr17-64362786-64363286	PECAM1	ENSG00000261371	protein_coding	chromosome	0	TECs	3.82803e-39	4.16916e-33	0.263231	0.186	0.008
chr15-99708545-99709045	MEF2A	ENSG00000068305	protein_coding	chromosome	0	TECs	4.67738e-39	5.09421e-33	0.271717	0.193	0.008
chr17-47240040-47240540	ITGB3	ENSG00000259207	protein_coding	chromosome	13305	TECs	4.96671e-39	5.40931e-33	0.27864	0.202	0.012
chr11-124900424-124900924	ROBO4	ENSG00000154133	protein_coding	chromosome	1923	TECs	4.98813e-39	5.43264e-33	0.259103	0.183	0.008
chr6-138546789-138547289	NHSL1	ENSG00000135540	protein_coding	chromosome	0	TECs	5.18344e-39	5.64536e-33	0.250569	0.173	0.006
chr7-8261926-8262426	ICA1	ENSG00000003147	protein_coding	chromosome	0	TECs	5.64649e-39	6.14967e-33	0.327632	0.261	0.025
chr8-24229200-24229700	ADAM28	ENSG00000042980	protein_coding	chromosome	64339	TECs	5.7728e-39	6.28724e-33	0.27161	0.199	0.013
chr15-70763280-70763780	UACA	ENSG00000137831	protein_coding	chromosome	0	TECs	6.84234e-39	7.45209e-33	0.391715	0.38	0.068
chrX-34657145-34657645	TMEM47	ENSG00000147027	protein_coding	chromosome	0	TECs	6.86244e-39	7.47398e-33	0.347023	0.293	0.036
chr9-694808-695308	KANK1	ENSG00000107104	protein_coding	chromosome	0	TECs	7.21009e-39	7.85261e-33	0.262291	0.186	0.009
chr20-31713227-31713727	BCL2L1	ENSG00000171552	protein_coding	chromosome	0	TECs	8.02237e-39	8.73727e-33	0.251294	0.175	0.007
chr15-52295610-52296110	MYO5C	ENSG00000128833	protein_coding	chromosome	0	TECs	8.42744e-39	9.17845e-33	0.309561	0.238	0.02
chr17-11598136-11598636	DNAH9	ENSG00000007174	protein_coding	chromosome	0	TECs	8.74668e-39	9.52613e-33	0.291249	0.225	0.021
chr16-54930457-54930957	IRX5	ENSG00000176842	protein_coding	chromosome	0	TECs	1.008e-38	1.09783e-32	0.366103	0.335	0.054
chr10-31707611-31708111	ARHGAP12	ENSG00000165322	protein_coding	chromosome	97292	TECs	1.02496e-38	1.1163e-32	0.295838	0.231	0.023
chr22-24991816-24992316	KIAA1671	ENSG00000197077	protein_coding	chromosome	0	TECs	1.03681e-38	1.1292e-32	0.254713	0.178	0.007
chr13-33285579-33286079	STARD13	ENSG00000133121	protein_coding	chromosome	0	TECs	1.11083e-38	1.20982e-32	0.355229	0.304	0.039
chr1-85576833-85577333	DDAH1	ENSG00000153904	protein_coding	chromosome	0	TECs	1.14777e-38	1.25006e-32	0.347929	0.285	0.03
chr1-85576833-85577333	DDAH1	ENSG00000153904	protein_coding	chromosome	0	TECs	1.14777e-38	1.25006e-32	0.347929	0.285	0.03
chr2-109266984-109267484	SH3RF3	ENSG00000172985	protein_coding	chromosome	0	TECs	1.17093e-38	1.27528e-32	0.253453	0.18	0.009
chr15-99486340-99486840	MEF2A	ENSG00000068305	protein_coding	chromosome	78576	TECs	1.32392e-38	1.4419e-32	0.313473	0.239	0.018
chr1-171655357-171655857	MYOC	ENSG00000034971	protein_coding	chromosome	2673	TECs	1.44277e-38	1.57134e-32	0.253008	0.183	0.012
chr12-2640637-2641137	CACNA1C	ENSG00000151067	protein_coding	chromosome	0	TECs	1.53564e-38	1.67249e-32	0.259761	0.183	0.008
chr2-109171363-109171863	SH3RF3	ENSG00000172985	protein_coding	chromosome	0	TECs	1.63655e-38	1.78239e-32	0.271697	0.191	0.007
chr20-46117979-46118479	CD40	ENSG00000101017	protein_coding	chromosome	0	TECs	1.78783e-38	1.94715e-32	0.360838	0.312	0.041
chr20-32475273-32475773	AL034550.1	ENSG00000283233	protein_coding	chromosome	0	TECs	2.43254e-38	2.64932e-32	0.297376	0.223	0.016
chr5-149271541-149272041	AFAP1L1	ENSG00000157510	protein_coding	chromosome	0	TECs	2.53066e-38	2.75618e-32	0.266184	0.197	0.015
chr10-35642037-35642537	FZD8	ENSG00000177283	protein_coding	chromosome	chr10-35638249-35642278	TECs	2.87316e-38	3.1292e-32	0.389264	0.379	0.069
								NA	NA	NA	NA
chr2-43086400-43086900	ZFP36L2	ENSG00000152518	protein_coding	chromosome	135501	TECs	2.94042e-38	3.20246e-32	0.265868	0.186	0.007
chr22-19844376-19844876	GNB1L	ENSG00000185838	protein_coding	chromosome	0	TECs	3.33671e-38	3.63406e-32	0.289432	0.214	0.014
chr22-32801424-32801924	TIMP3	ENSG00000100234	protein_coding	chromosome	0	TECs	3.70435e-38	4.03446e-32	0.304952	0.244	0.027
chr10-95741820-95742320	ENTPD1	ENSG00000138185	protein_coding	chromosome	0	TECs	3.80174e-38	4.14053e-32	0.252601	0.184	0.013
chr5-148972988-148973488	SH3TC2	ENSG00000169247	protein_coding	chromosome	0	TECs	4.02393e-38	4.38252e-32	0.254167	0.181	0.01
chr9-72525083-72525583	TMC1	ENSG00000165091	protein_coding	chromosome	0	TECs	4.0779e-38	4.4413e-32	0.299534	0.235	0.023
chr22-17910524-17911024	MICAL3	ENSG00000243156	protein_coding	chromosome	0	TECs	4.09028e-38	4.45478e-32	0.255467	0.178	0.007
chr17-75872703-75873203	TRIM47	ENSG00000132481	protein_coding	chromosome	957	TECs	4.23503e-38	4.61243e-32	0.325714	0.261	0.026
chr1-161198866-161199366	NDUFS2	ENSG00000158864	protein_coding	chromosome	0	TECs	4.87818e-38	5.31289e-32	0.255535	0.183	0.01
chr1-161198866-161199366	NDUFS2	ENSG00000158864	protein_coding	chromosome	0	TECs	4.87818e-38	5.31289e-32	0.255535	0.183	0.01
chr1-112704910-112705410	RP11-426L16.10	ENSG00000271810	protein_coding	chromosome	0	TECs	5.46948e-38	5.95688e-32	0.392283	0.403	0.083
chr5-141560740-141561240	DIAPH1	ENSG00000131504	protein_coding	chromosome	0	TECs	5.50001e-38	5.99014e-32	0.293116	0.223	0.019
chr11-61815122-61815622	FADS1	ENSG00000149485	protein_coding	chromosome	chr11-61799625-61829318	TECs	5.88398e-38	6.40832e-32	0.383534	0.395	0.084
								NA	NA	NA	NA
chr20-10671381-10671881	JAG1	ENSG00000101384	protein_coding	chromosome	0	TECs	5.90416e-38	6.43031e-32	0.317443	0.261	0.031
chr6-170344836-170345336	FAM120B	ENSG00000112584	protein_coding	chromosome	0	TECs	6.41888e-38	6.9909e-32	0.264302	0.188	0.009
chr19-48492728-48493228	LMTK3	ENSG00000142235	protein_coding	chromosome	0	TECs	7.51648e-38	8.1863e-32	0.379077	0.38	0.077
chr5-42423182-42423682	GHR	ENSG00000112964	protein_coding	chromosome	94	TECs	8.17363e-38	8.90202e-32	0.356946	0.309	0.042
chr14-73753437-73753937	ELMSAN1	ENSG00000156030	protein_coding	chromosome	0	TECs	8.35815e-38	9.10298e-32	0.322475	0.267	0.033
chr6-68635059-68635559	ADGRB3	ENSG00000135298	protein_coding	chromosome	0	TECs	8.60654e-38	9.3735e-32	0.280523	0.212	0.018
chr18-12308565-12309065	TUBB6	ENSG00000176014	protein_coding	chromosome	0	TECs	9.88799e-38	1.07692e-31	0.352649	0.294	0.034
chrX-91434552-91435052	PABPC5	ENSG00000174740	protein_coding	chromosome	0	TECs	1.03055e-37	1.12238e-31	0.265342	0.193	0.012
chr6-85464684-85465184	NT5E	ENSG00000135318	protein_coding	chromosome	0	TECs	1.1387e-37	1.24017e-31	0.26637	0.193	0.011
chr10-132516908-132517408	INPP5A	ENSG00000068383	protein_coding	chromosome	20411	TECs	1.21454e-37	1.32277e-31	0.30976	0.243	0.023
chr10-132516908-132517408	INPP5A	ENSG00000068383	protein_coding	chromosome	20411	TECs	1.21454e-37	1.32277e-31	0.30976	0.243	0.023
chr4-124712503-124713003	ANKRD50	ENSG00000151458	protein_coding	chromosome	0	TECs	1.31632e-37	1.43362e-31	0.378418	0.372	0.072
chr17-7856088-7856588	TMEM88	ENSG00000167874	protein_coding	chromosome	0	TECs	1.40564e-37	1.53091e-31	0.275802	0.21	0.019
chrX-68895161-68895661	EFNB1	ENSG00000090776	protein_coding	chromosome	53013	TECs	1.47456e-37	1.60596e-31	0.27301	0.199	0.012
chr3-16060300-16060800	GALNT15	ENSG00000131386	protein_coding	chromosome	113848	TECs	1.47674e-37	1.60834e-31	0.257411	0.183	0.009
chr19-40806711-40807211	CTC-490E21.12	ENSG00000268797	protein_coding	chromosome	0	TECs	1.52578e-37	1.66175e-31	0.333536	0.296	0.047
chr8-130443426-130443926	ASAP1	ENSG00000153317	protein_coding	chromosome	0	TECs	1.56123e-37	1.70036e-31	0.358092	0.317	0.047
chr19-11293698-11294198	TSPAN16	ENSG00000130167	protein_coding	chromosome	1940	TECs	1.7098e-37	1.86217e-31	0.352894	0.317	0.05
chr19-42433532-42434032	CXCL17	ENSG00000189377	protein_coding	chromosome	0	TECs	2.25553e-37	2.45653e-31	0.302297	0.238	0.024
chr9-131270490-131270990	FAM78A	ENSG00000126882	protein_coding	chromosome	0	TECs	2.41859e-37	2.63412e-31	0.316803	0.267	0.036
chr12-13098118-13098618	GSG1	ENSG00000111305	protein_coding	chromosome	0	TECs	2.44577e-37	2.66373e-31	0.357722	0.299	0.034
chr1-999927-1000427	HES4	ENSG00000188290	protein_coding	chromosome	0	TECs	2.65191e-37	2.88824e-31	0.353545	0.322	0.053
chr8-10711086-10711586	RP1L1	ENSG00000183638	protein_coding	chromosome	0	TECs	2.66715e-37	2.90484e-31	0.263587	0.189	0.011
chr6-85449684-85450184	NT5E	ENSG00000135318	protein_coding	chromosome	0	TECs	3.06645e-37	3.33972e-31	0.359169	0.304	0.037
chr2-217903935-217904435	TNS1	ENSG00000079308	protein_coding	chromosome	0	TECs	3.09795e-37	3.37402e-31	0.292165	0.218	0.016
chr11-57499511-57500011	SLC43A1	ENSG00000149150	protein_coding	chromosome	0	TECs	3.3158e-37	3.61128e-31	0.388667	0.379	0.069
chr6-167699365-167699865	AFDN	ENSG00000130396	protein_coding	chromosome	127056	TECs	4.06357e-37	4.42569e-31	0.291659	0.222	0.018
chr10-126905133-126905633	DOCK1	ENSG00000150760	protein_coding	chromosome	0	TECs	4.65101e-37	5.06548e-31	0.295068	0.228	0.021
chr20-5657429-5657929	GPCPD1	ENSG00000125772	protein_coding	chromosome	46402	TECs	4.73798e-37	5.1602e-31	0.260807	0.197	0.018
chr8-26045201-26045701	EBF2	ENSG00000221818	protein_coding	chromosome	0	TECs	5.64804e-37	6.15136e-31	0.320734	0.264	0.032
chr17-1122847-1123347	ABR	ENSG00000159842	protein_coding	chromosome	0	TECs	5.69757e-37	6.2053e-31	0.312298	0.256	0.031
chr1-117121565-117122065	TRIM45	ENSG00000134253	protein_coding	chromosome	0	TECs	7.91567e-37	8.62106e-31	0.395516	0.521	0.161
chr5-55601162-55601662	SLC38A9	ENSG00000177058	protein_coding	chromosome	24182	TECs	8.79716e-37	9.58111e-31	0.312976	0.243	0.021
chr1-37999498-37999998	FHL3	ENSG00000183386	protein_coding	chromosome	0	TECs	8.99765e-37	9.79947e-31	0.27133	0.199	0.013
chr7-122886372-122886872	CADPS2	ENSG00000081803	protein_coding	chromosome	0	TECs	9.33487e-37	1.01667e-30	0.396559	0.382	0.066
chr7-122886372-122886872	CADPS2	ENSG00000081803	protein_coding	chromosome	0	TECs	9.33487e-37	1.01667e-30	0.396559	0.382	0.066
chr15-29822233-29822733	TJP1	ENSG00000104067	protein_coding	chromosome	0	TECs	9.50198e-37	1.03487e-30	0.326989	0.257	0.023
chr9-121743389-121743889	DAB2IP	ENSG00000136848	protein_coding	chromosome	0	TECs	9.86839e-37	1.07478e-30	0.336972	0.272	0.028
chr11-46362976-46363476	DGKZ	ENSG00000149091	protein_coding	chromosome	0	TECs	1.03977e-36	1.13243e-30	0.304725	0.243	0.026
chr2-14635358-14635858	FAM84A	ENSG00000162981	protein_coding	chromosome	0	TECs	1.09056e-36	1.18775e-30	0.314174	0.243	0.02
chr12-54432282-54432782	ITGA5	ENSG00000161638	protein_coding	chromosome	12821	TECs	1.26696e-36	1.37987e-30	0.278112	0.21	0.018
chr12-124745891-124746391	SCARB1	ENSG00000073060	protein_coding	chromosome	30464	TECs	1.3131e-36	1.43011e-30	0.301433	0.239	0.026
chr6-166640241-166640741	RPS6KA2	ENSG00000071242	protein_coding	chromosome	0	TECs	1.48635e-36	1.6188e-30	0.250669	0.178	0.009
chr2-85584955-85585455	VAMP5	ENSG00000168899	protein_coding	chromosome	0	TECs	1.59483e-36	1.73696e-30	0.310579	0.256	0.032
chr9-121499589-121500089	DAB2IP	ENSG00000136848	protein_coding	chromosome	66967	TECs	1.69341e-36	1.84432e-30	0.303536	0.239	0.024
chr17-28336197-28336697	TNFAIP1	ENSG00000109079	protein_coding	chromosome	0	TECs	2.30075e-36	2.50578e-30	0.323199	0.251	0.021
chr12-108854350-108854850	SSH1	ENSG00000084112	protein_coding	chromosome	0	TECs	2.31663e-36	2.52308e-30	0.274454	0.204	0.015
chr9-33391363-33391863	AQP7	ENSG00000165269	protein_coding	chromosome	0	TECs	3.0228e-36	3.29218e-30	0.287093	0.215	0.016
chr12-29783701-29784201	TMTC1	ENSG00000133687	protein_coding	chromosome	0	TECs	3.03003e-36	3.30005e-30	0.282369	0.217	0.02
chr12-12266764-12267264	LRP6	ENSG00000070018	protein_coding	chromosome	0	TECs	3.05275e-36	3.32479e-30	0.390319	0.371	0.063
chr11-75563196-75563696	SERPINH1	ENSG00000149257	protein_coding	chromosome	0	TECs	3.09453e-36	3.37029e-30	0.252567	0.186	0.015
chr21-41167290-41167790	BACE2	ENSG00000182240	protein_coding	chromosome	10	TECs	3.22006e-36	3.50701e-30	0.272244	0.197	0.012
chr21-26846402-26846902	ADAMTS1	ENSG00000154734	protein_coding	chromosome	992	TECs	3.39401e-36	3.69646e-30	0.281078	0.212	0.017
chr12-124422511-124423011	NCOR2	ENSG00000196498	protein_coding	chromosome	0	TECs	3.64516e-36	3.96999e-30	0.304268	0.227	0.014
chr10-75402067-75402567	ZNF503	ENSG00000165655	protein_coding	chromosome	160	TECs	4.37591e-36	4.76586e-30	0.346778	0.312	0.05
chr6-56370538-56371038	COL21A1	ENSG00000124749	protein_coding	chromosome	0	TECs	4.47857e-36	4.87767e-30	0.265658	0.199	0.017
chr19-6057050-6057550	RFX2	ENSG00000087903	protein_coding	chromosome	0	TECs	4.50626e-36	4.90783e-30	0.346164	0.312	0.051
chr17-2071372-2071872	SMG6	ENSG00000070366	protein_coding	chromosome	0	TECs	4.76838e-36	5.19331e-30	0.25051	0.176	0.008
chr12-77324638-77325138	NAV3	ENSG00000067798	protein_coding	chromosome	0	TECs	4.77997e-36	5.20593e-30	0.296881	0.225	0.018
chr2-209872623-209873123	UNC80	ENSG00000144406	protein_coding	chromosome	0	TECs	5.51261e-36	6.00386e-30	0.259522	0.188	0.012
chr9-127049008-127049508	RALGPS1	ENSG00000136828	protein_coding	chromosome	0	TECs	5.71515e-36	6.22445e-30	0.275223	0.207	0.017
chr16-75245045-75245545	BCAR1	ENSG00000050820	protein_coding	chromosome	0	TECs	5.8023e-36	6.31937e-30	0.315163	0.241	0.019
chr16-75245045-75245545	BCAR1	ENSG00000050820	protein_coding	chromosome	0	TECs	5.8023e-36	6.31937e-30	0.315163	0.241	0.019
chr4-54281331-54281831	PDGFRA	ENSG00000134853	protein_coding	chromosome	0	TECs	6.29218e-36	6.8529e-30	0.259008	0.186	0.011
chr2-172253152-172253652	DLX2	ENSG00000115844	protein_coding	chromosome	150251	TECs	7.0248e-36	7.6508e-30	0.278657	0.207	0.015
chr16-54929052-54929552	IRX5	ENSG00000176842	protein_coding	chromosome	1309	TECs	7.05176e-36	7.68017e-30	0.392634	0.458	0.12
chr6-149454416-149454916	ZC3H12D	ENSG00000178199	protein_coding	chromosome	0	TECs	7.73833e-36	8.42793e-30	0.321579	0.256	0.025
chr6-149454416-149454916	ZC3H12D	ENSG00000178199	protein_coding	chromosome	0	TECs	7.73833e-36	8.42793e-30	0.321579	0.256	0.025
chr12-42482712-42483212	PRICKLE1	ENSG00000139174	protein_coding	chromosome	0	TECs	8.2878e-36	9.02635e-30	0.317663	0.264	0.034
chr16-67537187-67537687	AC027682.1	ENSG00000283332	protein_coding	chromosome	0	TECs	8.70303e-36	9.47859e-30	0.31081	0.249	0.027
chr12-123269273-123269773	CDK2AP1	ENSG00000111328	protein_coding	chromosome	0	TECs	9.70547e-36	1.05704e-29	0.256721	0.188	0.013
chr7-27130710-27131210	HOXA4	ENSG00000197576	protein_coding	chromosome	0	TECs	1.03688e-35	1.12928e-29	0.319816	0.272	0.038
chr2-1707770-1708270	PXDN	ENSG00000130508	protein_coding	chromosome	0	TECs	1.04989e-35	1.14345e-29	0.260601	0.186	0.01
chr14-76772794-76773294	VASH1	ENSG00000071246	protein_coding	chromosome	0	TECs	1.09337e-35	1.19081e-29	0.266584	0.204	0.02
chr13-106917941-106918441	FAM155A	ENSG00000204442	protein_coding	chromosome	245068	TECs	1.11536e-35	1.21476e-29	0.32665	0.277	0.037
chr17-6752391-6752891	XAF1	ENSG00000132530	protein_coding	chromosome	2555	TECs	1.11683e-35	1.21635e-29	0.260959	0.193	0.015
chr7-128454351-128454851	HILPDA	ENSG00000135245	protein_coding	chromosome	997	TECs	1.19889e-35	1.30573e-29	0.269629	0.197	0.013
chr8-102728351-102728851	KLF10	ENSG00000155090	protein_coding	chromosome	72448	TECs	1.20744e-35	1.31504e-29	0.328909	0.264	0.027
chr8-102728351-102728851	KLF10	ENSG00000155090	protein_coding	chromosome	72448	TECs	1.20744e-35	1.31504e-29	0.328909	0.264	0.027
chr2-9234745-9235245	ASAP2	ENSG00000151693	protein_coding	chromosome	0	TECs	1.33799e-35	1.45722e-29	0.282291	0.206	0.012
chr2-111898319-111898819	MERTK	ENSG00000153208	protein_coding	chromosome	0	TECs	1.42632e-35	1.55342e-29	0.36602	0.366	0.075
chr7-98284307-98284807	BRI3	ENSG00000164713	protein_coding	chromosome	0	TECs	1.43613e-35	1.56411e-29	0.324025	0.27	0.034
chr17-40323570-40324070	RARA	ENSG00000131759	protein_coding	chromosome	0	TECs	1.5187e-35	1.65404e-29	0.308103	0.254	0.032
chr20-62357016-62357516	LAMA5	ENSG00000130702	protein_coding	chromosome	chr20-62307955-62367312	TECs	1.53248e-35	1.66905e-29	0.254167	0.181	0.01
								NA	NA	NA	NA
chr12-6336446-6336946	TNFRSF1A	ENSG00000067182	protein_coding	chromosome	0	TECs	1.54286e-35	1.68035e-29	0.359173	0.337	0.059
chr12-6336446-6336946	TNFRSF1A	ENSG00000067182	protein_coding	chromosome	0	TECs	1.54286e-35	1.68035e-29	0.359173	0.337	0.059
chr1-226002227-226002727	SDE2	ENSG00000143751	protein_coding	chromosome	2895	TECs	1.62218e-35	1.76674e-29	0.364248	0.359	0.072
chr3-119637923-119638423	POPDC2	ENSG00000121577	protein_coding	chromosome	0	TECs	1.71231e-35	1.8649e-29	0.302164	0.239	0.025
chr1-239386329-239386829	CHRM3	ENSG00000133019	protein_coding	chromosome	0	TECs	1.84168e-35	2.0058e-29	0.317363	0.254	0.027
chr2-181810725-181811225	SSFA2	ENSG00000138434	protein_coding	chromosome	80607	TECs	2.17005e-35	2.36343e-29	0.289978	0.223	0.021
chr2-14632352-14632852	FAM84A	ENSG00000162981	protein_coding	chromosome	0	TECs	2.19215e-35	2.3875e-29	0.318276	0.262	0.032
chr1-17010563-17011063	ATP13A2	ENSG00000159363	protein_coding	chromosome	0	TECs	2.22109e-35	2.41902e-29	0.253253	0.184	0.013
chr5-172910873-172911373	ERGIC1	ENSG00000113719	protein_coding	chromosome	0	TECs	2.6e-35	2.83169e-29	0.263734	0.196	0.015
chr3-56923752-56924252	ARHGEF3	ENSG00000163947	protein_coding	chromosome	0	TECs	2.95796e-35	3.22155e-29	0.282536	0.228	0.029
chr3-158659696-158660196	LXN	ENSG00000079257	protein_coding	chromosome	0	TECs	3.05565e-35	3.32795e-29	0.293068	0.227	0.021
chr19-33820394-33820894	KCTD15	ENSG00000153885	protein_coding	chromosome	4630	TECs	3.47968e-35	3.78976e-29	0.291915	0.223	0.019
chr13-80341107-80341607	SPRY2	ENSG00000136158	protein_coding	chromosome	155	TECs	3.70692e-35	4.03726e-29	0.397283	0.408	0.083
chr13-80341107-80341607	SPRY2	ENSG00000136158	protein_coding	chromosome	155	TECs	3.70692e-35	4.03726e-29	0.397283	0.408	0.083
chr16-89921608-89922108	TUBB3	ENSG00000258947	protein_coding	chromosome	0	TECs	3.73291e-35	4.06557e-29	0.301081	0.231	0.02
chr18-55589653-55590153	TCF4	ENSG00000196628	protein_coding	chromosome	0	TECs	3.77829e-35	4.11499e-29	0.326934	0.291	0.048
chr2-62505706-62506206	TMEM17	ENSG00000186889	protein_coding	chromosome	0	TECs	4.26366e-35	4.64361e-29	0.381085	0.366	0.065
chr9-107488390-107488890	KLF4	ENSG00000136826	protein_coding	chromosome	0	TECs	4.26869e-35	4.64909e-29	0.304088	0.249	0.031
chr9-74886941-74887441	TRPM6	ENSG00000119121	protein_coding	chromosome	0	TECs	4.41365e-35	4.80696e-29	0.288842	0.217	0.016
chr6-79537239-79537739	LCA5	ENSG00000135338	protein_coding	chromosome	0	TECs	4.43961e-35	4.83524e-29	0.406808	0.466	0.116
chr19-31349182-31349682	TSHZ3	ENSG00000121297	protein_coding	chromosome	0	TECs	4.55557e-35	4.96153e-29	0.300466	0.257	0.039
chr3-136818698-136819198	SLC35G2	ENSG00000168917	protein_coding	chromosome	0	TECs	4.68484e-35	5.10233e-29	0.303214	0.238	0.023
chr1-21586792-21587292	ALPL	ENSG00000162551	protein_coding	chromosome	8379	TECs	5.24438e-35	5.71173e-29	0.263008	0.193	0.013
chr20-48751134-48751634	PREX1	ENSG00000124126	protein_coding	chromosome	0	TECs	5.33642e-35	5.81197e-29	0.263068	0.207	0.025
chr1-153880905-153881405	GATAD2B	ENSG00000143614	protein_coding	chromosome	0	TECs	5.56526e-35	6.06121e-29	0.2808	0.212	0.018
chr12-6925377-6925877	ATN1	ENSG00000111676	protein_coding	chromosome	0	TECs	6.01583e-35	6.55192e-29	0.256703	0.181	0.008
chr10-104331344-104331844	ITPRIP	ENSG00000148841	protein_coding	chromosome	0	TECs	6.63038e-35	7.22124e-29	0.263513	0.186	0.008
chr11-12673962-12674462	TEAD1	ENSG00000187079	protein_coding	chromosome	128	TECs	6.6385e-35	7.23009e-29	0.380031	0.396	0.087
chr9-69324883-69325383	FAM189A2	ENSG00000135063	protein_coding	chromosome	0	TECs	6.70412e-35	7.30155e-29	0.27312	0.201	0.014
chr20-50415501-50416001	PTPN1	ENSG00000196396	protein_coding	chromosome	94319	TECs	7.29055e-35	7.94024e-29	0.329356	0.269	0.03
chr11-111541254-111541754	LAYN	ENSG00000204381	protein_coding	chromosome	0	TECs	7.3189e-35	7.97112e-29	0.263905	0.191	0.012
chr18-830209-830709	YES1	ENSG00000176105	protein_coding	chromosome	17662	TECs	7.7178e-35	8.40556e-29	0.298389	0.241	0.029
chr16-53090825-53091325	CHD9	ENSG00000177200	protein_coding	chromosome	0	TECs	7.99882e-35	8.71163e-29	0.305671	0.251	0.031
chr19-44868785-44869285	NECTIN2	ENSG00000130202	protein_coding	chromosome	0	TECs	8.17645e-35	8.90508e-29	0.26185	0.191	0.013
chr19-6062174-6062674	RFX2	ENSG00000087903	protein_coding	chromosome	0	TECs	8.67592e-35	9.44906e-29	0.295141	0.235	0.026
chr7-28685794-28686294	CREB5	ENSG00000146592	protein_coding	chromosome	0	TECs	8.95254e-35	9.75034e-29	0.359418	0.317	0.046
chr19-17135412-17135912	MYO9B	ENSG00000099331	protein_coding	chromosome	0	TECs	9.48675e-35	1.03322e-28	0.293369	0.225	0.02
chr11-33700655-33701155	C11orf91	ENSG00000205177	protein_coding	chromosome	0	TECs	1.05404e-34	1.14797e-28	0.391756	0.534	0.172
chr14-53953317-53953817	BMP4	ENSG00000125378	protein_coding	chromosome	0	TECs	1.40452e-34	1.52968e-28	0.32872	0.27	0.031
chr9-70601465-70601965	TRPM3	ENSG00000083067	protein_coding	chromosome	0	TECs	1.79988e-34	1.96027e-28	0.283396	0.212	0.016
chr9-70601465-70601965	TRPM3	ENSG00000083067	protein_coding	chromosome	0	TECs	1.79988e-34	1.96027e-28	0.283396	0.212	0.016
chr8-13276447-13276947	DLC1	ENSG00000164741	protein_coding	chromosome	0	TECs	1.92076e-34	2.09193e-28	0.293738	0.225	0.02
chr19-47743044-47743544	EHD2	ENSG00000024422	protein_coding	chromosome	0	TECs	2.65556e-34	2.89221e-28	0.334147	0.285	0.039
chr19-47743044-47743544	EHD2	ENSG00000024422	protein_coding	chromosome	0	TECs	2.65556e-34	2.89221e-28	0.334147	0.285	0.039
chr8-40153236-40153736	C8orf4	ENSG00000176907	protein_coding	chromosome	0	TECs	2.9847e-34	3.25068e-28	0.254449	0.181	0.01
chr12-2959626-2960126	TEAD4	ENSG00000197905	protein_coding	chromosome	0	TECs	3.02803e-34	3.29787e-28	0.296819	0.223	0.016
chr15-99454874-99455374	LRRC28	ENSG00000168904	protein_coding	chromosome	64144	TECs	3.4055e-34	3.70898e-28	0.320238	0.259	0.028
chr14-104736194-104736694	ADSSL1	ENSG00000185100	protein_coding	chromosome	0	TECs	4.16034e-34	4.53109e-28	0.250551	0.184	0.015
chr5-73625882-73626382	ARHGEF28	ENSG00000214944	protein_coding	chromosome	0	TECs	4.58775e-34	4.99658e-28	0.349032	0.303	0.042
chr2-86225472-86225972	REEP1	ENSG00000068615	protein_coding	chromosome	0	TECs	4.84628e-34	5.27815e-28	0.256028	0.189	0.015
chr7-11831615-11832115	THSD7A	ENSG00000005108	protein_coding	chromosome	0	TECs	5.04751e-34	5.49732e-28	0.315262	0.248	0.023
chr6-6008220-6008720	NRN1	ENSG00000124785	protein_coding	chromosome	614	TECs	5.42266e-34	5.9059e-28	0.258821	0.196	0.018
chr11-114162689-114163189	ZBTB16	ENSG00000109906	protein_coding	chromosome	0	TECs	5.44864e-34	5.93419e-28	0.289194	0.228	0.025
chr3-151769973-151770473	AADACL2	ENSG00000197953	protein_coding	chromosome	8633	TECs	5.71413e-34	6.22334e-28	0.26637	0.193	0.011
chr12-6383864-6384364	LTBR	ENSG00000111321	protein_coding	chromosome	0	TECs	6.13453e-34	6.6812e-28	0.352453	0.32	0.052
chr20-17568994-17569494	BFSP1	ENSG00000125864	protein_coding	chromosome	0	TECs	6.48945e-34	7.06775e-28	0.342195	0.282	0.031
chr5-134465697-134466197	CDKN2AIPNL	ENSG00000237190	protein_coding	chromosome	53798	TECs	7.29906e-34	7.94951e-28	0.372795	0.364	0.07
chr14-92460991-92461491	SLC24A4	ENSG00000140090	protein_coding	chromosome	0	TECs	7.51564e-34	8.18539e-28	0.271472	0.21	0.022
chr1-12184222-12184722	TNFRSF1B	ENSG00000028137	protein_coding	chromosome	chr1-12166943-12209228	TECs	7.94508e-34	8.6531e-28	0.303411	0.251	0.033
								NA	NA	NA	NA
chr10-110081828-110082328	ADD3	ENSG00000148700	protein_coding	chromosome	0	TECs	8.02981e-34	8.74538e-28	0.26201	0.197	0.018
chr12-108826330-108826830	SSH1	ENSG00000084112	protein_coding	chromosome	0	TECs	8.31199e-34	9.0527e-28	0.297909	0.238	0.027
chr13-110870190-110870690	ANKRD10	ENSG00000088448	protein_coding	chromosome	7849	TECs	1.07862e-33	1.17474e-27	0.352849	0.319	0.051
chr13-110870190-110870690	ANKRD10	ENSG00000088448	protein_coding	chromosome	7849	TECs	1.07862e-33	1.17474e-27	0.352849	0.319	0.051
chr2-84924068-84924568	TRABD2A	ENSG00000186854	protein_coding	chromosome	chr2-84821650-84907008	TECs	1.19067e-33	1.29678e-27	0.257796	0.189	0.014
								NA	NA	NA	NA
chr17-75700371-75700871	SAP30BP	ENSG00000161526	protein_coding	chromosome	0	TECs	1.208e-33	1.31565e-27	0.278072	0.201	0.011
chr4-184355145-184355645	IRF2	ENSG00000168310	protein_coding	chromosome	32067	TECs	1.21541e-33	1.32372e-27	0.26646	0.207	0.023
chr1-155051929-155052429	ADAM15	ENSG00000143537	protein_coding	chromosome	0	TECs	1.30585e-33	1.42222e-27	0.286656	0.225	0.024
chr19-44845867-44846367	NECTIN2	ENSG00000130202	protein_coding	chromosome	0	TECs	1.66581e-33	1.81426e-27	0.376389	0.405	0.095
chr20-31572744-31573244	HM13	ENSG00000101294	protein_coding	chromosome	0	TECs	1.7439e-33	1.89931e-27	0.392697	0.51	0.155
chr4-24912802-24913302	CCDC149	ENSG00000181982	protein_coding	chromosome	0	TECs	1.89969e-33	2.06898e-27	0.324248	0.259	0.026
chr8-22597293-22597793	AC037459.4	ENSG00000248235	protein_coding	chromosome	0	TECs	2.12399e-33	2.31326e-27	0.280614	0.21	0.016
chr20-3807442-3807942	CDC25B	ENSG00000101224	protein_coding	chromosome	1320	TECs	2.32126e-33	2.52812e-27	0.277948	0.215	0.022
chr1-24705241-24705741	SRRM1	ENSG00000133226	protein_coding	chromosome	31973	TECs	2.61107e-33	2.84375e-27	0.302148	0.251	0.034
chr15-38129491-38129991	SPRED1	ENSG00000166068	protein_coding	chromosome	122334	TECs	3.0768e-33	3.35099e-27	0.290953	0.227	0.022
chr18-48955794-48956294	SMAD7	ENSG00000101665	protein_coding	chromosome	5082	TECs	3.29484e-33	3.58846e-27	0.292701	0.233	0.026
chr8-22383463-22383963	SLC39A14	ENSG00000104635	protein_coding	chromosome	0	TECs	3.32152e-33	3.61752e-27	0.276883	0.206	0.015
chr3-48504561-48505061	SHISA5	ENSG00000164054	protein_coding	chromosome	0	TECs	3.76387e-33	4.09928e-27	0.265162	0.197	0.016
chr2-175005166-175005666	CHN1	ENSG00000128656	protein_coding	chromosome	0	TECs	3.83885e-33	4.18095e-27	0.35232	0.325	0.056
chr14-104137446-104137946	KIF26A	ENSG00000066735	protein_coding	chromosome	776	TECs	3.89129e-33	4.23806e-27	0.264062	0.202	0.02
chr21-39004093-39004593	PSMG1	ENSG00000183527	protein_coding	chromosome	170175	TECs	3.97621e-33	4.33055e-27	0.267507	0.204	0.019
chr17-78384027-78384527	PGS1	ENSG00000087157	protein_coding	chromosome	0	TECs	4.68549e-33	5.10304e-27	0.30008	0.243	0.029
chr10-104300741-104301241	GSTO2	ENSG00000065621	protein_coding	chromosome	0	TECs	4.96697e-33	5.40959e-27	0.332246	0.29	0.043
chr5-151686734-151687234	SPARC	ENSG00000113140	protein_coding	chromosome	0	TECs	5.4026e-33	5.88405e-27	0.252106	0.181	0.011
chr1-85580452-85580952	CYR61	ENSG00000142871	protein_coding	chromosome	0	TECs	5.665e-33	6.16983e-27	0.325011	0.269	0.033
chr1-178093397-178093897	RASAL2	ENSG00000075391	protein_coding	chromosome	243	TECs	5.79573e-33	6.31221e-27	0.350053	0.322	0.055
chr2-85133324-85133824	TCF7L1	ENSG00000152284	protein_coding	chromosome	0	TECs	6.23303e-33	6.78848e-27	0.285283	0.225	0.025
chr1-119648041-119648541	ZNF697	ENSG00000143067	protein_coding	chromosome	267	TECs	7.54022e-33	8.21216e-27	0.390575	0.417	0.094
chr10-121598266-121598766	FGFR2	ENSG00000066468	protein_coding	chromosome	0	TECs	9.54269e-33	1.03931e-26	0.328174	0.277	0.036
chr2-150487461-150487961	RND3	ENSG00000115963	protein_coding	chromosome	0	TECs	1.11876e-32	1.21846e-26	0.331631	0.288	0.042
chr4-57110196-57110696	IGFBP7	ENSG00000163453	protein_coding	chromosome	0	TECs	1.3059e-32	1.42227e-26	0.281079	0.215	0.02
chr5-142324770-142325270	SPRY4	ENSG00000187678	protein_coding	chromosome	0	TECs	1.39684e-32	1.52131e-26	0.362701	0.346	0.064
chr11-57778430-57778930	CTNND1	ENSG00000198561	protein_coding	chromosome	0	TECs	1.44448e-32	1.5732e-26	0.33795	0.282	0.034
chr14-52950890-52951390	FERMT2	ENSG00000073712	protein_coding	chromosome	0	TECs	1.47285e-32	1.6041e-26	0.358709	0.335	0.059
chr14-52950890-52951390	FERMT2	ENSG00000073712	protein_coding	chromosome	0	TECs	1.47285e-32	1.6041e-26	0.358709	0.335	0.059
chr4-138910896-138911396	NOCT	ENSG00000151014	protein_coding	chromosome	104392	TECs	1.71897e-32	1.87216e-26	0.32156	0.265	0.032
chr20-38144126-38144626	TGM2	ENSG00000198959	protein_coding	chromosome	0	TECs	1.80325e-32	1.96394e-26	0.297307	0.231	0.022
chr20-10673877-10674377	JAG1	ENSG00000101384	protein_coding	chromosome	0	TECs	1.81525e-32	1.97701e-26	0.373134	0.387	0.085
chr10-79399465-79399965	ZCCHC24	ENSG00000165424	protein_coding	chromosome	0	TECs	1.85905e-32	2.02472e-26	0.271557	0.202	0.016
chr10-79399465-79399965	ZCCHC24	ENSG00000165424	protein_coding	chromosome	0	TECs	1.85905e-32	2.02472e-26	0.271557	0.202	0.016
chr5-132294021-132294521	SLC22A4	ENSG00000197208	protein_coding	chromosome	0	TECs	1.89881e-32	2.06802e-26	0.376229	0.414	0.102
chr20-50029939-50030439	SNAI1	ENSG00000124216	protein_coding	chromosome	41052	TECs	2.21462e-32	2.41197e-26	0.257659	0.191	0.015
chr2-176188359-176188859	HOXD1	ENSG00000128645	protein_coding	chromosome	chr2-176188579-176190907	TECs	2.23161e-32	2.43048e-26	0.261837	0.194	0.015
								NA	NA	NA	NA
chr3-146161046-146161546	PLOD2	ENSG00000152952	protein_coding	chromosome	0	TECs	2.54204e-32	2.76857e-26	0.378418	0.372	0.072
chr3-146161046-146161546	PLOD2	ENSG00000152952	protein_coding	chromosome	0	TECs	2.54204e-32	2.76857e-26	0.378418	0.372	0.072
chr19-6066595-6067095	RFX2	ENSG00000087903	protein_coding	chromosome	0	TECs	2.63593e-32	2.87083e-26	0.329979	0.273	0.033
chr15-75047113-75047613	PPCDC	ENSG00000138621	protein_coding	chromosome	0	TECs	2.8034e-32	3.05322e-26	0.306889	0.252	0.032
chr20-49772171-49772671	SLC9A8	ENSG00000197818	protein_coding	chromosome	40041	TECs	2.84237e-32	3.09567e-26	0.271113	0.204	0.017
chr3-141368160-141368660	ZBTB38	ENSG00000177311	protein_coding	chromosome	0	TECs	2.89621e-32	3.1543e-26	0.355821	0.322	0.051
chr4-41214329-41214829	APBB2	ENSG00000163697	protein_coding	chromosome	0	TECs	2.94833e-32	3.21107e-26	0.355333	0.324	0.053
chr12-106138647-106139147	NUAK1	ENSG00000074590	protein_coding	chromosome	0	TECs	2.94938e-32	3.21221e-26	0.326555	0.273	0.035
chr20-63834909-63835409	ZBTB46	ENSG00000130584	protein_coding	chromosome	3664	TECs	3.10729e-32	3.38419e-26	0.293208	0.223	0.019
chr19-45443419-45443919	ERCC1	ENSG00000012061	protein_coding	chromosome	0	TECs	3.27514e-32	3.567e-26	0.369993	0.377	0.08
chr18-55322171-55322671	TCF4	ENSG00000196628	protein_coding	chromosome	0	TECs	3.47248e-32	3.78192e-26	0.306989	0.249	0.029
chr20-64038882-64039382	LINC00176	ENSG00000196421	protein_coding	chromosome	0	TECs	3.57819e-32	3.89705e-26	0.337478	0.324	0.064
chr1-153986125-153986625	RAB13	ENSG00000143545	protein_coding	chromosome	0	TECs	3.6264e-32	3.94957e-26	0.333134	0.29	0.043
chr11-75565179-75565679	SERPINH1	ENSG00000149257	protein_coding	chromosome	0	TECs	4.07809e-32	4.4415e-26	0.263661	0.193	0.013
chr11-76629377-76629877	LRRC32	ENSG00000137507	protein_coding	chromosome	27646	TECs	4.13746e-32	4.50616e-26	0.282536	0.228	0.029
chr6-144349697-144350197	UTRN	ENSG00000152818	protein_coding	chromosome	0	TECs	4.27201e-32	4.6527e-26	0.286876	0.233	0.03
chr18-48842373-48842873	CTIF	ENSG00000134030	protein_coding	chromosome	0	TECs	4.79756e-32	5.22509e-26	0.276763	0.233	0.036
chr9-127828306-127828806	ENG	ENSG00000106991	protein_coding	chromosome	0	TECs	5.35367e-32	5.83075e-26	0.295252	0.228	0.021
chr17-40332000-40332500	RARA	ENSG00000131759	protein_coding	chromosome	0	TECs	5.71671e-32	6.22615e-26	0.277196	0.212	0.02
chr4-38867433-38867933	FAM114A1	ENSG00000197712	protein_coding	chromosome	0	TECs	5.81521e-32	6.33343e-26	0.359638	0.343	0.064
chr1-27634063-27634563	FGR	ENSG00000000938	protein_coding	chromosome	0	TECs	6.05024e-32	6.5894e-26	0.27787	0.218	0.024
chr11-128548576-128549076	ETS1	ENSG00000134954	protein_coding	chromosome	0	TECs	6.72764e-32	7.32717e-26	0.290092	0.23	0.025
chr5-15499850-15500350	FBXL7	ENSG00000183580	protein_coding	chromosome	0	TECs	6.8706e-32	7.48287e-26	0.291606	0.233	0.027
chr5-172860447-172860947	ERGIC1	ENSG00000113719	protein_coding	chromosome	0	TECs	7.24236e-32	7.88776e-26	0.254318	0.183	0.011
chr16-1533366-1533866	TMEM204	ENSG00000131634	protein_coding	chromosome	0	TECs	7.88114e-32	8.58345e-26	0.251852	0.189	0.018
chr5-150640394-150640894	SYNPO	ENSG00000171992	protein_coding	chromosome	0	TECs	8.07223e-32	8.79158e-26	0.26209	0.189	0.011
chr3-169662098-169662598	MECOM	ENSG00000085276	protein_coding	chromosome	0	TECs	1.08782e-31	1.18476e-25	0.299223	0.236	0.025
chr2-209423693-209424193	MAP2	ENSG00000078018	protein_coding	chromosome	0	TECs	1.2001e-31	1.30704e-25	0.376973	0.377	0.076
chr5-93581315-93581815	NR2F1	ENSG00000175745	protein_coding	chromosome	1521	TECs	1.34786e-31	1.46797e-25	0.340214	0.312	0.054
chr8-67952101-67952601	PREX2	ENSG00000046889	protein_coding	chromosome	0	TECs	1.45523e-31	1.58491e-25	0.261784	0.196	0.017
chr22-49657264-49657764	BRD1	ENSG00000100425	protein_coding	chromosome	115518	TECs	1.51958e-31	1.655e-25	0.319047	0.293	0.054
chr5-93579030-93579530	NR2F1	ENSG00000175745	protein_coding	chromosome	3806	TECs	1.59406e-31	1.73612e-25	0.255696	0.188	0.014
chr16-88599131-88599631	ZC3H18	ENSG00000158545	protein_coding	chromosome	0	TECs	1.68203e-31	1.83192e-25	0.255137	0.188	0.014
chr3-146250655-146251155	PLSCR4	ENSG00000114698	protein_coding	chromosome	0	TECs	1.72933e-31	1.88344e-25	0.312837	0.261	0.034
chr12-121629630-121630130	ORAI1	ENSG00000276045	protein_coding	chromosome	0	TECs	1.91659e-31	2.08738e-25	0.250713	0.191	0.02
chr20-45910705-45911205	PLTP	ENSG00000100979	protein_coding	chromosome	0	TECs	1.98121e-31	2.15776e-25	0.356128	0.379	0.091
chr12-69689059-69689559	BEST3	ENSG00000127325	protein_coding	chromosome	0	TECs	2.05332e-31	2.2363e-25	0.261052	0.193	0.015
chr9-35510997-35511497	RUSC2	ENSG00000198853	protein_coding	chromosome	0	TECs	2.10776e-31	2.29559e-25	0.264243	0.189	0.01
chr17-75848591-75849091	WBP2	ENSG00000132471	protein_coding	chromosome	0	TECs	2.2727e-31	2.47523e-25	0.261495	0.199	0.019
chr2-216535385-216535885	RPL37A	ENSG00000197756	protein_coding	chromosome	0	TECs	2.56606e-31	2.79474e-25	0.252761	0.181	0.011
chr15-90884108-90884608	FES	ENSG00000182511	protein_coding	chromosome	0	TECs	2.85846e-31	3.11319e-25	0.284479	0.22	0.021
chr11-78168801-78169301	KCTD21	ENSG00000188997	protein_coding	chromosome	1947	TECs	2.87848e-31	3.13499e-25	0.287	0.215	0.016
chr10-112949815-112950315	TCF7L2	ENSG00000148737	protein_coding	chromosome	0	TECs	3.00908e-31	3.27723e-25	0.368481	0.406	0.102
chr5-132497614-132498114	IRF1	ENSG00000125347	protein_coding	chromosome	6815	TECs	3.08017e-31	3.35466e-25	0.268045	0.197	0.014
chr4-53702585-53703085	RP11-231C18.3	ENSG00000282278	protein_coding	chromosome	0	TECs	3.09686e-31	3.37284e-25	0.294371	0.231	0.024
chr2-54634634-54635134	SPTBN1	ENSG00000115306	protein_coding	chromosome	0	TECs	3.20124e-31	3.48652e-25	0.256679	0.189	0.015
chr5-173323982-173324482	STC2	ENSG00000113739	protein_coding	chromosome	0	TECs	3.40814e-31	3.71185e-25	0.260264	0.191	0.014
chr17-78934081-78934581	TIMP2	ENSG00000035862	protein_coding	chromosome	8693	TECs	3.64041e-31	3.96482e-25	0.298479	0.228	0.019
chr17-78934081-78934581	TIMP2	ENSG00000035862	protein_coding	chromosome	8693	TECs	3.64041e-31	3.96482e-25	0.298479	0.228	0.019
chr2-47344894-47345394	EPCAM	ENSG00000119888	protein_coding	chromosome	0	TECs	3.97678e-31	4.33117e-25	0.31992	0.264	0.032
chr12-12916206-12916706	GPRC5A	ENSG00000013588	protein_coding	chromosome	chr12-12890782-12917937	TECs	4.11631e-31	4.48313e-25	0.288363	0.239	0.034
								NA	NA	NA	NA
chr8-26576925-26577425	DPYSL2	ENSG00000092964	protein_coding	chromosome	0	TECs	4.32873e-31	4.71448e-25	0.355633	0.379	0.091
chr2-56183539-56184039	CCDC85A	ENSG00000055813	protein_coding	chromosome	83	TECs	5.00893e-31	5.4553e-25	0.332149	0.291	0.044
chr8-17661577-17662077	MTUS1	ENSG00000129422	protein_coding	chromosome	0	TECs	5.08784e-31	5.54123e-25	0.290586	0.227	0.023
chr8-17661577-17662077	MTUS1	ENSG00000129422	protein_coding	chromosome	0	TECs	5.08784e-31	5.54123e-25	0.290586	0.227	0.023
chr14-37197687-37198187	MIPOL1	ENSG00000151338	protein_coding	chromosome	0	TECs	5.82654e-31	6.34577e-25	0.347363	0.298	0.04
chr1-92784972-92785472	EVI5	ENSG00000067208	protein_coding	chromosome	0	TECs	6.01224e-31	6.54802e-25	0.393685	0.471	0.128
chr19-14435007-14435507	PKN1	ENSG00000123143	protein_coding	chromosome	0	TECs	6.57361e-31	7.15942e-25	0.283375	0.22	0.022
chr10-113073755-113074255	TCF7L2	ENSG00000148737	protein_coding	chromosome	0	TECs	6.78796e-31	7.39287e-25	0.269629	0.197	0.013
chr5-88827084-88827584	MEF2C	ENSG00000081189	protein_coding	chromosome	0	TECs	7.28507e-31	7.93427e-25	0.307171	0.249	0.029
chr3-194255339-194255839	CPN2	ENSG00000178772	protein_coding	chromosome	83925	TECs	8.17239e-31	8.90067e-25	0.334822	0.301	0.05
chr1-178094185-178094685	RASAL2	ENSG00000075391	protein_coding	chromosome	0	TECs	9.32731e-31	1.01585e-24	0.303408	0.248	0.03
chr20-62652147-62652647	SLCO4A1	ENSG00000101187	protein_coding	chromosome	0	TECs	9.48007e-31	1.03249e-24	0.359685	0.383	0.092
chr8-22588983-22589483	AC037459.4	ENSG00000248235	protein_coding	chromosome	0	TECs	1.10643e-30	1.20503e-24	0.255137	0.188	0.014
chr19-20052019-20052519	ZNF682	ENSG00000197124	protein_coding	chromosome	12512	TECs	1.30959e-30	1.4263e-24	0.368562	0.406	0.102
chr16-75550172-75550672	TMEM231	ENSG00000205084	protein_coding	chromosome	0	TECs	1.36708e-30	1.48891e-24	0.278878	0.218	0.024
chr3-4985708-4986208	BHLHE40	ENSG00000134107	protein_coding	chromosome	384	TECs	1.49921e-30	1.63281e-24	0.287927	0.227	0.024
chr3-135965461-135965961	PPP2R3A	ENSG00000073711	protein_coding	chromosome	0	TECs	1.50806e-30	1.64245e-24	0.366563	0.377	0.083
chr3-194135779-194136279	HES1	ENSG00000114315	protein_coding	chromosome	0	TECs	1.60655e-30	1.74972e-24	0.363949	0.35	0.065
chr4-158161483-158161983	FAM198B	ENSG00000164125	protein_coding	chromosome	0	TECs	1.65978e-30	1.80769e-24	0.267322	0.204	0.02
chr12-124626217-124626717	NCOR2	ENSG00000196498	protein_coding	chromosome	58627	TECs	1.76185e-30	1.91885e-24	0.26538	0.199	0.017
chr12-68406036-68406536	MDM1	ENSG00000111554	protein_coding	chromosome	73654	TECs	1.82831e-30	1.99124e-24	0.279519	0.218	0.023
chr9-110069777-110070277	AKAP2	ENSG00000241978	protein_coding	chromosome	0	TECs	2.01824e-30	2.19809e-24	0.254929	0.193	0.018
chr5-38556373-38556873	LIFR	ENSG00000113594	protein_coding	chromosome	0	TECs	2.52812e-30	2.75341e-24	0.335789	0.301	0.049
chr17-1111141-1111641	ABR	ENSG00000159842	protein_coding	chromosome	0	TECs	2.5371e-30	2.76319e-24	0.296146	0.235	0.025
chr2-130355749-130356249	PTPN18	ENSG00000072135	protein_coding	chromosome	0	TECs	2.61977e-30	2.85323e-24	0.376335	0.497	0.158
chr2-10042528-10043028	KLF11	ENSG00000172059	protein_coding	chromosome	0	TECs	2.71991e-30	2.9623e-24	0.332775	0.306	0.055
chr9-14322326-14322826	NFIB	ENSG00000147862	protein_coding	chromosome	0	TECs	2.81425e-30	3.06504e-24	0.36652	0.421	0.113
chr5-172714836-172715336	NEURL1B	ENSG00000214357	protein_coding	chromosome	23295	TECs	2.98382e-30	3.24972e-24	0.333669	0.303	0.052
chr12-76879432-76879932	CSRP2	ENSG00000175183	protein_coding	chromosome	371	TECs	3.18889e-30	3.47306e-24	0.263343	0.199	0.018
chr3-169149302-169149802	MECOM	ENSG00000085276	protein_coding	chromosome	0	TECs	3.20479e-30	3.49038e-24	0.322545	0.278	0.041
chr7-12715622-12716122	ARL4A	ENSG00000122644	protein_coding	chromosome	24687	TECs	3.44769e-30	3.75493e-24	0.282536	0.228	0.029
chr9-70600948-70601448	TRPM3	ENSG00000083067	protein_coding	chromosome	0	TECs	4.00634e-30	4.36337e-24	0.256712	0.184	0.011
chr9-70600948-70601448	TRPM3	ENSG00000083067	protein_coding	chromosome	0	TECs	4.00634e-30	4.36337e-24	0.256712	0.184	0.011
chr13-110412080-110412580	COL4A2	ENSG00000134871	protein_coding	chromosome	0	TECs	4.01869e-30	4.37682e-24	0.318711	0.261	0.031
chr13-110412080-110412580	COL4A2	ENSG00000134871	protein_coding	chromosome	0	TECs	4.01869e-30	4.37682e-24	0.318711	0.261	0.031
chr20-47317175-47317675	ZMYND8	ENSG00000101040	protein_coding	chromosome	0	TECs	4.15061e-30	4.52049e-24	0.259874	0.204	0.024
chr6-134178372-134178872	SGK1	ENSG00000118515	protein_coding	chromosome	0	TECs	4.59141e-30	5.00057e-24	0.362807	0.388	0.093
chr6-125749244-125749744	HEY2	ENSG00000135547	protein_coding	chromosome	0	TECs	4.74625e-30	5.1692e-24	0.383807	0.482	0.143
chr11-96306858-96307358	MAML2	ENSG00000184384	protein_coding	chromosome	0	TECs	4.93476e-30	5.37451e-24	0.307171	0.249	0.029
chr5-172443429-172443929	SH3PXD2B	ENSG00000174705	protein_coding	chromosome	0	TECs	5.37961e-30	5.85901e-24	0.263584	0.197	0.017
chr7-30911459-30911959	AQP1	ENSG00000240583	protein_coding	chromosome	0	TECs	6.20782e-30	6.76102e-24	0.257742	0.184	0.01
chr18-70422013-70422513	SOCS6	ENSG00000170677	protein_coding	chromosome	91812	TECs	6.65321e-30	7.2461e-24	0.264858	0.201	0.019
chr17-40110947-40111447	NR1D1	ENSG00000126368	protein_coding	chromosome	10221	TECs	8.4547e-30	9.20814e-24	0.278586	0.214	0.02
chr7-32957148-32957648	FKBP9	ENSG00000122642	protein_coding	chromosome	0	TECs	9.8109e-30	1.06852e-23	0.35938	0.343	0.064
chr3-143443705-143444205	SLC9A9	ENSG00000181804	protein_coding	chromosome	0	TECs	9.83445e-30	1.07108e-23	0.258913	0.199	0.021
chr3-98901587-98902087	DCBLD2	ENSG00000057019	protein_coding	chromosome	0	TECs	9.97352e-30	1.08623e-23	0.381993	0.553	0.193
chr5-116576025-116576525	SEMA6A	ENSG00000092421	protein_coding	chromosome	1090	TECs	1.0543e-29	1.14825e-23	0.271544	0.209	0.021
chr6-15066700-15067200	JARID2	ENSG00000008083	protein_coding	chromosome	179095	TECs	1.07282e-29	1.16842e-23	0.250442	0.196	0.023
chr2-215435823-215436323	FN1	ENSG00000115414	protein_coding	chromosome	0	TECs	1.15547e-29	1.25844e-23	0.352013	0.35	0.073
chr9-16726874-16727374	BNC2	ENSG00000173068	protein_coding	chromosome	0	TECs	1.16782e-29	1.27189e-23	0.266709	0.201	0.017
chr12-124518331-124518831	NCOR2	ENSG00000196498	protein_coding	chromosome	0	TECs	1.17246e-29	1.27694e-23	0.308065	0.252	0.031
chr7-120857442-120857942	TSPAN12	ENSG00000106025	protein_coding	chromosome	0	TECs	1.18815e-29	1.29403e-23	0.336412	0.291	0.042
chr19-21851827-21852327	ZNF43	ENSG00000198521	protein_coding	chromosome	0	TECs	1.47077e-29	1.60183e-23	0.36376	0.405	0.104
chr7-43639827-43640327	COA1	ENSG00000106603	protein_coding	chromosome	0	TECs	1.54299e-29	1.68049e-23	0.277263	0.207	0.016
chr17-7023643-7024143	BCL6B	ENSG00000161940	protein_coding	chromosome	0	TECs	1.54852e-29	1.68652e-23	0.34249	0.354	0.083
chr19-13796619-13797119	ZSWIM4	ENSG00000132003	protein_coding	chromosome	0	TECs	1.66626e-29	1.81475e-23	0.250615	0.186	0.016
chr10-33334440-33334940	NRP1	ENSG00000099250	protein_coding	chromosome	0	TECs	1.72861e-29	1.88265e-23	0.295569	0.236	0.027
chr3-43769482-43769982	ABHD5	ENSG00000011198	protein_coding	chromosome	35110	TECs	1.81538e-29	1.97716e-23	0.327991	0.296	0.051
chr20-11891272-11891772	BTBD3	ENSG00000132640	protein_coding	chromosome	0	TECs	1.8923e-29	2.06093e-23	0.296025	0.236	0.027
chr4-104491036-104491536	CXXC4	ENSG00000168772	protein_coding	chromosome	0	TECs	2.13137e-29	2.32131e-23	0.296815	0.238	0.027
chr16-16022008-16022508	ABCC1	ENSG00000103222	protein_coding	chromosome	0	TECs	2.28246e-29	2.48586e-23	0.296113	0.231	0.023
chr1-171841132-171841632	DNM3	ENSG00000197959	protein_coding	chromosome	0	TECs	2.48896e-29	2.71076e-23	0.348988	0.356	0.08
chr22-38172774-38173274	PLA2G6	ENSG00000184381	protein_coding	chromosome	0	TECs	2.52185e-29	2.74658e-23	0.272354	0.215	0.025
chr5-139658994-139659494	CXXC5	ENSG00000171604	protein_coding	chromosome	0	TECs	2.61636e-29	2.84952e-23	0.252387	0.181	0.011
chr22-33920861-33921361	LARGE1	ENSG00000133424	protein_coding	chromosome	0	TECs	2.87043e-29	3.12623e-23	0.367346	0.38	0.084
chr1-184152469-184152969	TSEN15	ENSG00000198860	protein_coding	chromosome	78256	TECs	2.91288e-29	3.17246e-23	0.257849	0.194	0.018
chr18-12657860-12658360	PSMG2	ENSG00000128789	protein_coding	chromosome	0	TECs	2.95323e-29	3.21641e-23	0.326966	0.324	0.071
chr15-31236404-31236904	TRPM1	ENSG00000134160	protein_coding	chromosome	75130	TECs	3.02344e-29	3.29287e-23	0.278477	0.209	0.017
chr1-203278569-203279069	CHIT1	ENSG00000133063	protein_coding	chromosome	4927	TECs	3.06516e-29	3.33831e-23	0.277549	0.209	0.017
chr1-203278569-203279069	CHIT1	ENSG00000133063	protein_coding	chromosome	4927	TECs	3.06516e-29	3.33831e-23	0.277549	0.209	0.017
chr16-80027024-80027524	MAF	ENSG00000178573	protein_coding	chromosome	426309	TECs	3.09855e-29	3.37467e-23	0.297976	0.252	0.037
chr8-30423181-30423681	RBPMS	ENSG00000157110	protein_coding	chromosome	0	TECs	3.33862e-29	3.63614e-23	0.288202	0.227	0.024
chr6-75496351-75496851	FILIP1	ENSG00000118407	protein_coding	chromosome	2612	TECs	3.38887e-29	3.69087e-23	0.285636	0.244	0.039
chr16-49856967-49857467	ZNF423	ENSG00000102935	protein_coding	chromosome	0	TECs	3.53294e-29	3.84778e-23	0.262365	0.201	0.02
chr2-109332419-109332919	SH3RF3	ENSG00000172985	protein_coding	chromosome	0	TECs	3.72519e-29	4.05716e-23	0.258591	0.197	0.02
chr8-38468420-38468920	FGFR1	ENSG00000077782	protein_coding	chromosome	0	TECs	3.95351e-29	4.30583e-23	0.289351	0.249	0.04
chr2-226650111-226650611	IRS1	ENSG00000169047	protein_coding	chromosome	80705	TECs	3.97031e-29	4.32413e-23	0.274446	0.214	0.023
chr1-27557143-27557643	AHDC1	ENSG00000126705	protein_coding	chromosome	0	TECs	4.16658e-29	4.53788e-23	0.27446	0.215	0.024
chr1-44808216-44808716	BTBD19	ENSG00000222009	protein_coding	chromosome	0	TECs	4.39702e-29	4.78885e-23	0.299359	0.259	0.041
chr18-63367370-63367870	KDSR	ENSG00000119537	protein_coding	chromosome	0	TECs	4.56246e-29	4.96904e-23	0.37051	0.432	0.118
chr12-100573374-100573874	GAS2L3	ENSG00000139354	protein_coding	chromosome	0	TECs	4.58857e-29	4.99747e-23	0.356838	0.361	0.078
chr6-154510416-154510916	CNKSR3	ENSG00000153721	protein_coding	chromosome	0	TECs	4.67602e-29	5.09272e-23	0.339471	0.309	0.053
chr6-154510416-154510916	CNKSR3	ENSG00000153721	protein_coding	chromosome	0	TECs	4.67602e-29	5.09272e-23	0.339471	0.309	0.053
chr3-19889193-19889693	EFHB	ENSG00000163576	protein_coding	chromosome	0	TECs	4.71223e-29	5.13215e-23	0.251951	0.18	0.01
chr16-54286669-54287169	IRX3	ENSG00000177508	protein_coding	chromosome	0	TECs	5.52269e-29	6.01484e-23	0.260258	0.194	0.016
chr1-64469874-64470374	CACHD1	ENSG00000158966	protein_coding	chromosome	417	TECs	6.19285e-29	6.74472e-23	0.31959	0.267	0.035
chr11-73309195-73309695	ARHGEF17	ENSG00000110237	protein_coding	chromosome	0	TECs	6.48831e-29	7.06651e-23	0.278419	0.218	0.024
chr2-54330556-54331056	C2orf73	ENSG00000177994	protein_coding	chromosome	0	TECs	6.50715e-29	7.08703e-23	0.369349	0.392	0.091
chr6-71419974-71420474	OGFRL1	ENSG00000119900	protein_coding	chromosome	111023	TECs	6.71514e-29	7.31355e-23	0.289909	0.23	0.025
chr8-141154007-141154507	DENND3	ENSG00000105339	protein_coding	chromosome	0	TECs	7.30964e-29	7.96104e-23	0.300122	0.233	0.022
chr17-38749606-38750106	PCGF2	ENSG00000277258	protein_coding	chromosome	0	TECs	8.15692e-29	8.88382e-23	0.261957	0.199	0.019
chr1-30823734-30824234	SDC3	ENSG00000162512	protein_coding	chromosome	45232	TECs	8.34408e-29	9.08765e-23	0.304903	0.249	0.031
chr16-49855364-49855864	ZNF423	ENSG00000102935	protein_coding	chromosome	0	TECs	8.59162e-29	9.35726e-23	0.323267	0.28	0.042
chr19-49363453-49363953	DKKL1	ENSG00000104901	protein_coding	chromosome	0	TECs	9.78004e-29	1.06516e-22	0.368222	0.395	0.094
chr3-185152731-185153231	C3orf70	ENSG00000187068	protein_coding	chromosome	0	TECs	1.02633e-28	1.11779e-22	0.259006	0.196	0.018
chr6-32255097-32255597	NOTCH4	ENSG00000204301	protein_coding	chromosome	31029	TECs	1.04106e-28	1.13383e-22	0.298886	0.248	0.033
chr10-13707326-13707826	FRMD4A	ENSG00000151474	protein_coding	chromosome	0	TECs	1.04351e-28	1.1365e-22	0.281999	0.218	0.022
chr1-85464713-85465213	DDAH1	ENSG00000153904	protein_coding	chromosome	0	TECs	1.24676e-28	1.35786e-22	0.307262	0.249	0.029
chr1-154970562-154971062	SHC1	ENSG00000160691	protein_coding	chromosome	0	TECs	1.25366e-28	1.36538e-22	0.291194	0.244	0.036
chr12-42483890-42484390	PRICKLE1	ENSG00000139174	protein_coding	chromosome	0	TECs	1.25858e-28	1.37073e-22	0.314605	0.252	0.027
chr1-226002732-226003232	SDE2	ENSG00000143751	protein_coding	chromosome	3400	TECs	1.47453e-28	1.60593e-22	0.271492	0.212	0.023
chr17-59423059-59423559	YPEL2	ENSG00000175155	protein_coding	chromosome	21329	TECs	1.72569e-28	1.87947e-22	0.252702	0.18	0.01
chr1-214551050-214551550	PTPN14	ENSG00000152104	protein_coding	chromosome	0	TECs	1.8041e-28	1.96487e-22	0.284755	0.22	0.021
chr18-62425559-62426059	TNFRSF11A	ENSG00000141655	protein_coding	chromosome	34266	TECs	1.8934e-28	2.06213e-22	0.301628	0.257	0.039
chr13-39602995-39603495	LHFP	ENSG00000183722	protein_coding	chromosome	0	TECs	1.9309e-28	2.10297e-22	0.305396	0.254	0.034
chr7-100444368-100444868	PPP1R35	ENSG00000160813	protein_coding	chromosome	7802	TECs	1.9814e-28	2.15797e-22	0.292746	0.236	0.029
chr2-233084396-233084896	INPP5D	ENSG00000168918	protein_coding	chromosome	0	TECs	2.0369e-28	2.21842e-22	0.294321	0.257	0.043
chr6-131063021-131063521	EPB41L2	ENSG00000079819	protein_coding	chromosome	0	TECs	2.13281e-28	2.32288e-22	0.363458	0.406	0.105
chr5-52788090-52788590	PELO	ENSG00000152684	protein_coding	chromosome	0	TECs	2.53098e-28	2.75652e-22	0.34732	0.324	0.058
chr16-9047647-9048147	C16orf72	ENSG00000182831	protein_coding	chromosome	43500	TECs	2.5964e-28	2.82777e-22	0.304405	0.251	0.032
chr1-33346875-33347375	PHC2	ENSG00000134686	protein_coding	chromosome	chr1-33323623-33431052	TECs	2.84866e-28	3.10252e-22	0.260992	0.197	0.018
								NA	NA	NA	NA
chr3-184176403-184176903	AP2M1	ENSG00000161203	protein_coding	chromosome	0	TECs	2.96477e-28	3.22897e-22	0.274761	0.218	0.026
chr11-11569855-11570355	GALNT18	ENSG00000110328	protein_coding	chromosome	0	TECs	3.03401e-28	3.30438e-22	0.250644	0.184	0.015
chr18-46946518-46947018	KATNAL2	ENSG00000167216	protein_coding	chromosome	0	TECs	3.24065e-28	3.52944e-22	0.258638	0.202	0.024
chr7-131071978-131072478	MKLN1	ENSG00000128585	protein_coding	chromosome	37617	TECs	3.30663e-28	3.60129e-22	0.284622	0.23	0.029
chr2-37648577-37649077	CDC42EP3	ENSG00000163171	protein_coding	chromosome	0	TECs	3.36447e-28	3.66429e-22	0.291523	0.254	0.043
chr7-158863846-158864346	WDR60	ENSG00000126870	protein_coding	chromosome	0	TECs	3.59062e-28	3.9106e-22	0.260187	0.209	0.028
chr17-50639178-50639678	ABCC3	ENSG00000108846	protein_coding	chromosome	0	TECs	3.60108e-28	3.92198e-22	0.277557	0.21	0.018
chr3-42072180-42072680	TRAK1	ENSG00000182606	protein_coding	chromosome	0	TECs	3.69437e-28	4.02359e-22	0.257165	0.199	0.022
chr5-160268980-160269480	CCNJL	ENSG00000135083	protein_coding	chromosome	0	TECs	3.96707e-28	4.32059e-22	0.26404	0.206	0.023
chr13-113837607-113838107	GAS6	ENSG00000183087	protein_coding	chromosome	0	TECs	3.99903e-28	4.3554e-22	0.264048	0.197	0.017
chr9-135992616-135993116	NACC2	ENSG00000148411	protein_coding	chromosome	13420	TECs	4.02086e-28	4.37918e-22	0.285859	0.22	0.021
chr12-108838295-108838795	SSH1	ENSG00000084112	protein_coding	chromosome	0	TECs	4.24942e-28	4.62811e-22	0.324337	0.346	0.089
chr3-194271057-194271557	CPN2	ENSG00000178772	protein_coding	chromosome	68207	TECs	4.28824e-28	4.67038e-22	0.269311	0.207	0.021
chr3-194271057-194271557	CPN2	ENSG00000178772	protein_coding	chromosome	68207	TECs	4.28824e-28	4.67038e-22	0.269311	0.207	0.021
chr14-96204523-96205023	RP11-404P21.8	ENSG00000258691	protein_coding	chromosome	0	TECs	4.42575e-28	4.82015e-22	0.266861	0.204	0.02
chr2-36355553-36356053	CRIM1	ENSG00000150938	protein_coding	chromosome	0	TECs	4.47822e-28	4.87729e-22	0.342376	0.335	0.069
chr20-50172188-50172688	CEBPB	ENSG00000172216	protein_coding	chromosome	18045	TECs	4.53683e-28	4.94113e-22	0.28934	0.241	0.034
chr7-2523985-2524485	LFNG	ENSG00000106003	protein_coding	chromosome	0	TECs	4.62667e-28	5.03897e-22	0.280895	0.217	0.021
chr22-36065728-36066228	RBFOX2	ENSG00000100320	protein_coding	chromosome	37302	TECs	5.02346e-28	5.47112e-22	0.337847	0.306	0.051
chr1-67833225-67833725	GNG12	ENSG00000172380	protein_coding	chromosome	0	TECs	5.11063e-28	5.56605e-22	0.30223	0.248	0.031
chr11-86069704-86070204	PICALM	ENSG00000073921	protein_coding	chromosome	0	TECs	5.14247e-28	5.60074e-22	0.322408	0.285	0.046
chr3-194136861-194137361	HES1	ENSG00000114315	protein_coding	chromosome	0	TECs	5.30074e-28	5.77311e-22	0.273697	0.222	0.029
chr19-11142487-11142987	SPC24	ENSG00000161888	protein_coding	chromosome	0	TECs	5.41429e-28	5.89678e-22	0.273388	0.209	0.02
chr15-70892292-70892792	THAP10	ENSG00000129028	protein_coding	chromosome	0	TECs	5.41615e-28	5.8988e-22	0.332583	0.293	0.045
chr15-78757029-78757529	ADAMTS7	ENSG00000136378	protein_coding	chromosome	1673	TECs	6.44298e-28	7.01714e-22	0.273246	0.204	0.016
chr1-234997166-234997666	TOMM20	ENSG00000173726	protein_coding	chromosome	111669	TECs	7.13392e-28	7.76965e-22	0.338716	0.299	0.046
chr11-62105039-62105539	INCENP	ENSG00000149503	protein_coding	chromosome	18433	TECs	7.55608e-28	8.22944e-22	0.255879	0.199	0.023
chr15-88649205-88649705	ISG20	ENSG00000172183	protein_coding	chromosome	0	TECs	7.90549e-28	8.60998e-22	0.290764	0.243	0.035
chr5-77492011-77492511	WDR41	ENSG00000164253	protein_coding	chromosome	0	TECs	7.99529e-28	8.70778e-22	0.371813	0.472	0.145
chr12-88580250-88580750	KITLG	ENSG00000049130	protein_coding	chromosome	0	TECs	9.66486e-28	1.05261e-21	0.341498	0.303	0.047
chr1-31715073-31715573	COL16A1	ENSG00000084636	protein_coding	chromosome	10753	TECs	9.76104e-28	1.06309e-21	0.316018	0.269	0.038
chr9-14315138-14315638	NFIB	ENSG00000147862	protein_coding	chromosome	0	TECs	9.82372e-28	1.06992e-21	0.317815	0.277	0.043
chr9-25677383-25677883	TUSC1	ENSG00000198680	protein_coding	chromosome	0	TECs	1.02907e-27	1.12077e-21	0.320817	0.285	0.047
chr2-54330055-54330555	C2orf73	ENSG00000177994	protein_coding	chromosome	0	TECs	1.03315e-27	1.12522e-21	0.27272	0.215	0.025
chr8-125410604-125411104	TRIB1	ENSG00000173334	protein_coding	chromosome	19216	TECs	1.06642e-27	1.16146e-21	0.28794	0.225	0.023
chr2-158968366-158968866	TANC1	ENSG00000115183	protein_coding	chromosome	0	TECs	1.07917e-27	1.17533e-21	0.348016	0.354	0.079
chr10-19816056-19816556	PLXDC2	ENSG00000120594	protein_coding	chromosome	0	TECs	1.07924e-27	1.17542e-21	0.260799	0.201	0.021
chr5-177366989-177367489	RGS14	ENSG00000169220	protein_coding	chromosome	0	TECs	1.224e-27	1.33307e-21	0.289527	0.231	0.027
chr12-106774030-106774530	RIC8B	ENSG00000111785	protein_coding	chromosome	64	TECs	1.35507e-27	1.47583e-21	0.371956	0.505	0.167
chr9-137277434-137277934	TOR4A	ENSG00000198113	protein_coding	chromosome	0	TECs	1.44183e-27	1.57032e-21	0.283342	0.233	0.032
chr12-25958390-25958890	RASSF8	ENSG00000123094	protein_coding	chromosome	138	TECs	1.46739e-27	1.59815e-21	0.356325	0.345	0.067
chr5-132387614-132388114	SLC22A5	ENSG00000197375	protein_coding	chromosome	0	TECs	1.47095e-27	1.60203e-21	0.258219	0.194	0.018
chr4-4859327-4859827	MSX1	ENSG00000163132	protein_coding	chromosome	0	TECs	1.47194e-27	1.60311e-21	0.301169	0.254	0.037
chr5-55994310-55994810	IL6ST	ENSG00000134352	protein_coding	chromosome	0	TECs	1.55682e-27	1.69555e-21	0.336666	0.319	0.061
chr8-61760020-61760520	ASPH	ENSG00000198363	protein_coding	chromosome	45379	TECs	1.6622e-27	1.81032e-21	0.2787	0.22	0.025
chr4-163332662-163333162	NPY1R	ENSG00000164128	protein_coding	chromosome	0	TECs	1.90964e-27	2.07982e-21	0.264304	0.201	0.019
chr1-101236639-101237139	S1PR1	ENSG00000170989	protein_coding	chromosome	0	TECs	2.05836e-27	2.24179e-21	0.304138	0.27	0.047
chr12-96446194-96446694	CFAP54	ENSG00000188596	protein_coding	chromosome	42876	TECs	2.10383e-27	2.29131e-21	0.283756	0.246	0.041
chr16-70685885-70686385	MTSS1L	ENSG00000132613	protein_coding	chromosome	0	TECs	2.42025e-27	2.63593e-21	0.254945	0.196	0.021
chr11-45859523-45860023	CRY2	ENSG00000121671	protein_coding	chromosome	0	TECs	2.64974e-27	2.88587e-21	0.260765	0.196	0.017
chr2-73176737-73177237	RAB11FIP5	ENSG00000135631	protein_coding	chromosome	20015	TECs	2.66601e-27	2.90358e-21	0.291943	0.228	0.023
chr16-21300479-21300979	CRYM	ENSG00000103316	protein_coding	chromosome	0	TECs	2.7794e-27	3.02708e-21	0.347848	0.335	0.066
chr6-128520407-128520907	PTPRK	ENSG00000152894	protein_coding	chromosome	0	TECs	2.96296e-27	3.227e-21	0.366877	0.392	0.093
chr17-42763322-42763822	RAMP2	ENSG00000131477	protein_coding	chromosome	280	TECs	3.94427e-27	4.29576e-21	0.270347	0.209	0.021
chr2-14634846-14635346	FAM84A	ENSG00000162981	protein_coding	chromosome	0	TECs	4.38901e-27	4.78014e-21	0.261784	0.196	0.017
chr10-112389352-112389852	ACSL5	ENSG00000197142	protein_coding	chromosome	0	TECs	4.66397e-27	5.07959e-21	0.296425	0.259	0.043
chr5-88883871-88884371	MEF2C	ENSG00000081189	protein_coding	chromosome	0	TECs	4.67934e-27	5.09633e-21	0.261148	0.207	0.026
chr20-11890491-11890991	BTBD3	ENSG00000132640	protein_coding	chromosome	0	TECs	4.68505e-27	5.10255e-21	0.328425	0.304	0.056
chr16-75251447-75251947	BCAR1	ENSG00000050820	protein_coding	chromosome	0	TECs	5.19973e-27	5.6631e-21	0.300511	0.248	0.032
chr16-75251447-75251947	BCAR1	ENSG00000050820	protein_coding	chromosome	0	TECs	5.19973e-27	5.6631e-21	0.300511	0.248	0.032
chr1-179709809-179710309	TDRD5	ENSG00000162782	protein_coding	chromosome	18536	TECs	5.26383e-27	5.73291e-21	0.27097	0.207	0.02
chr10-102815955-102816455	WBP1L	ENSG00000166272	protein_coding	chromosome	0	TECs	5.39595e-27	5.87681e-21	0.253973	0.202	0.026
chr5-93582817-93583317	NR2F1	ENSG00000175745	protein_coding	chromosome	19	TECs	5.8457e-27	6.36664e-21	0.320217	0.277	0.041
chr3-125141656-125142156	SLC12A8	ENSG00000221955	protein_coding	chromosome	0	TECs	5.92967e-27	6.45808e-21	0.310613	0.275	0.046
chr6-41846704-41847204	USP49	ENSG00000164663	protein_coding	chromosome	0	TECs	5.97399e-27	6.50635e-21	0.268509	0.209	0.023
chr19-11143270-11143770	SPC24	ENSG00000161888	protein_coding	chromosome	0	TECs	6.26732e-27	6.82582e-21	0.254836	0.193	0.018
chr4-139014475-139014975	NOCT	ENSG00000151014	protein_coding	chromosome	813	TECs	6.41356e-27	6.9851e-21	0.297603	0.239	0.028
chr1-158124951-158125451	KIRREL	ENSG00000183853	protein_coding	chromosome	24688	TECs	7.31191e-27	7.9635e-21	0.289462	0.238	0.032
chr16-9127561-9128061	C16orf72	ENSG00000182831	protein_coding	chromosome	5920	TECs	7.62307e-27	8.30239e-21	0.293813	0.256	0.042
chr3-61560538-61561038	PTPRG	ENSG00000144724	protein_coding	chromosome	530	TECs	8.0501e-27	8.76748e-21	0.287506	0.222	0.021
chr5-141557637-141558137	DIAPH1	ENSG00000131504	protein_coding	chromosome	0	TECs	8.40053e-27	9.14914e-21	0.296814	0.243	0.031
chr14-52068882-52069382	NID2	ENSG00000087303	protein_coding	chromosome	0	TECs	8.8739e-27	9.66468e-21	0.279273	0.23	0.032
chr14-52068882-52069382	NID2	ENSG00000087303	protein_coding	chromosome	0	TECs	8.8739e-27	9.66468e-21	0.279273	0.23	0.032
chr1-150561202-150561702	ADAMTSL4	ENSG00000143382	protein_coding	chromosome	264	TECs	9.18728e-27	1.0006e-20	0.372442	0.458	0.135
chr5-112737562-112738062	APC	ENSG00000134982	protein_coding	chromosome	0	TECs	9.57586e-27	1.04292e-20	0.322307	0.311	0.065
chr11-86955206-86955706	FZD4	ENSG00000174804	protein_coding	chromosome	0	TECs	1.15338e-26	1.25616e-20	0.36288	0.382	0.089
chr12-111409822-111410322	SH2B3	ENSG00000111252	protein_coding	chromosome	0	TECs	1.23094e-26	1.34064e-20	0.289297	0.236	0.031
chrX-65706253-65706753	MSN	ENSG00000147065	protein_coding	chromosome	0	TECs	1.27163e-26	1.38495e-20	0.278731	0.23	0.032
chr5-76715552-76716052	F2R	ENSG00000181104	protein_coding	chromosome	0	TECs	1.31204e-26	1.42896e-20	0.29968	0.269	0.048
chr10-15084434-15084934	ACBD7	ENSG00000176244	protein_coding	chromosome	0	TECs	1.31562e-26	1.43286e-20	0.273651	0.217	0.026
chr16-75245578-75246078	BCAR1	ENSG00000050820	protein_coding	chromosome	0	TECs	1.43505e-26	1.56293e-20	0.26879	0.197	0.014
chr5-172861036-172861536	ERGIC1	ENSG00000113719	protein_coding	chromosome	0	TECs	1.54231e-26	1.67975e-20	0.252871	0.189	0.017
chr12-6764096-6764596	MLF2	ENSG00000089693	protein_coding	chromosome	0	TECs	1.55065e-26	1.68884e-20	0.350814	0.374	0.091
chr12-6764096-6764596	MLF2	ENSG00000089693	protein_coding	chromosome	0	TECs	1.55065e-26	1.68884e-20	0.350814	0.374	0.091
chr7-116354839-116355339	CAV2	ENSG00000105971	protein_coding	chromosome	0	TECs	1.60263e-26	1.74545e-20	0.291301	0.228	0.023
chr19-8361881-8362381	ANGPTL4	ENSG00000167772	protein_coding	chromosome	907	TECs	1.61588e-26	1.75988e-20	0.304899	0.256	0.036
chr1-23177602-23178102	LUZP1	ENSG00000169641	protein_coding	chromosome	0	TECs	1.70284e-26	1.85459e-20	0.308864	0.272	0.045
chr11-320632-321132	IFITM3	ENSG00000142089	protein_coding	chromosome	0	TECs	1.76786e-26	1.92541e-20	0.275063	0.21	0.02
chr11-120169025-120169525	TRIM29	ENSG00000137699	protein_coding	chromosome	0	TECs	1.93423e-26	2.1066e-20	0.290618	0.248	0.038
chr11-111735112-111735612	PPP2R1B	ENSG00000137713	protein_coding	chromosome	0	TECs	1.99241e-26	2.16997e-20	0.286198	0.225	0.024
chr3-69739101-69739601	MITF	ENSG00000187098	protein_coding	chromosome	0	TECs	2.00001e-26	2.17824e-20	0.334805	0.325	0.067
chr3-152834767-152835267	P2RY1	ENSG00000169860	protein_coding	chromosome	0	TECs	2.20431e-26	2.40075e-20	0.284151	0.235	0.033
chr15-77993977-77994477	TBC1D2B	ENSG00000167202	protein_coding	chromosome	0	TECs	2.21995e-26	2.41778e-20	0.281912	0.212	0.017
chr11-117098774-117099274	SIK3	ENSG00000160584	protein_coding	chromosome	336	TECs	2.35806e-26	2.5682e-20	0.334331	0.332	0.072
chr20-8131867-8132367	PLCB1	ENSG00000182621	protein_coding	chromosome	0	TECs	2.44293e-26	2.66063e-20	0.312199	0.324	0.081
chr3-37860338-37860838	CTDSPL	ENSG00000144677	protein_coding	chromosome	1121	TECs	2.52694e-26	2.75213e-20	0.373984	0.424	0.11
chr5-111680898-111681398	NREP	ENSG00000134986	protein_coding	chromosome	0	TECs	2.59506e-26	2.82631e-20	0.25061	0.181	0.012
chr16-53504081-53504581	AKTIP	ENSG00000166971	protein_coding	chromosome	0	TECs	2.64515e-26	2.88087e-20	0.26901	0.206	0.02
chr1-234724678-234725178	AL360294.1	ENSG00000279261	protein_coding	chromosome	32442	TECs	2.64919e-26	2.88527e-20	0.340035	0.332	0.068
chr15-75029496-75029996	PPCDC	ENSG00000138621	protein_coding	chromosome	0	TECs	2.84185e-26	3.0951e-20	0.289172	0.249	0.04
chr5-173331921-173332421	STC2	ENSG00000113739	protein_coding	chromosome	2417	TECs	3.21151e-26	3.4977e-20	0.269452	0.21	0.023
chr11-95150267-95150767	SESN3	ENSG00000149212	protein_coding	chromosome	14745	TECs	3.26064e-26	3.55121e-20	0.265543	0.207	0.023
chr12-10723153-10723653	YBX3	ENSG00000060138	protein_coding	chromosome	0	TECs	4.38993e-26	4.78113e-20	0.302328	0.251	0.034
chr9-129142916-129143416	PTPA	ENSG00000119383	protein_coding	chromosome	0	TECs	4.43193e-26	4.82687e-20	0.25645	0.206	0.027
chr14-100375364-100375864	WARS	ENSG00000140105	protein_coding	chromosome	0	TECs	4.45825e-26	4.85554e-20	0.298625	0.256	0.039
chr17-78359316-78359816	SOCS3	ENSG00000184557	protein_coding	chromosome	0	TECs	4.599e-26	5.00883e-20	0.296573	0.256	0.041
chr7-63900001-63900501	AC079355.1	ENSG00000275217	protein_coding	chromosome	134906	TECs	4.62057e-26	5.03233e-20	0.309567	0.28	0.05
chr2-136025472-136025972	DARS	ENSG00000115866	protein_coding	chromosome	39371	TECs	5.16327e-26	5.62339e-20	0.275743	0.215	0.023
chr19-37692041-37692541	CTD-2528L19.4	ENSG00000267552	protein_coding	chromosome	0	TECs	5.26049e-26	5.72927e-20	0.295353	0.254	0.04
chr15-31338878-31339378	KLF13	ENSG00000169926	protein_coding	chromosome	0	TECs	5.31877e-26	5.79275e-20	0.272479	0.227	0.034
chr10-70478190-70478690	PALD1	ENSG00000107719	protein_coding	chromosome	130	TECs	6.18419e-26	6.73529e-20	0.256955	0.207	0.028
chr3-134364055-134364555	AMOTL2	ENSG00000114019	protein_coding	chromosome	0	TECs	6.30503e-26	6.8669e-20	0.31161	0.267	0.04
chr3-196650825-196651325	PIGX	ENSG00000163964	protein_coding	chromosome	0	TECs	6.37934e-26	6.94783e-20	0.265076	0.202	0.02
chr2-48111430-48111930	FOXN2	ENSG00000170802	protein_coding	chromosome	202706	TECs	6.43314e-26	7.00642e-20	0.350654	0.346	0.072
chr4-88456641-88457141	HERC5	ENSG00000138646	protein_coding	chromosome	0	TECs	6.85919e-26	7.47044e-20	0.355549	0.489	0.168
chr5-141681403-141681903	ARAP3	ENSG00000120318	protein_coding	chromosome	0	TECs	7.17202e-26	7.81114e-20	0.255129	0.196	0.021
chr3-187737723-187738223	BCL6	ENSG00000113916	protein_coding	chromosome	0	TECs	7.96789e-26	8.67794e-20	0.311497	0.275	0.046
chr1-81802769-81803269	ADGRL2	ENSG00000117114	protein_coding	chromosome	0	TECs	8.04316e-26	8.75992e-20	0.267259	0.206	0.021
chr4-140150846-140151346	MAML3	ENSG00000196782	protein_coding	chromosome	0	TECs	8.39215e-26	9.14001e-20	0.355998	0.38	0.092
chr19-48782335-48782835	BCAT2	ENSG00000105552	protein_coding	chromosome	12226	TECs	8.64267e-26	9.41286e-20	0.273742	0.217	0.026
chr14-58151991-58152491	C14orf37	ENSG00000139971	protein_coding	chromosome	0	TECs	9.00042e-26	9.80248e-20	0.320668	0.288	0.049
chr10-21497095-21497595	CASC10	ENSG00000204682	protein_coding	chromosome	0	TECs	9.06299e-26	9.87063e-20	0.261724	0.212	0.029
chr21-26842856-26843356	ADAMTS1	ENSG00000154734	protein_coding	chromosome	0	TECs	9.27641e-26	1.01031e-19	0.296755	0.236	0.026
chr5-140043126-140043626	NRG2	ENSG00000158458	protein_coding	chromosome	0	TECs	9.33272e-26	1.01644e-19	0.292339	0.239	0.031
chr11-6606818-6607318	TAF10	ENSG00000166337	protein_coding	chromosome	0	TECs	9.42062e-26	1.02601e-19	0.32301	0.298	0.055
chr5-98773282-98773782	RGMB	ENSG00000174136	protein_coding	chromosome	0	TECs	9.99435e-26	1.0885e-19	0.378579	0.46	0.131
chr20-40688861-40689361	MAFB	ENSG00000204103	protein_coding	chromosome	0	TECs	1.03899e-25	1.13157e-19	0.346645	0.364	0.087
chr15-73951104-73951604	LOXL1	ENSG00000129038	protein_coding	chromosome	0	TECs	1.05706e-25	1.15126e-19	0.297083	0.248	0.034
chr16-81730350-81730850	PLCG2	ENSG00000197943	protein_coding	chromosome	8246	TECs	1.08542e-25	1.18214e-19	0.330448	0.327	0.071
chr18-13610918-13611418	LDLRAD4	ENSG00000168675	protein_coding	chromosome	0	TECs	1.13592e-25	1.23714e-19	0.301668	0.256	0.038
chr2-62411728-62412228	TMEM17	ENSG00000186889	protein_coding	chromosome	87992	TECs	1.26957e-25	1.38271e-19	0.260241	0.204	0.024
chr15-78811341-78811841	MORF4L1	ENSG00000185787	protein_coding	chromosome	0	TECs	1.32673e-25	1.44497e-19	0.274656	0.217	0.025
chr3-190120710-190121210	P3H2	ENSG00000090530	protein_coding	chromosome	0	TECs	1.50542e-25	1.63957e-19	0.297522	0.257	0.041
chr4-127632669-127633169	INTU	ENSG00000164066	protein_coding	chromosome	0	TECs	1.53385e-25	1.67054e-19	0.319772	0.277	0.042
chr3-52052776-52053276	DUSP7	ENSG00000164086	protein_coding	chromosome	0	TECs	1.53519e-25	1.672e-19	0.256758	0.218	0.037
chr13-23979457-23979957	SPATA13	ENSG00000182957	protein_coding	chromosome	0	TECs	1.55414e-25	1.69264e-19	0.284629	0.228	0.027
chr20-51456410-51456910	NFATC2	ENSG00000101096	protein_coding	chromosome	0	TECs	1.64237e-25	1.78873e-19	0.288265	0.23	0.026
chr17-15651582-15652082	TRIM16	ENSG00000221926	protein_coding	chromosome	0	TECs	1.65028e-25	1.79734e-19	0.32702	0.29	0.047
chr6-4358608-4359108	ECI2	ENSG00000198721	protein_coding	chromosome	223010	TECs	1.71357e-25	1.86627e-19	0.258593	0.204	0.025
chr2-221572155-221572655	EPHA4	ENSG00000116106	protein_coding	chromosome	0	TECs	1.89121e-25	2.05974e-19	0.339405	0.401	0.118
chr2-65432492-65432992	SPRED2	ENSG00000198369	protein_coding	chromosome	0	TECs	1.98637e-25	2.16338e-19	0.345604	0.388	0.105
chr7-104944976-104945476	LHFPL3	ENSG00000187416	protein_coding	chromosome	37743	TECs	2.02381e-25	2.20416e-19	0.353329	0.547	0.211
chr5-112419534-112420034	EPB41L4A	ENSG00000129595	protein_coding	chromosome	217	TECs	2.10718e-25	2.29496e-19	0.260437	0.197	0.019
chr19-43668542-43669042	PLAUR	ENSG00000011422	protein_coding	chromosome	0	TECs	2.13506e-25	2.32533e-19	0.359979	0.545	0.205
chr2-231614117-231614617	C2orf57	ENSG00000177673	protein_coding	chromosome	19833	TECs	2.18434e-25	2.37899e-19	0.34332	0.345	0.075
chr4-113468203-113468703	CAMK2D	ENSG00000145349	protein_coding	chromosome	0	TECs	2.46232e-25	2.68175e-19	0.258363	0.202	0.024
chr6-29752971-29753471	HLA-F	ENSG00000204642	protein_coding	chromosome	14442	TECs	2.59518e-25	2.82644e-19	0.338305	0.356	0.087
chr9-70418817-70419317	KLF9	ENSG00000119138	protein_coding	chromosome	4192	TECs	2.9637e-25	3.22781e-19	0.364262	0.477	0.154
chr1-156123605-156124105	LMNA	ENSG00000160789	protein_coding	chromosome	0	TECs	2.99412e-25	3.26094e-19	0.331635	0.307	0.056
chr16-53130320-53130820	CHD9	ENSG00000177200	protein_coding	chromosome	0	TECs	3.28169e-25	3.57414e-19	0.352839	0.547	0.211
chr1-40875650-40876150	CITED4	ENSG00000179862	protein_coding	chromosome	13283	TECs	3.41019e-25	3.71409e-19	0.26112	0.217	0.033
chr19-10269442-10269942	ICAM1	ENSG00000090339	protein_coding	chromosome	892	TECs	3.57663e-25	3.89536e-19	0.333316	0.317	0.062
chr2-9206491-9206991	ASAP2	ENSG00000151693	protein_coding	chromosome	0	TECs	3.76982e-25	4.10577e-19	0.321689	0.283	0.045
chr6-152381128-152381628	SYNE1	ENSG00000131018	protein_coding	chromosome	0	TECs	4.24733e-25	4.62583e-19	0.271452	0.209	0.021
chr18-58043981-58044481	NEDD4L	ENSG00000049759	protein_coding	chromosome	0	TECs	4.40855e-25	4.80142e-19	0.341319	0.343	0.076
chr12-7970568-7971068	SLC2A3	ENSG00000059804	protein_coding	chromosome	34292	TECs	4.50685e-25	4.90847e-19	0.327313	0.335	0.079
chr2-47034223-47034723	TTC7A	ENSG00000068724	protein_coding	chromosome	0	TECs	4.65334e-25	5.06801e-19	0.32739	0.32	0.068
chr7-63900541-63901041	AC079355.1	ENSG00000275217	protein_coding	chromosome	135446	TECs	4.72365e-25	5.14459e-19	0.361051	0.392	0.097
chr3-120417172-120417672	FSTL1	ENSG00000163430	protein_coding	chromosome	chr3-120392293-120451253	TECs	4.8679e-25	5.3017e-19	0.348697	0.369	0.089
								NA	NA	NA	NA
chr4-74098999-74099499	CXCL2	ENSG00000081041	protein_coding	chromosome	0	TECs	4.98206e-25	5.42603e-19	0.332267	0.32	0.065
chr17-44095831-44096331	HDAC5	ENSG00000108840	protein_coding	chromosome	0	TECs	5.00038e-25	5.44599e-19	0.286421	0.248	0.041
chr1-65001133-65001633	JAK1	ENSG00000162434	protein_coding	chromosome	34628	TECs	5.4592e-25	5.94569e-19	0.271099	0.231	0.038
chr2-183038258-183038758	NCKAP1	ENSG00000061676	protein_coding	chromosome	0	TECs	5.54593e-25	6.04015e-19	0.362603	0.414	0.111
chr19-3154948-3155448	GNA15	ENSG00000060558	protein_coding	chromosome	0	TECs	5.63406e-25	6.13613e-19	0.300524	0.27	0.049
chr14-92726081-92726581	LGMN	ENSG00000100600	protein_coding	chromosome	0	TECs	6.7841e-25	7.38866e-19	0.256137	0.207	0.029
chr8-38527898-38528398	C8orf86	ENSG00000196166	protein_coding	chromosome	0	TECs	6.96465e-25	7.58529e-19	0.295615	0.249	0.036
chr6-2988374-2988874	NQO2	ENSG00000124588	protein_coding	chromosome	0	TECs	7.94631e-25	8.65444e-19	0.351195	0.385	0.099
chr16-56932585-56933085	HERPUD1	ENSG00000051108	protein_coding	chromosome	0	TECs	8.04943e-25	8.76674e-19	0.316168	0.306	0.065
chr16-29290775-29291275	NPIPB11	ENSG00000254206	protein_coding	chromosome	90078	TECs	8.09227e-25	8.81341e-19	0.281265	0.238	0.037
chr16-89923022-89923522	TUBB3	ENSG00000258947	protein_coding	chromosome	0	TECs	8.09905e-25	8.82078e-19	0.269868	0.227	0.035
chr22-29310975-29311475	GAS2L1	ENSG00000185340	protein_coding	chromosome	0	TECs	8.8585e-25	9.64791e-19	0.317689	0.296	0.057
chr6-32196304-32196804	NOTCH4	ENSG00000204301	protein_coding	chromosome	0	TECs	9.27655e-25	1.01032e-18	0.319673	0.294	0.055
chr19-12091979-12092479	ZNF788	ENSG00000214189	protein_coding	chromosome	0	TECs	9.58892e-25	1.04434e-18	0.266277	0.212	0.026
chr12-114684233-114684733	TBX3	ENSG00000135111	protein_coding	chromosome	68	TECs	9.59822e-25	1.04536e-18	0.337321	0.306	0.052
chr12-114684233-114684733	TBX3	ENSG00000135111	protein_coding	chromosome	68	TECs	9.59822e-25	1.04536e-18	0.337321	0.306	0.052
chr5-112420203-112420703	EPB41L4A	ENSG00000129595	protein_coding	chromosome	886	TECs	9.70145e-25	1.0566e-18	0.284356	0.228	0.028
chr11-119339868-119340368	MFRP	ENSG00000235718	protein_coding	chromosome	0	TECs	9.74291e-25	1.06111e-18	0.251482	0.199	0.025
chr11-15649995-15650495	SOX6	ENSG00000110693	protein_coding	chromosome	chr11-15966449-16739591	TECs	1.0934e-24	1.19084e-18	0.343089	0.338	0.071
								NA	NA	NA	NA
chr7-50793327-50793827	GRB10	ENSG00000106070	protein_coding	chromosome	0	TECs	1.16715e-24	1.27116e-18	0.324015	0.288	0.047
chr1-220732995-220733495	2023-03-02	ENSG00000117791	protein_coding	chromosome	14729	TECs	1.18095e-24	1.28619e-18	0.294702	0.256	0.042
chr22-36123797-36124297	APOL3	ENSG00000128284	protein_coding	chromosome	16032	TECs	1.34469e-24	1.46453e-18	0.344962	0.361	0.086
chr5-138753859-138754359	CTNNA1	ENSG00000044115	protein_coding	chromosome	0	TECs	1.5443e-24	1.68192e-18	0.272629	0.215	0.025
chr8-79783925-79784425	HEY1	ENSG00000164683	protein_coding	chromosome	16061	TECs	1.59662e-24	1.7389e-18	0.31476	0.28	0.047
chr13-113490656-113491156	TMCO3	ENSG00000150403	protein_coding	chromosome	0	TECs	1.74731e-24	1.90302e-18	0.357159	0.455	0.143
chr3-129015680-129016180	EFCC1	ENSG00000114654	protein_coding	chromosome	0	TECs	2.07852e-24	2.26375e-18	0.250751	0.199	0.026
chr6-113858761-113859261	MARCKS	ENSG00000277443	protein_coding	chromosome	0	TECs	2.14806e-24	2.33948e-18	0.358844	0.392	0.098
chrX-37349055-37349555	RP5-972B16.2	ENSG00000250349	protein_coding	chromosome	0	TECs	2.28516e-24	2.48879e-18	0.289144	0.243	0.036
chr20-6767304-6767804	BMP2	ENSG00000125845	protein_coding	chromosome	0	TECs	2.32271e-24	2.52969e-18	0.273103	0.217	0.026
chr1-183022198-183022698	LAMC1	ENSG00000135862	protein_coding	chromosome	761	TECs	2.42861e-24	2.64503e-18	0.310603	0.252	0.03
chr11-110092920-110093420	ZC3H12C	ENSG00000149289	protein_coding	chromosome	0	TECs	2.49394e-24	2.71619e-18	0.317482	0.316	0.071
chr15-99058895-99059395	SYNM	ENSG00000182253	protein_coding	chromosome	38821	TECs	2.64393e-24	2.87954e-18	0.263361	0.204	0.022
chr14-103123369-103123869	TNFAIP2	ENSG00000185215	protein_coding	chromosome	0	TECs	2.76799e-24	3.01466e-18	0.257464	0.212	0.032
chr17-78883689-78884189	CEP295NL	ENSG00000178404	protein_coding	chromosome	0	TECs	3.33918e-24	3.63675e-18	0.26016	0.197	0.019
chr19-53842104-53842604	NLRP12	ENSG00000142405	protein_coding	chromosome	17709	TECs	3.35548e-24	3.6545e-18	0.274801	0.223	0.03
chr6-37169099-37169599	PIM1	ENSG00000137193	protein_coding	chromosome	603	TECs	3.49594e-24	3.80748e-18	0.306211	0.272	0.047
chr6-131950429-131950929	CTGF	ENSG00000118523	protein_coding	chromosome	0	TECs	3.69165e-24	4.02063e-18	0.275164	0.223	0.03
chr19-48746728-48747228	IZUMO1	ENSG00000182264	protein_coding	chromosome	0	TECs	4.03681e-24	4.39654e-18	0.273111	0.227	0.033
chr20-45833494-45833994	SNX21	ENSG00000124104	protein_coding	chromosome	0	TECs	4.38781e-24	4.77883e-18	0.310992	0.272	0.044
chr9-89661869-89662369	GADD45G	ENSG00000130222	protein_coding	chromosome	55313	TECs	5.35652e-24	5.83386e-18	0.302606	0.254	0.036
chr18-48538734-48539234	CTIF	ENSG00000134030	protein_coding	chromosome	0	TECs	5.40241e-24	5.88384e-18	0.327816	0.319	0.067
chr2-42047592-42048092	PKDCC	ENSG00000162878	protein_coding	chromosome	0	TECs	5.49919e-24	5.98924e-18	0.319906	0.291	0.052
chr5-147453817-147454317	DPYSL3	ENSG00000113657	protein_coding	chromosome	0	TECs	5.56464e-24	6.06053e-18	0.257012	0.212	0.032
chr15-38252528-38253028	SPRED1	ENSG00000166068	protein_coding	chromosome	0	TECs	5.87646e-24	6.40014e-18	0.266277	0.217	0.03
chr16-53518683-53519183	AKTIP	ENSG00000166971	protein_coding	chromosome	14271	TECs	6.12454e-24	6.67033e-18	0.286352	0.259	0.05
chr16-48365694-48366194	SIAH1	ENSG00000196470	protein_coding	chromosome	0	TECs	6.4215e-24	6.99375e-18	0.326816	0.341	0.084
chr19-36127791-36128291	TBCB	ENSG00000105254	protein_coding	chromosome	1843	TECs	6.51219e-24	7.09251e-18	0.351773	0.43	0.13
chr7-151754061-151754561	PRKAG2	ENSG00000106617	protein_coding	chromosome	0	TECs	6.77834e-24	7.38238e-18	0.281081	0.223	0.026
chr12-26938151-26938651	FGFR1OP2	ENSG00000111790	protein_coding	chromosome	0	TECs	7.08034e-24	7.7113e-18	0.351219	0.528	0.199
chr2-20611224-20611724	HS1BP3	ENSG00000118960	protein_coding	chromosome	0	TECs	8.74622e-24	9.52563e-18	0.275697	0.222	0.028
chr18-24397763-24398263	OSBPL1A	ENSG00000141447	protein_coding	chromosome	0	TECs	9.42194e-24	1.02616e-17	0.339391	0.369	0.095
chr19-58098095-58098595	ZSCAN18	ENSG00000121413	protein_coding	chromosome	0	TECs	9.80236e-24	1.06759e-17	0.321921	0.33	0.079
chr2-46296935-46297435	EPAS1	ENSG00000116016	protein_coding	chromosome	0	TECs	1.07399e-23	1.16969e-17	0.353074	0.453	0.145
chr3-40971617-40972117	CTNNB1	ENSG00000168036	protein_coding	chromosome	222719	TECs	1.09257e-23	1.18994e-17	0.297126	0.273	0.054
chr15-37101526-37102026	MEIS2	ENSG00000134138	protein_coding	chromosome	226	TECs	1.09577e-23	1.19341e-17	0.276689	0.22	0.026
chr17-15260628-15261128	PMP22	ENSG00000109099	protein_coding	chromosome	0	TECs	1.11515e-23	1.21452e-17	0.302262	0.261	0.041
chr3-194140739-194141239	HES1	ENSG00000114315	protein_coding	chromosome	2006	TECs	1.14903e-23	1.25142e-17	0.253621	0.197	0.023
chr22-39292510-39293010	RPL3	ENSG00000100316	protein_coding	chromosome	19871	TECs	1.28366e-23	1.39806e-17	0.270678	0.227	0.035
chr6-12290154-12290654	EDN1	ENSG00000078401	protein_coding	chromosome	0	TECs	1.46987e-23	1.60085e-17	0.273185	0.225	0.032
chr1-158999662-159000162	IFI16	ENSG00000163565	protein_coding	chromosome	0	TECs	1.47128e-23	1.60239e-17	0.281082	0.227	0.028
chr1-228902938-228903438	RHOU	ENSG00000116574	protein_coding	chromosome	156268	TECs	1.5038e-23	1.63781e-17	0.276671	0.217	0.024
chr14-103260459-103260959	EIF5	ENSG00000100664	protein_coding	chromosome	72584	TECs	1.58798e-23	1.72949e-17	0.255894	0.191	0.016
chr14-24398776-24399276	NYNRIN	ENSG00000205978	protein_coding	chromosome	0	TECs	1.91786e-23	2.08877e-17	0.254689	0.191	0.017
chr2-71276284-71276784	ZNF638	ENSG00000075292	protein_coding	chromosome	0	TECs	1.93263e-23	2.10485e-17	0.333843	0.354	0.089
chr2-66433366-66433866	MEIS1	ENSG00000143995	protein_coding	chromosome	0	TECs	1.9659e-23	2.14109e-17	0.266519	0.215	0.029
chr1-145891916-145892416	ITGA10	ENSG00000143127	protein_coding	chromosome	0	TECs	1.99336e-23	2.171e-17	0.338642	0.327	0.066
chr12-118103763-118104263	VSIG10	ENSG00000176834	protein_coding	chromosome	0	TECs	2.09864e-23	2.28566e-17	0.312028	0.28	0.049
chr11-46238121-46238621	CREB3L1	ENSG00000157613	protein_coding	chromosome	39039	TECs	2.30577e-23	2.51125e-17	0.267595	0.225	0.035
chr17-10729510-10730010	TMEM220	ENSG00000187824	protein_coding	chromosome	0	TECs	2.7311e-23	2.97448e-17	0.294969	0.256	0.042
chr15-64841196-64841696	PLEKHO2	ENSG00000241839	protein_coding	chromosome	186	TECs	2.73836e-23	2.98238e-17	0.348701	0.443	0.142
chr10-126041862-126042362	ADAM12	ENSG00000148848	protein_coding	chromosome	0	TECs	2.87353e-23	3.1296e-17	0.329937	0.364	0.098
chr10-17229026-17229526	VIM	ENSG00000026025	protein_coding	chromosome	0	TECs	3.02765e-23	3.29745e-17	0.304849	0.333	0.093
chr11-67583495-67583995	GSTP1	ENSG00000084207	protein_coding	chromosome	0	TECs	3.05301e-23	3.32508e-17	0.315766	0.327	0.081
chr10-44978693-44979193	C10orf10	ENSG00000165507	protein_coding	chromosome	0	TECs	3.1961e-23	3.48092e-17	0.306109	0.278	0.051
chr1-212950239-212950739	VASH2	ENSG00000143494	protein_coding	chromosome	0	TECs	3.59442e-23	3.91473e-17	0.270386	0.225	0.034
chr7-100827326-100827826	SLC12A9	ENSG00000146828	protein_coding	chromosome	0	TECs	3.89553e-23	4.24268e-17	0.272716	0.223	0.031
chr6-167682964-167683464	AFDN	ENSG00000130396	protein_coding	chromosome	143457	TECs	3.91696e-23	4.26602e-17	0.257066	0.196	0.019
chr12-10749962-10750462	YBX3	ENSG00000060138	protein_coding	chromosome	26649	TECs	4.46449e-23	4.86233e-17	0.290637	0.246	0.037
chr12-32399222-32399722	FGD4	ENSG00000139132	protein_coding	chromosome	0	TECs	4.82365e-23	5.2535e-17	0.328336	0.307	0.059
chr20-41329460-41329960	LPIN3	ENSG00000132793	protein_coding	chromosome	10959	TECs	5.27025e-23	5.7399e-17	0.284512	0.235	0.032
chr7-95608642-95609142	PDK4	ENSG00000004799	protein_coding	chromosome	12150	TECs	5.57648e-23	6.07343e-17	0.330121	0.322	0.068
chr7-95608642-95609142	PDK4	ENSG00000004799	protein_coding	chromosome	12150	TECs	5.57648e-23	6.07343e-17	0.330121	0.322	0.068
chr3-139389535-139390035	COPB2	ENSG00000184432	protein_coding	chromosome	0	TECs	6.08967e-23	6.63234e-17	0.352038	0.51	0.186
chr11-6320279-6320779	PRKCDBP	ENSG00000170955	protein_coding	chromosome	0	TECs	6.1701e-23	6.71995e-17	0.266095	0.217	0.03
chr2-31233754-31234254	CAPN14	ENSG00000214711	protein_coding	chromosome	0	TECs	6.20702e-23	6.76015e-17	0.326617	0.317	0.067
chr1-16155874-16156374	EPHA2	ENSG00000142627	protein_coding	chromosome	0	TECs	7.56431e-23	8.23839e-17	0.250626	0.196	0.023
chr12-106139317-106139817	NUAK1	ENSG00000074590	protein_coding	chromosome	0	TECs	8.79824e-23	9.58228e-17	0.288043	0.235	0.03
chr2-190343339-190343839	INPP1	ENSG00000151689	protein_coding	chromosome	0	TECs	9.28945e-23	1.01173e-16	0.315225	0.306	0.066
chr1-48471997-48472497	SPATA6	ENSG00000132122	protein_coding	chromosome	0	TECs	9.52702e-23	1.0376e-16	0.353227	0.422	0.123
chr16-19555294-19555794	C16orf62	ENSG00000103544	protein_coding	chromosome	0	TECs	9.83282e-23	1.07091e-16	0.331697	0.553	0.233
chr7-157568819-157569319	PTPRN2	ENSG00000155093	protein_coding	chromosome	0	TECs	9.9859e-23	1.08758e-16	0.256419	0.21	0.031
chr7-80134396-80134896	GNAI1	ENSG00000127955	protein_coding	chromosome	0	TECs	1.08462e-22	1.18127e-16	0.302767	0.269	0.046
chr2-126657783-126658283	GYPC	ENSG00000136732	protein_coding	chromosome	0	TECs	1.09701e-22	1.19476e-16	0.306302	0.29	0.06
chr15-89776439-89776939	MESP2	ENSG00000188095	protein_coding	chromosome	0	TECs	1.11219e-22	1.2113e-16	0.268754	0.218	0.03
chr18-48410175-48410675	ZBTB7C	ENSG00000184828	protein_coding	chromosome	0	TECs	1.1517e-22	1.25433e-16	0.318761	0.307	0.065
chr10-11611421-11611921	USP6NL	ENSG00000148429	protein_coding	chromosome	0	TECs	1.165e-22	1.26882e-16	0.348437	0.366	0.087
chr7-143882682-143883182	TCAF1	ENSG00000198420	protein_coding	chromosome	0	TECs	1.27607e-22	1.38978e-16	0.255145	0.199	0.023
chr19-8592431-8592931	ADAMTS10	ENSG00000142303	protein_coding	chromosome	0	TECs	1.32445e-22	1.44248e-16	0.303887	0.299	0.068
chr6-26571627-26572127	ABT1	ENSG00000146109	protein_coding	chromosome	24824	TECs	1.38229e-22	1.50547e-16	0.278594	0.243	0.042
chr8-85463127-85463627	CA2	ENSG00000104267	protein_coding	chromosome	224	TECs	1.43497e-22	1.56285e-16	0.332067	0.345	0.083
chr1-201714553-201715053	NAV1	ENSG00000134369	protein_coding	chromosome	0	TECs	1.48154e-22	1.61356e-16	0.253289	0.196	0.022
chr8-85464003-85464503	CA2	ENSG00000104267	protein_coding	chromosome	0	TECs	1.51844e-22	1.65375e-16	0.273208	0.236	0.041
chr5-78648611-78649111	LHFPL2	ENSG00000145685	protein_coding	chromosome	0	TECs	1.62168e-22	1.7662e-16	0.31964	0.282	0.045
chr1-113390064-113390564	MAGI3	ENSG00000081026	protein_coding	chromosome	184	TECs	1.68923e-22	1.83977e-16	0.354124	0.516	0.189
chr3-8444296-8444796	LMCD1	ENSG00000071282	protein_coding	chromosome	56910	TECs	1.77362e-22	1.93167e-16	0.324809	0.288	0.047
chr17-47253633-47254133	RP11-290H9.2	ENSG00000259753	protein_coding	chromosome	0	TECs	1.81006e-22	1.97136e-16	0.280823	0.249	0.046
chr8-125429129-125429629	TRIB1	ENSG00000173334	protein_coding	chromosome	691	TECs	1.93451e-22	2.1069e-16	0.33716	0.354	0.086
chr17-31596553-31597053	RAB11FIP4	ENSG00000131242	protein_coding	chromosome	chr17-31391624-31538217	TECs	2.01066e-22	2.18983e-16	0.265974	0.215	0.029
								NA	NA	NA	NA
chr15-55992889-55993389	NEDD4	ENSG00000069869	protein_coding	chromosome	0	TECs	2.18382e-22	2.37843e-16	0.269107	0.23	0.038
chr2-55419676-55420176	CCDC88A	ENSG00000115355	protein_coding	chromosome	0	TECs	2.37539e-22	2.58707e-16	0.349477	0.447	0.143
chr1-109397799-109398299	SORT1	ENSG00000134243	protein_coding	chromosome	0	TECs	2.42553e-22	2.64168e-16	0.326252	0.304	0.058
chr3-50321796-50322296	TUSC2	ENSG00000114383	protein_coding	chromosome	0	TECs	2.569e-22	2.79794e-16	0.278693	0.246	0.045
chr14-88385397-88385897	SPATA7	ENSG00000042317	protein_coding	chromosome	0	TECs	2.58259e-22	2.81273e-16	0.33881	0.362	0.091
chr17-8630735-8631235	MYH10	ENSG00000133026	protein_coding	chromosome	0	TECs	2.75059e-22	2.9957e-16	0.34837	0.414	0.121
chr16-15672776-15673276	NDE1	ENSG00000072864	protein_coding	chromosome	chr16-15643267-15726353	TECs	2.86224e-22	3.11731e-16	0.272033	0.243	0.046
								NA	NA	NA	NA
chr6-116616122-116616622	RSPH4A	ENSG00000111834	protein_coding	chromosome	0	TECs	3.03522e-22	3.3057e-16	0.326543	0.325	0.073
chr7-91264696-91265196	FZD1	ENSG00000157240	protein_coding	chromosome	0	TECs	3.06494e-22	3.33807e-16	0.28378	0.238	0.035
chr7-92717896-92718396	CDK6	ENSG00000105810	protein_coding	chromosome	0	TECs	3.09926e-22	3.37545e-16	0.289408	0.252	0.043
chr14-77033280-77033780	IRF2BPL	ENSG00000119669	protein_coding	chromosome	4580	TECs	3.1008e-22	3.37712e-16	0.330576	0.369	0.101
chr12-7188437-7188937	PEX5	ENSG00000139197	protein_coding	chromosome	0	TECs	3.10789e-22	3.38485e-16	0.279545	0.23	0.032
chr11-114059231-114059731	ZBTB16	ENSG00000109906	protein_coding	chromosome	0	TECs	3.20158e-22	3.48688e-16	0.280217	0.259	0.053
chr11-126416447-126416947	ST3GAL4	ENSG00000110080	protein_coding	chromosome	0	TECs	3.21632e-22	3.50294e-16	0.26699	0.231	0.041
chr11-18706218-18706718	IGSF22	ENSG00000179057	protein_coding	chromosome	0	TECs	3.46191e-22	3.77041e-16	0.262322	0.21	0.028
chrX-65601503-65602003	MSN	ENSG00000147065	protein_coding	chromosome	0	TECs	3.56889e-22	3.88693e-16	0.27643	0.252	0.051
chr19-24086881-24087381	ZNF254	ENSG00000213096	protein_coding	chromosome	0	TECs	3.59671e-22	3.91723e-16	0.28892	0.286	0.069
chr8-28889943-28890443	HMBOX1	ENSG00000147421	protein_coding	chromosome	0	TECs	3.67565e-22	4.0032e-16	0.32928	0.581	0.255
chr15-90249316-90249816	RP11-697E2.6	ENSG00000261147	protein_coding	chromosome	0	TECs	4.15388e-22	4.52404e-16	0.304881	0.282	0.055
chr11-9265154-9265654	DENND5A	ENSG00000184014	protein_coding	chromosome	0	TECs	4.78501e-22	5.21142e-16	0.315953	0.309	0.068
chr19-15223227-15223727	EPHX3	ENSG00000105131	protein_coding	chromosome	3191	TECs	4.84541e-22	5.2772e-16	0.3163	0.296	0.058
chr19-15223227-15223727	EPHX3	ENSG00000105131	protein_coding	chromosome	3191	TECs	4.84541e-22	5.2772e-16	0.3163	0.296	0.058
chr17-78592330-78592830	DNAH17	ENSG00000187775	protein_coding	chromosome	14935	TECs	5.14941e-22	5.60829e-16	0.274599	0.243	0.045
chr18-48901855-48902355	SMAD7	ENSG00000101665	protein_coding	chromosome	17497	TECs	6.09407e-22	6.63713e-16	0.275583	0.218	0.026
chr4-74157811-74158311	MTHFD2L	ENSG00000163738	protein_coding	chromosome	0	TECs	6.44991e-22	7.02468e-16	0.348619	0.477	0.166
chr11-57761551-57762051	CTNND1	ENSG00000198561	protein_coding	chromosome	0	TECs	6.67818e-22	7.2733e-16	0.274071	0.233	0.038
chr14-35341548-35342048	PSMA6	ENSG00000100902	protein_coding	chromosome	24054	TECs	6.69166e-22	7.28798e-16	0.320638	0.306	0.062
chr3-172153224-172153724	FNDC3B	ENSG00000075420	protein_coding	chromosome	0	TECs	6.87247e-22	7.48491e-16	0.263144	0.218	0.033
chr9-86947646-86948146	GAS1	ENSG00000180447	protein_coding	chromosome	456	TECs	7.35191e-22	8.00707e-16	0.290597	0.265	0.052
chr2-111897795-111898295	MERTK	ENSG00000153208	protein_coding	chromosome	183	TECs	7.92111e-22	8.627e-16	0.298207	0.272	0.052
chr11-65637769-65638269	SIPA1	ENSG00000213445	protein_coding	chromosome	0	TECs	8.69372e-22	9.46845e-16	0.321517	0.345	0.09
chr11-44950609-44951109	TP53I11	ENSG00000175274	protein_coding	chromosome	0	TECs	8.82476e-22	9.61117e-16	0.296226	0.28	0.059
chr16-75517161-75517661	RP11-77K12.7	ENSG00000260092	protein_coding	chromosome	10870	TECs	8.83635e-22	9.6238e-16	0.339058	0.466	0.165
chr21-41420221-41420721	MX1	ENSG00000157601	protein_coding	chromosome	0	TECs	8.95528e-22	9.75332e-16	0.307934	0.293	0.061
chr17-1714583-1715083	WDR81	ENSG00000167716	protein_coding	chromosome	1439	TECs	9.03884e-22	9.84433e-16	0.275629	0.225	0.031
chr6-166627754-166628254	RPS6KA2	ENSG00000071242	protein_coding	chromosome	0	TECs	9.19343e-22	1.00127e-15	0.331424	0.338	0.079
chr18-26656819-26657319	KCTD1	ENSG00000134504	protein_coding	chromosome	0	TECs	9.44596e-22	1.02877e-15	0.256114	0.201	0.024
chr15-78507244-78507744	HYKK	ENSG00000188266	protein_coding	chromosome	0	TECs	1.00699e-21	1.09672e-15	0.35201	0.388	0.1
chr9-134456092-134456592	RXRA	ENSG00000186350	protein_coding	chromosome	15506	TECs	1.05149e-21	1.1452e-15	0.293116	0.273	0.056
chr10-24383648-24384148	KIAA1217	ENSG00000120549	protein_coding	chromosome	0	TECs	1.06772e-21	1.16287e-15	0.278907	0.228	0.031
chr1-183023059-183023559	LAMC1	ENSG00000135862	protein_coding	chromosome	0	TECs	1.09118e-21	1.18841e-15	0.251785	0.202	0.028
chr16-14285822-14286322	MKL2	ENSG00000186260	protein_coding	chromosome	19048	TECs	1.10615e-21	1.20472e-15	0.321735	0.403	0.132
chr11-12377849-12378349	PARVA	ENSG00000197702	protein_coding	chromosome	0	TECs	1.11899e-21	1.21871e-15	0.291624	0.246	0.037
chr14-92748405-92748905	LGMN	ENSG00000100600	protein_coding	chromosome	0	TECs	1.14398e-21	1.24593e-15	0.329239	0.34	0.081
chr15-44426863-44427363	CTDSPL2	ENSG00000137770	protein_coding	chromosome	0	TECs	1.15652e-21	1.25958e-15	0.347784	0.482	0.17
chr3-193240965-193241465	HRASLS	ENSG00000127252	protein_coding	chromosome	0	TECs	1.16618e-21	1.2701e-15	0.281086	0.239	0.038
chr7-13990320-13990820	ETV1	ENSG00000006468	protein_coding	chromosome	0	TECs	1.1904e-21	1.29648e-15	0.301826	0.264	0.043
chr3-52216970-52217470	ALAS1	ENSG00000023330	protein_coding	chromosome	2642	TECs	1.23766e-21	1.34795e-15	0.276017	0.243	0.044
chr15-66803085-66803585	SMAD6	ENSG00000137834	protein_coding	chromosome	20236	TECs	1.24398e-21	1.35483e-15	0.265076	0.202	0.02
chr20-38165144-38165644	TGM2	ENSG00000198959	protein_coding	chromosome	0	TECs	1.46349e-21	1.5939e-15	0.270313	0.239	0.045
chr1-156161259-156161759	SEMA4A	ENSG00000196189	protein_coding	chromosome	0	TECs	1.66276e-21	1.81094e-15	0.263991	0.22	0.034
chr5-177447708-177448208	PRR7	ENSG00000131188	protein_coding	chromosome	0	TECs	1.82565e-21	1.98835e-15	0.253095	0.201	0.026
chr2-74503120-74503620	LBX2	ENSG00000179528	protein_coding	chromosome	0	TECs	2.02633e-21	2.20691e-15	0.269759	0.238	0.044
chr22-38176091-38176591	PLA2G6	ENSG00000184381	protein_coding	chromosome	0	TECs	2.08159e-21	2.26709e-15	0.281889	0.244	0.041
chr22-46754320-46754820	TBC1D22A	ENSG00000054611	protein_coding	chromosome	7796	TECs	2.08837e-21	2.27447e-15	0.310669	0.273	0.045
chr3-9946321-9946821	PRRT3	ENSG00000163704	protein_coding	chromosome	0	TECs	2.08961e-21	2.27583e-15	0.312452	0.319	0.077
chr10-79084110-79084610	ZMIZ1	ENSG00000108175	protein_coding	chromosome	0	TECs	2.14828e-21	2.33972e-15	0.252714	0.21	0.033
chr15-22980177-22980677	CYFIP1	ENSG00000273749	protein_coding	chromosome	0	TECs	2.16819e-21	2.36141e-15	0.316656	0.283	0.048
chr12-47758939-47759439	SLC48A1	ENSG00000211584	protein_coding	chromosome	0	TECs	2.20884e-21	2.40568e-15	0.346072	0.372	0.093
chr6-30496508-30497008	HLA-E	ENSG00000204592	protein_coding	chromosome	2302	TECs	2.36364e-21	2.57427e-15	0.252268	0.206	0.03
chr20-36863608-36864108	SOGA1	ENSG00000149639	protein_coding	chromosome	0	TECs	2.44042e-21	2.6579e-15	0.319795	0.327	0.078
chr11-10293345-10293845	SBF2	ENSG00000133812	protein_coding	chromosome	0	TECs	2.4581e-21	2.67715e-15	0.294791	0.256	0.042
chr6-43702752-43703252	MRPS18A	ENSG00000096080	protein_coding	chromosome	14960	TECs	2.60909e-21	2.8416e-15	0.285967	0.249	0.042
chr11-76445575-76446075	EMSY	ENSG00000158636	protein_coding	chromosome	0	TECs	2.67184e-21	2.90994e-15	0.322498	0.314	0.067
chr1-65066626-65067126	AK4	ENSG00000162433	protein_coding	chromosome	80422	TECs	2.77983e-21	3.02756e-15	0.333153	0.374	0.103
chr14-20681741-20682241	RNASE4	ENSG00000258818	protein_coding	chromosome	1858	TECs	2.97168e-21	3.23649e-15	0.306614	0.303	0.069
chr15-82046855-82047355	MEX3B	ENSG00000183496	protein_coding	chromosome	713	TECs	3.42099e-21	3.72585e-15	0.334076	0.406	0.126
chr5-72955194-72955694	FCHO2	ENSG00000157107	protein_coding	chromosome	286	TECs	3.59797e-21	3.9186e-15	0.272086	0.239	0.044
chr2-234951568-234952068	SH3BP4	ENSG00000130147	protein_coding	chromosome	0	TECs	3.82083e-21	4.16132e-15	0.270139	0.22	0.03
chr18-62450936-62451436	TNFRSF11A	ENSG00000141655	protein_coding	chromosome	59643	TECs	3.94029e-21	4.29143e-15	0.272013	0.233	0.039
chr11-35943755-35944255	LDLRAD3	ENSG00000179241	protein_coding	chromosome	0	TECs	4.0211e-21	4.37943e-15	0.291522	0.269	0.054
chr19-22634000-22634500	ZNF492	ENSG00000229676	protein_coding	chromosome	0	TECs	4.43579e-21	4.83108e-15	0.28816	0.264	0.052
chr7-2641387-2641887	TTYH3	ENSG00000136295	protein_coding	chromosome	0	TECs	4.50416e-21	4.90554e-15	0.280546	0.236	0.036
chr3-159765074-159765574	SCHIP1	ENSG00000283245	protein_coding	chromosome	0	TECs	4.60333e-21	5.01355e-15	0.299842	0.249	0.034
chr13-30421401-30421901	UBE2L5P	ENSG00000236444	protein_coding	chromosome	586	TECs	4.78832e-21	5.21503e-15	0.291136	0.272	0.056
chr8-17026669-17027169	MICU3	ENSG00000155970	protein_coding	chromosome	68	TECs	5.03764e-21	5.48657e-15	0.259142	0.204	0.024
chr3-194141422-194141922	HES1	ENSG00000114315	protein_coding	chromosome	2689	TECs	5.10851e-21	5.56375e-15	0.337712	0.341	0.077
chr9-75890411-75890911	PCSK5	ENSG00000099139	protein_coding	chromosome	0	TECs	6.0709e-21	6.61191e-15	0.323751	0.345	0.088
chr1-182614689-182615189	RGS16	ENSG00000143333	protein_coding	chromosome	10280	TECs	6.22733e-21	6.78227e-15	0.310732	0.294	0.06
chr3-38029610-38030110	PLCD1	ENSG00000187091	protein_coding	chromosome	0	TECs	6.48997e-21	7.06831e-15	0.281177	0.249	0.045
chr16-19113651-19114151	CTD-2349B8.1	ENSG00000261427	protein_coding	chromosome	0	TECs	6.70521e-21	7.30274e-15	0.292903	0.251	0.039
chr3-8501419-8501919	LMCD1	ENSG00000071282	protein_coding	chromosome	0	TECs	6.78243e-21	7.38684e-15	0.346612	0.469	0.161
chr19-18417498-18417998	SSBP4	ENSG00000130511	protein_coding	chromosome	865	TECs	6.78828e-21	7.39321e-15	0.259922	0.236	0.049
chr6-166342362-166342862	SFT2D1	ENSG00000198818	protein_coding	chromosome	0	TECs	6.87327e-21	7.48577e-15	0.312309	0.33	0.085
chr1-159910326-159910826	TAGLN2	ENSG00000158710	protein_coding	chromosome	7280	TECs	7.2309e-21	7.87527e-15	0.303669	0.351	0.107
chr19-44741843-44742343	BCL3	ENSG00000069399	protein_coding	chromosome	chr19-44747705-44760044	TECs	7.23855e-21	7.88361e-15	0.297751	0.264	0.046
								NA	NA	NA	NA
chr19-40715483-40715983	COQ8B	ENSG00000123815	protein_coding	chromosome	0	TECs	7.29422e-21	7.94424e-15	0.306252	0.273	0.048
chr14-91323911-91324411	CCDC88C	ENSG00000015133	protein_coding	chromosome	0	TECs	7.66033e-21	8.34298e-15	0.312224	0.34	0.093
chr19-1939857-1940357	CSNK1G2	ENSG00000133275	protein_coding	chromosome	791	TECs	7.86765e-21	8.56877e-15	0.269888	0.215	0.027
chr1-247078578-247079078	ZNF670	ENSG00000277462	protein_coding	chromosome	0	TECs	9.28257e-21	1.01098e-14	0.335763	0.362	0.093
chr19-48493263-48493763	LMTK3	ENSG00000142235	protein_coding	chromosome	0	TECs	9.30205e-21	1.0131e-14	0.327172	0.372	0.106
chr1-156661224-156661724	BCAN	ENSG00000132692	protein_coding	chromosome	1691	TECs	9.45771e-21	1.03005e-14	0.285197	0.243	0.038
chr14-33950901-33951401	EGLN3	ENSG00000129521	protein_coding	chromosome	0	TECs	9.46205e-21	1.03052e-14	0.285071	0.251	0.044
chr13-34156982-34157482	RFC3	ENSG00000133119	protein_coding	chromosome	190423	TECs	9.84218e-21	1.07193e-14	0.282984	0.231	0.031
chr1-183804870-183805370	RGL1	ENSG00000143344	protein_coding	chromosome	0	TECs	1.00884e-20	1.09875e-14	0.278189	0.23	0.033
[truncated: 2,240 more rows]
