# Supplementary material for: Genome-wide profiling of transcription factor activity in primary liver cancer using single-cell ATAC sequencing
Source: Cell Rep. Author manuscript; Available in PMC 2023 Dec 26. (PMC10750269; doi:10.1016/j.celrep.2023.113446)
Supplement: 7 [file NIHMS1948211-supplement-7.xlsx]

## Sheet: SuppTable4
TF_Motif	Gene	Cell_Identity	p_val	p_val_adj	avg_log2FC	pct_Exprs_TestIdentity	pct_Exprs_RemainingIdentities
MA0484.1	HNF4G	Malignant cells	0	0	28.8229	0.829	0.169
MA0153.2	HNF1B	Malignant cells	0	0	24.0107	0.929	0.091
MA0046.2	HNF1A	Malignant cells	0	0	19.5266	0.892	0.122
MA0148.3	FOXA1	Malignant cells	0	0	17.5752	0.974	0.135
MA0679.1	ONECUT1	Malignant cells	0	0	16.0486	0.917	0.197
MA1109.1	NEUROD1	Malignant cells	0	0	16.0352	0.672	0.23
MA0855.1	RXRB	Malignant cells	0	0	15.1127	0.614	0.338
MA0846.1	FOXC2	Malignant cells	0	0	14.818	0.878	0.262
MA0856.1	RXRG	Malignant cells	0	0	14.4736	0.64	0.321
MA0115.1	NR1H2::RXRA	Malignant cells	0	0	12.9576	0.673	0.315
MA0042.2	FOXI1	Malignant cells	0	0	12.601	0.96	0.223
MA0033.2	FOXL1	Malignant cells	0	0	12.601	0.96	0.223
MA0847.1	FOXD2	Malignant cells	0	0	12.601	0.96	0.223
MA0848.1	FOXO4	Malignant cells	0	0	12.601	0.96	0.223
MA0849.1	FOXO6	Malignant cells	0	0	12.601	0.96	0.223
MA0850.1	FOXP3	Malignant cells	0	0	12.601	0.96	0.223
MA0481.2	FOXP1	Malignant cells	0	0	11.9926	0.956	0.223
MA0139.1	CTCF	Malignant cells	0	0	11.5095	0.913	0.218
MA0032.2	FOXC1	Malignant cells	0	0	11.4528	0.923	0.231
MA0756.1	ONECUT2	Malignant cells	0	0	10.6217	0.895	0.238
MA0091.1	TAL1::TCF3	Malignant cells	0	0	10.1789	0.67	0.267
MA0593.1	FOXP2	Malignant cells	0	0	9.84849	0.936	0.237
MA0031.1	FOXD1	Malignant cells	0	0	9.72772	0.943	0.24
MA0755.1	CUX2	Malignant cells	0	0	9.46105	0.866	0.284
MA0852.2	FOXK1	Malignant cells	0	0	9.3065	0.95	0.225
MA1103.1	FOXK2	Malignant cells	0	0	8.73416	0.94	0.247
MA0845.1	FOXB1	Malignant cells	0	0	8.68266	0.922	0.239
MA0757.1	ONECUT3	Malignant cells	0	0	7.7218	0.854	0.288
MA0030.1	FOXF2	Malignant cells	0	0	7.58802	0.875	0.291
MA0161.2	NFIC	Malignant cells	0	0	7.26555	0.651	0.332
MA0157.2	FOXO3	Malignant cells	0	0	7.19818	0.921	0.253
MA0613.1	FOXG1	Malignant cells	0	0	6.85867	0.908	0.275
MA0039.3	KLF4	Malignant cells	0	0	6.04873	0.226	0.621
MA1104.1	GATA6	Malignant cells	0	0	5.69912	0.768	0.378
MA0669.1	NEUROG2	Malignant cells	0	0	5.17875	0.667	0.341
MA0670.1	NFIA	Malignant cells	0	0	5.07358	0.676	0.357
MA0119.1	NFIC::TLX1	Malignant cells	0	0	5.03821	0.749	0.307
MA0903.1	HOXB3	Malignant cells	0	0	4.71448	0.734	0.357
MA0691.1	TFAP4	Malignant cells	0	0	4.59566	0.735	0.346
MA0754.1	CUX1	Malignant cells	0	0	4.58144	0.841	0.316
MA0766.1	GATA5	Malignant cells	0	0	4.47582	0.742	0.384
MA0036.3	GATA2	Malignant cells	0	0	4.34075	0.762	0.378
MA0791.1	POU4F3	Malignant cells	0	0	4.15985	0.715	0.364
MA0703.1	LMX1B	Malignant cells	0	0	4.06687	0.709	0.37
MA0090.2	TEAD1	Malignant cells	0	0	3.84314	0.843	0.267
MA0790.1	POU4F1	Malignant cells	0	0	3.72119	0.689	0.382
MA0902.1	HOXB2	Malignant cells	0	0	3.62765	0.69	0.384
MA0667.1	MYF6	Malignant cells	0	0	3.60796	0.713	0.345
MA1107.1	KLF9	Malignant cells	0	0	3.50363	0.298	0.592
MA1102.1	CTCFL	Malignant cells	0	0	3.19349	0.902	0.261
MA0668.1	NEUROD2	Malignant cells	0	0	2.95744	0.685	0.383
MA0683.1	POU4F2	Malignant cells	0	0	2.91161	0.701	0.381
MA0442.2	SOX10	Malignant cells	0	0	2.75448	0.776	0.334
MA0817.1	BHLHE23	Malignant cells	0	0	2.64872	0.677	0.395
MA0818.1	BHLHE22	Malignant cells	0	0	2.5906	0.671	0.395
MA0826.1	OLIG1	Malignant cells	0	0	2.46255	0.678	0.388
MA0808.1	TEAD3	Malignant cells	0	0	2.3841	0.853	0.24
MA0510.2	RFX5	Malignant cells	0	0	2.35512	0.678	0.385
MA1121.1	TEAD2	Malignant cells	0	0	2.33864	0.854	0.244
MA0037.3	GATA3	Malignant cells	0	0	2.29526	0.782	0.374
MA0798.1	RFX3	Malignant cells	0	0	2.14485	0.674	0.383
MA0060.3	NFYA	Malignant cells	0	0	2.12795	0.709	0.407
MA0502.1	NFYB	Malignant cells	0	0	2.12103	0.694	0.41
MA0796.1	TGIF1	Malignant cells	0	0	2.10718	0.69	0.438
MA0665.1	MSC	Malignant cells	0	0	1.77595	0.741	0.336
MA0680.1	PAX7	Malignant cells	0	0	1.63404	0.704	0.395
MA0780.1	PAX3	Malignant cells	0	0	1.51272	0.689	0.4
MA0070.1	PBX1	Malignant cells	0	0	1.41792	0.71	0.414
MA0648.1	GSC	Malignant cells	0	0	1.29474	0.696	0.405
MA0506.1	NRF1	Malignant cells	0	0	1.28392	0.698	0.402
MA0479.1	FOXH1	Malignant cells	0	0	1.19037	0.708	0.406
MA1148.1	PPARA::RXRA	Malignant cells	1.13616e-305	5.13544e-303	6.957	0.627	0.371
MA0678.1	OLIG2	Malignant cells	1.02715e-304	4.64272e-302	2.15188	0.66	0.395
MA0707.1	MNX1	Malignant cells	1.94549e-298	8.79363e-296	2.01782	0.663	0.404
MA0696.1	ZIC1	Malignant cells	5.03594e-280	2.27624e-277	1.16061	0.688	0.43
MA1147.1	NR4A2::RXRA	Malignant cells	2.61275e-273	1.18096e-270	4.31768	0.644	0.401
MA0884.1	DUXA	Malignant cells	9.28067e-272	4.19486e-269	1.16068	0.67	0.422
MA0751.1	ZIC4	Malignant cells	1.51556e-266	6.85033e-264	1.20078	0.69	0.434
MA0600.2	RFX2	Malignant cells	7.67647e-265	3.46976e-262	1.96459	0.655	0.395
MA1112.1	NR4A1	Malignant cells	1.01737e-264	4.59851e-262	5.20859	0.619	0.389
MA0867.1	SOX4	Malignant cells	3.03378e-256	1.37127e-253	0.920415	0.673	0.419
MA1113.1	PBX2	Malignant cells	2.37845e-255	1.07506e-252	1.11595	0.682	0.445
MA1110.1	NR1H4	Malignant cells	4.23565e-248	1.91451e-245	1.52947	0.642	0.411
MA0901.1	HOXB13	Malignant cells	4.37772e-240	1.97873e-237	1.72068	0.65	0.419
MA0719.1	RHOXF1	Malignant cells	2.19391e-239	9.91648e-237	0.933323	0.65	0.416
MA0827.1	OLIG3	Malignant cells	2.59424e-230	1.1726e-227	1.852	0.642	0.408
MA0685.1	SP4	Malignant cells	6.97445e-230	3.15245e-227	8.93213	0.628	0.39
MA0468.1	DUX4	Malignant cells	4.34168e-229	1.96244e-226	0.969183	0.661	0.427
MA1421.1	TCF7L1	Malignant cells	3.49738e-216	1.58082e-213	12.7048	0.6	0.389
MA0711.1	OTX1	Malignant cells	8.92229e-215	4.03288e-212	1.07149	0.653	0.418
MA1123.1	TWIST1	Malignant cells	1.28191e-212	5.79422e-210	3.82184	0.623	0.375
MA0644.1	ESX1	Malignant cells	7.15068e-208	3.23211e-205	1.75041	0.641	0.425
MA1118.1	SIX1	Malignant cells	9.7639e-205	4.41328e-202	1.10443	0.656	0.434
MA0895.1	HMBOX1	Malignant cells	7.25563e-203	3.27954e-200	1.18129	0.647	0.428
MA0498.2	MEIS1	Malignant cells	1.35738e-200	6.13537e-198	0.964903	0.666	0.449
MA0697.1	ZIC3	Malignant cells	1.03687e-197	4.68665e-195	0.966501	0.657	0.439
MA0887.1	EVX1	Malignant cells	2.37349e-197	1.07282e-194	1.0075	0.645	0.431
MA0866.1	SOX21	Malignant cells	8.95995e-194	4.0499e-191	0.684337	0.644	0.419
MA0891.1	GSC2	Malignant cells	1.83494e-193	8.29391e-191	0.945085	0.642	0.427
MA0744.1	SCRT2	Malignant cells	5.04651e-188	2.28102e-185	0.769761	0.668	0.457
MA0837.1	CEBPE	Malignant cells	1.18887e-187	5.37368e-185	4.23485	0.555	0.337
MA0671.1	NFIX	Malignant cells	2.20485e-186	9.96592e-184	4.05877	0.591	0.393
MA0628.1	POU6F1	Malignant cells	1.40506e-179	6.35086e-177	1.69278	0.626	0.424
MA0706.1	MEOX2	Malignant cells	1.80278e-172	8.14859e-170	1.38093	0.624	0.425
MA0504.1	NR2C2	Malignant cells	3.06163e-172	1.38386e-169	6.20321	0.577	0.393
MA0466.2	CEBPB	Malignant cells	9.03248e-170	4.08268e-167	2.98798	0.54	0.336
MA0893.1	GSX2	Malignant cells	1.04431e-168	4.72029e-166	1.15569	0.628	0.425
MA0836.1	CEBPD	Malignant cells	1.04728e-164	4.73369e-162	3.68627	0.543	0.341
MA1146.1	NR1H4::RXRA	Malignant cells	2.43685e-159	1.10146e-156	3.661	0.6	0.42
MA0799.1	RFX4	Malignant cells	1.97658e-157	8.93415e-155	1.63002	0.628	0.418
MA0698.1	ZBTB18	Malignant cells	1.15784e-152	5.23343e-150	1.36271	0.614	0.415
MA0835.1	NA	Malignant cells	4.6181e-146	2.08738e-143	1.09319	0.346	0.534
MA0712.1	OTX2	Malignant cells	8.57688e-145	3.87675e-142	0.903337	0.608	0.433
MA0713.1	PHOX2A	Malignant cells	1.07695e-138	4.8678e-136	0.831972	0.617	0.444
MA0740.1	KLF14	Malignant cells	1.82531e-134	8.25038e-132	7.49024	0.588	0.404
MA0043.2	HLF	Malignant cells	3.919e-130	1.77139e-127	2.90151	0.578	0.407
MA1133.1	JUN::JUNB	Malignant cells	4.36872e-130	1.97466e-127	0.67639	0.346	0.518
MA0727.1	NR3C2	Malignant cells	1.08615e-129	4.90939e-127	0.826858	0.609	0.429
MA0863.1	MTF1	Malignant cells	3.16915e-126	1.43246e-123	0.616814	0.644	0.467
MA0018.3	CREB1	Malignant cells	3.18595e-124	1.44005e-121	1.75524	0.343	0.519
MA0658.1	LHX6	Malignant cells	1.47721e-121	6.67697e-119	0.912723	0.607	0.44
MA0714.1	PITX3	Malignant cells	4.42091e-121	1.99825e-118	0.694105	0.598	0.438
MA0675.1	NKX6-2	Malignant cells	1.05942e-119	4.78857e-117	1.46577	0.608	0.433
MA0113.3	NR3C1	Malignant cells	1.22858e-118	5.55317e-116	1.00672	0.6	0.431
MA0495.2	MAFF	Malignant cells	6.76634e-117	3.05839e-114	1.60067	0.601	0.432
MA0715.1	PROP1	Malignant cells	4.78738e-114	2.1639e-111	0.732577	0.604	0.443
MA0674.1	NKX6-1	Malignant cells	1.15667e-113	5.22817e-111	1.14588	0.598	0.435
MA0074.1	RXRA::VDR	Malignant cells	1.15789e-112	5.23368e-110	0.778439	0.607	0.457
MA0838.1	CEBPG	Malignant cells	7.01713e-112	3.17174e-109	1.55958	0.509	0.336
MA1145.1	FOSL2::JUND	Malignant cells	1.44447e-111	6.52899e-109	3.68162	0.353	0.521
MA0025.1	NFIL3	Malignant cells	3.22004e-107	1.45546e-104	1.42128	0.582	0.43
MA0138.2	REST	Malignant cells	1.34759e-106	6.0911e-104	0.759722	0.62	0.464
MA0797.1	TGIF2	Malignant cells	9.16087e-105	4.14071e-102	1.10196	0.629	0.474
MA0496.2	MAFK	Malignant cells	2.35005e-102	1.06222e-99	0.788127	0.597	0.441
MA0834.1	ATF7	Malignant cells	3.14259e-102	1.42045e-99	1.0249	0.358	0.51
MA1124.1	ZNF24	Malignant cells	2.5201e-101	1.13909e-98	1.21417	0.588	0.445
MA0650.1	HOXA13	Malignant cells	4.5361e-101	2.05032e-98	1.83303	0.597	0.447
MA0656.1	JDP2	Malignant cells	9.2871e-101	4.19777e-98	2.19533	0.366	0.518
MA0833.1	ATF4	Malignant cells	4.29409e-100	1.94093e-97	4.44135	0.554	0.392
MA0843.1	TEF	Malignant cells	1.51038e-90	6.82691e-88	2.16729	0.58	0.431
MA0894.1	HESX1	Malignant cells	7.46637e-90	3.3748e-87	0.707044	0.596	0.455
MA0488.1	JUN	Malignant cells	3.87819e-89	1.75294e-86	2.53742	0.355	0.506
MA1119.1	SIX2	Malignant cells	6.66845e-88	3.01414e-85	0.682135	0.596	0.452
MA0868.1	SOX8	Malignant cells	2.5133e-86	1.13601e-83	0.505003	0.598	0.449
MA0900.1	HOXA2	Malignant cells	1.91123e-84	8.63875e-82	0.886868	0.583	0.451
MA0017.2	NR2F1	Malignant cells	4.10413e-83	1.85507e-80	1.76955	0.385	0.547
MA0890.1	GBX2	Malignant cells	7.80542e-83	3.52805e-80	0.765218	0.588	0.45
MA0158.1	HOXA5	Malignant cells	1.12003e-78	5.06254e-76	0.521254	0.592	0.449
MA0886.1	EMX2	Malignant cells	1.89489e-78	8.56492e-76	0.768678	0.58	0.452
MA1105.1	GRHL2	Malignant cells	4.2329e-78	1.91327e-75	3.90854	0.564	0.441
MA0635.1	BARHL2	Malignant cells	2.68239e-77	1.21244e-74	0.53014	0.588	0.453
MA0634.1	ALX3	Malignant cells	1.51823e-76	6.86239e-74	0.577683	0.578	0.446
MA0662.1	MIXL1	Malignant cells	9.76656e-76	4.41448e-73	0.825581	0.574	0.449
MA1139.1	FOSL2::JUNB	Malignant cells	6.14227e-75	2.77631e-72	2.01829	0.369	0.503
MA0724.1	VENTX	Malignant cells	1.6442e-73	7.43177e-71	0.497448	0.58	0.449
MA0722.1	VAX1	Malignant cells	2.88908e-73	1.30587e-70	0.768932	0.586	0.448
MA0723.1	VAX2	Malignant cells	2.88908e-73	1.30587e-70	0.768932	0.586	0.448
MA1131.1	FOSL2::JUN	Malignant cells	5.02676e-71	2.2721e-68	2.67927	0.366	0.504
MA0661.1	MEOX1	Malignant cells	4.32268e-67	1.95385e-64	0.824475	0.577	0.456
MA0793.1	POU6F2	Malignant cells	1.52608e-66	6.89788e-64	0.712758	0.572	0.454
MA0909.1	HOXD13	Malignant cells	2.87029e-66	1.29737e-63	2.19628	0.567	0.449
MA1127.1	FOSB::JUN	Malignant cells	9.81969e-66	4.4385e-63	2.27569	0.377	0.501
MA0100.3	MYB	Malignant cells	1.31991e-65	5.966e-63	0.50047	0.589	0.468
MA0612.1	EMX1	Malignant cells	2.87089e-65	1.29764e-62	0.791259	0.578	0.46
MA0700.1	LHX2	Malignant cells	2.14686e-63	9.70382e-61	0.855554	0.573	0.457
MA0892.1	GSX1	Malignant cells	2.7903e-62	1.26122e-59	0.726534	0.567	0.452
MA0783.1	PKNOX2	Malignant cells	5.7018e-62	2.57721e-59	0.713758	0.605	0.498
MA1129.1	FOSL1::JUN	Malignant cells	6.39787e-62	2.89184e-59	1.66898	0.385	0.505
MA0888.1	EVX2	Malignant cells	1.7169e-61	7.76038e-59	0.526992	0.573	0.457
MA0774.1	MEIS2	Malignant cells	2.22225e-61	1.00446e-58	0.657846	0.594	0.482
MA0899.1	HOXA10	Malignant cells	3.63639e-61	1.64365e-58	4.6311	0.568	0.45
MA1140.1	JUNB	Malignant cells	4.39564e-61	1.98683e-58	0.462235	0.378	0.503
MA0492.1	JUND	Malignant cells	3.37311e-60	1.52465e-57	6.29726	0.378	0.502
MA0905.1	HOXC10	Malignant cells	2.41835e-58	1.0931e-55	0.833314	0.56	0.446
MA0527.1	ZBTB33	Malignant cells	6.50159e-58	2.93872e-55	0.302808	0.588	0.469
MA0768.1	LEF1	Malignant cells	8.1903e-57	3.70201e-54	10.3868	0.511	0.421
MA0597.1	THAP1	Malignant cells	6.73111e-56	3.04246e-53	0.56487	0.598	0.485
MA0708.1	MSX2	Malignant cells	1.01703e-55	4.59697e-53	0.364409	0.582	0.456
MA0907.1	HOXC13	Malignant cells	1.52086e-54	6.8743e-52	0.80386	0.571	0.456
MA0906.1	HOXC12	Malignant cells	1.51118e-53	6.83053e-51	1.15618	0.563	0.454
MA0710.1	NOTO	Malignant cells	8.56324e-51	3.87058e-48	0.684135	0.563	0.454
MA0746.1	SP3	Malignant cells	2.30228e-50	1.04063e-47	8.70443	0.38	0.49
MA1126.1	FOS::JUN	Malignant cells	3.78847e-50	1.71239e-47	3.76749	0.393	0.499
MA0889.1	GBX1	Malignant cells	5.68283e-49	2.56864e-46	0.535551	0.566	0.463
MA1136.1	FOSB::JUNB	Malignant cells	2.19319e-48	9.91322e-46	1.79002	0.394	0.496
MA0702.1	LMX1A	Malignant cells	1.81331e-47	8.19618e-45	0.779219	0.562	0.457
MA0651.1	HOXC11	Malignant cells	6.78493e-47	3.06679e-44	0.818326	0.559	0.449
MA0908.1	HOXD11	Malignant cells	1.29104e-46	5.83548e-44	1.19765	0.551	0.446
MA0258.2	ESR2	Malignant cells	6.55577e-45	2.96321e-42	0.875813	0.568	0.475
MA0088.2	ZNF143	Malignant cells	5.65514e-44	2.55612e-41	0.380073	0.582	0.478
MA0599.1	KLF5	Malignant cells	1.71087e-43	7.73314e-41	7.13111	0.382	0.48
MA0718.1	RAX	Malignant cells	8.04928e-43	3.63828e-40	0.624004	0.558	0.463
MA0106.3	TP53	Malignant cells	9.32593e-43	4.21532e-40	0.39761	0.577	0.484
MA1101.1	BACH2	Malignant cells	1.62342e-42	7.33787e-40	16.9727	0.499	0.417
MA0068.2	PAX4	Malignant cells	6.97386e-42	3.15218e-39	0.602846	0.555	0.461
MA0642.1	EN2	Malignant cells	9.53951e-42	4.31186e-39	0.424754	0.565	0.462
MA0618.1	LBX1	Malignant cells	1.11001e-41	5.01725e-39	0.531787	0.554	0.459
MA0654.1	ISX	Malignant cells	3.75723e-40	1.69827e-37	0.51777	0.556	0.459
MA0701.1	LHX9	Malignant cells	3.75723e-40	1.69827e-37	0.51777	0.556	0.459
MA0717.1	RAX2	Malignant cells	3.75723e-40	1.69827e-37	0.51777	0.556	0.459
MA0024.3	E2F1	Malignant cells	2.31027e-39	1.04424e-36	0.390561	0.556	0.462
MA0639.1	DBP	Malignant cells	1.46554e-38	6.62426e-36	1.99901	0.535	0.446
MA0104.4	MYCN	Malignant cells	4.52677e-37	2.0461e-34	0.423295	0.577	0.479
MA0747.1	SP8	Malignant cells	3.44933e-34	1.5591e-31	5.61572	0.393	0.486
MA0725.1	VSX1	Malignant cells	4.53097e-33	2.048e-30	0.315536	0.548	0.464
MA0726.1	VSX2	Malignant cells	4.53097e-33	2.048e-30	0.315536	0.548	0.464
MA0465.1	CDX2	Malignant cells	6.94639e-33	3.13977e-30	6.39581	0.542	0.459
MA0059.1	MAX::MYC	Malignant cells	9.75869e-32	4.41093e-29	0.495393	0.585	0.485
MA1111.1	NR2F2	Malignant cells	1.62337e-30	7.33764e-28	6.31308	0.487	0.422
MA0741.1	KLF16	Malignant cells	1.94564e-30	8.79431e-28	5.7542	0.51	0.437
MA0647.1	GRHL1	Malignant cells	8.22215e-30	3.71641e-27	3.97291	0.533	0.462
MA0027.2	EN1	Malignant cells	2.91904e-28	1.3194e-25	0.392381	0.545	0.465
MA0102.3	CEBPA	Malignant cells	2.50101e-27	1.13046e-24	1.08176	0.435	0.34
MA0777.1	MYBL2	Malignant cells	3.89252e-27	1.75942e-24	0.317874	0.546	0.47
MA0630.1	SHOX	Malignant cells	4.82954e-27	2.18295e-24	0.519321	0.537	0.464
MA0716.1	PRRX1	Malignant cells	4.82954e-27	2.18295e-24	0.519321	0.537	0.464
MA1108.1	MXI1	Malignant cells	8.59191e-26	3.88354e-23	0.391419	0.568	0.489
MA0721.1	UNCX	Malignant cells	7.73535e-24	3.49638e-21	0.337462	0.542	0.468
MA0699.1	LBX2	Malignant cells	3.14744e-23	1.42264e-20	0.352972	0.542	0.475
MA0873.1	HOXD12	Malignant cells	3.56388e-23	1.61087e-20	1.55861	0.527	0.458
MA0501.1	MAF::NFE2	Malignant cells	9.69991e-23	4.38436e-20	7.40527	0.499	0.44
MA0693.2	VDR	Malignant cells	1.37541e-20	6.21683e-18	0.392241	0.54	0.479
MA0730.1	RARA	Malignant cells	3.606e-20	1.62991e-17	1.1143	0.513	0.469
MA0882.1	DLX6	Malignant cells	2.05111e-19	9.27103e-17	0.462545	0.535	0.467
MA0516.1	SP2	Malignant cells	2.14558e-14	9.69801e-12	2.79064	0.472	0.42
MA0079.3	SP1	Malignant cells	5.9236e-12	2.67747e-09	2.40887	0.486	0.426
MA0657.1	KLF13	Malignant cells	6.05459e-11	2.73668e-08	1.43207	0.512	0.464
MA0748.1	YY2	Malignant cells	4.16247e-09	1.88144e-06	0.386981	0.506	0.469
MA0523.1	TCF7L2	Malignant cells	5.93018e-09	2.68044e-06	13.0903	0.425	0.42
MA0878.1	CDX1	Malignant cells	1.01851e-08	4.60366e-06	2.1665	0.513	0.479
MA1149.1	RARA::RXRG	Malignant cells	3.70238e-08	1.67348e-05	0.818414	0.446	0.499
MA0476.1	FOS	Malignant cells	3.55773e-07	0.000160809	31.1091	0.435	0.415
MA0491.1	JUND	Malignant cells	5.47224e-07	0.000247345	32.325	0.435	0.411
MA0655.1	JDP2	Malignant cells	1.84838e-05	0.00835469	26.6444	0.394	0.434
MA0145.3	NA	Malignant cells	2.24142e-05	0.0101312	1.19489	0.495	0.476
MA0462.1	BATF::JUN	Malignant cells	3.20126e-05	0.0144697	12.0235	0.39	0.448
MA0478.1	FOSL2	Malignant cells	8.08002e-05	0.0365217	33.7396	0.431	0.412
MA0141.3	ESRRB	Malignant cells	0.000433917	0.196131	4.09604	0.473	0.467
MA0160.1	NR4A2	Malignant cells	0.00075243	0.340099	3.05399	0.429	0.474
MA1151.1	RORC	T cells	0	0	8.22411	0.561	0.338
MA0690.1	TBX21	T cells	0	0	7.45817	0.773	0.183
MA0688.1	TBX2	T cells	0	0	7.22898	0.765	0.193
MA0805.1	TBX1	T cells	0	0	7.11631	0.855	0.193
MA0806.1	TBX4	T cells	0	0	6.99794	0.857	0.193
MA0800.1	EOMES	T cells	0	0	6.84887	0.743	0.197
MA0801.1	MGA	T cells	0	0	6.77506	0.856	0.204
MA0803.1	TBX15	T cells	0	0	6.77506	0.856	0.204
MA0802.1	TBR1	T cells	0	0	6.43389	0.764	0.208
MA0807.1	TBX5	T cells	0	0	6.12802	0.868	0.2
MA0689.1	TBX20	T cells	0	0	6.02153	0.768	0.197
MA0511.2	RUNX2	T cells	0	0	4.93952	0.851	0.264
MA0684.1	RUNX3	T cells	0	0	4.50101	0.867	0.24
MA0073.1	RREB1	T cells	0	0	2.41715	0.825	0.253
MA0595.1	SREBF1	T cells	0	0	2.19844	0.784	0.325
MA0513.1	NA	T cells	0	0	1.85182	0.716	0.353
MA1125.1	ZNF384	T cells	0	0	1.76654	0.729	0.321
MA0112.3	ESR1	T cells	0	0	1.64605	0.712	0.36
MA0596.1	SREBF2	T cells	0	0	1.57293	0.732	0.355
MA0778.1	NFKB2	T cells	0	0	1.48808	0.633	0.385
MA0105.4	NFKB1	T cells	0	0	1.44207	0.695	0.36
MA0095.2	YY1	T cells	0	0	1.21773	0.631	0.368
MA0782.1	PKNOX1	T cells	0	0	1.14999	0.718	0.387
MA0009.2	TBXT	T cells	0	0	1.14799	0.634	0.392
MA0695.1	ZBTB7C	T cells	0	0	1.1316	0.646	0.37
MA0694.1	ZBTB7B	T cells	0	0	1.07549	0.62	0.388
MA0821.1	HES5	T cells	0	0	0.986391	0.671	0.39
MA0822.1	HES7	T cells	0	0	0.96782	0.663	0.389
MA0163.1	PLAG1	T cells	0	0	0.946275	0.681	0.375
MA0753.1	ZNF740	T cells	0	0	0.91515	0.628	0.368
MA0736.1	GLIS2	T cells	0	0	0.908068	0.628	0.389
MA0738.1	HIC2	T cells	0	0	0.853421	0.654	0.422
MA0729.1	RARA	T cells	0	0	0.794909	0.671	0.393
MA0759.1	ELK3	T cells	0	0	0.463093	0.637	0.375
MA0101.1	REL	T cells	0	0	0.408923	0.314	0.557
MA0686.1	SPDEF	T cells	0	0	0.38553	0.62	0.358
MA0763.1	ETV3	T cells	6.99581e-271	3.16211e-268	0.615968	0.605	0.389
MA0737.1	GLIS3	T cells	3.93875e-234	1.78032e-231	0.694177	0.609	0.419
MA1114.1	PBX3	T cells	1.78169e-218	8.05323e-216	0.427587	0.634	0.438
MA0734.1	GLI2	T cells	6.42512e-207	2.90416e-204	0.734443	0.61	0.427
MA0072.1	RORA	T cells	1.01254e-204	4.5767e-202	4.77633	0.554	0.378
MA0735.1	GLIS1	T cells	1.1857e-203	5.35936e-201	0.696282	0.591	0.406
MA0804.1	TBX19	T cells	7.89601e-197	3.569e-194	0.852138	0.596	0.427
MA0794.1	PROX1	T cells	5.65147e-182	2.55447e-179	0.581223	0.596	0.427
MA0028.2	ELK1	T cells	1.11079e-175	5.02077e-173	0.5557	0.569	0.396
MA0646.1	GCM1	T cells	3.46411e-125	1.56578e-122	0.514301	0.577	0.43
MA1150.1	RORB	T cells	1.11306e-94	5.03102e-92	4.92081	0.52	0.409
MA0767.1	GCM2	T cells	3.62156e-94	1.63694e-91	0.499058	0.566	0.445
MA0130.1	ZNF354C	T cells	7.45877e-81	3.37137e-78	0.383395	0.558	0.445
MA0071.1	RORA	T cells	7.20182e-70	3.25522e-67	3.03862	0.526	0.421
MA0775.1	MEIS3	T cells	1.58467e-59	7.1627e-57	0.318344	0.56	0.458
MA0732.1	EGR3	T cells	5.07469e-42	2.29376e-39	0.393214	0.518	0.437
MA0122.2	NKX3-2	T cells	3.53758e-37	1.59899e-34	0.316905	0.536	0.455
MA0733.1	EGR4	T cells	3.86634e-27	1.74759e-24	0.369871	0.512	0.456
MA0080.4	SPI1	TAMs	0	0	31.8223	0.967	0.12
MA0687.1	SPIC	TAMs	0	0	17.9057	0.972	0.182
MA0645.1	ETV6	TAMs	0	0	14.1756	0.952	0.414
MA0136.2	ELF5	TAMs	0	0	13.2921	0.962	0.35
MA0081.1	SPIB	TAMs	0	0	10.9462	0.987	0.232
MA0640.1	ELF3	TAMs	0	0	6.48512	0.912	0.398
MA0598.2	EHF	TAMs	0	0	5.97471	0.904	0.388
MA0620.2	MITF	TAMs	0	0	5.87172	0.744	0.415
MA0871.1	TFEC	TAMs	0	0	5.45432	0.758	0.409
MA0526.2	USF2	TAMs	0	0	5.14797	0.742	0.419
MA0093.2	USF1	TAMs	0	0	5.04398	0.771	0.409
MA0831.2	TFE3	TAMs	0	0	5.02954	0.753	0.417
MA0692.1	TFEB	TAMs	0	0	4.87767	0.738	0.422
MA0641.1	ELF4	TAMs	0	0	3.8466	0.85	0.441
MA0107.1	RELA	TAMs	0	0	3.27434	0.751	0.375
MA0528.1	ZNF263	TAMs	0	0	3.02589	0.907	0.369
MA0102.3	CEBPA	TAMs	0	0	2.98767	0.918	0.247
MA0838.1	CEBPG	TAMs	0	0	2.5052	0.905	0.266
MA0056.1	MZF1	TAMs	0	0	2.16552	0.885	0.432
MA0101.1	REL	TAMs	0	0	1.41862	0.755	0.372
MA0466.2	CEBPB	TAMs	0	0	1.07494	0.896	0.276
MA0495.2	MAFF	TAMs	0	0	0.946756	0.726	0.417
MA0488.1	JUN	TAMs	0	0	0.827839	0.794	0.406
MA0043.2	HLF	TAMs	0	0	0.388815	0.776	0.377
MA0836.1	CEBPD	TAMs	0	0	0.365308	0.887	0.283
MA0496.2	MAFK	TAMs	9.22039e-303	4.16762e-300	1.30877	0.729	0.424
MA0842.1	NRL	TAMs	1.30734e-279	5.90919e-277	1.74826	0.713	0.43
MA0843.1	TEF	TAMs	8.46591e-277	3.82659e-274	0.51889	0.7	0.416
MA0473.2	ELF1	TAMs	2.12464e-240	9.60339e-238	1.2088	0.727	0.463
MA0659.1	MAFG	TAMs	4.92845e-221	2.22766e-218	1.5012	0.693	0.446
MA0025.1	NFIL3	TAMs	5.93212e-219	2.68132e-216	0.731918	0.682	0.419
MA0639.1	DBP	TAMs	2.08053e-218	9.40398e-216	0.398764	0.676	0.423
MA1133.1	JUN::JUNB	TAMs	5.44631e-193	2.46173e-190	0.345233	0.678	0.439
MA0636.1	BHLHE41	TAMs	3.79555e-159	1.71559e-156	2.45035	0.644	0.444
MA0638.1	CREB3	TAMs	1.33775e-156	6.04664e-154	0.936345	0.673	0.463
MA1154.1	ZNF282	TAMs	9.60544e-155	4.34166e-152	0.818522	0.661	0.444
MA0057.1	NA	TAMs	6.88058e-151	3.11002e-148	0.781118	0.662	0.447
MA1143.1	FOSL1::JUND	TAMs	2.41257e-139	1.09048e-136	0.885479	0.653	0.452
MA0844.1	XBP1	TAMs	6.53928e-138	2.95576e-135	0.89292	0.671	0.466
MA1117.1	RELB	TAMs	1.48083e-124	6.69333e-122	0.55149	0.634	0.442
MA0464.2	BHLHE40	TAMs	3.03466e-116	1.37167e-113	2.16255	0.622	0.456
MA0147.3	MYC	TAMs	2.9604e-113	1.3381e-110	1.26461	0.649	0.475
MA0771.1	HSF4	TAMs	2.98172e-108	1.34774e-105	1.53867	0.606	0.434
MA0770.1	HSF2	TAMs	2.24434e-105	1.01444e-102	1.29165	0.601	0.435
MA0664.1	MLXIPL	TAMs	7.69578e-97	3.47849e-94	1.76167	0.612	0.458
MA0663.1	MLX	TAMs	3.61289e-88	1.63303e-85	1.76887	0.598	0.461
MA0486.2	HSF1	TAMs	7.25365e-86	3.27865e-83	1.38542	0.581	0.436
MA0104.4	MYCN	TAMs	1.18122e-79	5.33911e-77	0.955856	0.62	0.477
MA0810.1	TFAP2A	TAMs	9.95569e-78	4.49997e-75	0.463925	0.624	0.475
MA0059.1	MAX::MYC	TAMs	1.4293e-76	6.46043e-74	0.672547	0.626	0.483
MA0058.3	MAX	TAMs	1.52675e-74	6.9009e-72	0.991472	0.617	0.478
MA1108.1	MXI1	TAMs	6.26992e-65	2.834e-62	0.939019	0.614	0.485
MA0649.1	HEY2	TAMs	9.0958e-58	4.1113e-55	0.829356	0.604	0.484
MA0508.2	PRDM1	TAMs	1.63824e-53	7.40483e-51	0.307042	0.609	0.478
MA0823.1	HEY1	TAMs	1.97122e-51	8.90993e-49	0.740922	0.607	0.491
MA0839.1	CREB3L1	TAMs	1.54352e-50	6.97671e-48	0.453826	0.604	0.492
MA0014.3	PAX5	TAMs	2.80955e-49	1.26992e-46	0.405892	0.595	0.477
MA1114.1	PBX3	TAMs	5.09543e-47	2.30313e-44	0.570548	0.63	0.515
MA0811.1	TFAP2B	TAMs	3.20133e-46	1.447e-43	0.33375	0.6	0.483
MA0524.2	TFAP2C	TAMs	3.85733e-46	1.74351e-43	0.338731	0.601	0.485
MA0003.3	TFAP2A	TAMs	9.66133e-44	4.36692e-41	0.355174	0.593	0.477
MA0828.1	SREBF2	TAMs	5.59381e-39	2.5284e-36	1.23798	0.561	0.474
MA0825.1	MNT	TAMs	4.4597e-38	2.01578e-35	0.634038	0.584	0.49
MA0527.1	ZBTB33	TAMs	9.97369e-38	4.50811e-35	0.316591	0.588	0.477
MA0862.1	GMEB2	TAMs	1.52685e-36	6.90138e-34	0.582326	0.562	0.466
MA0819.1	CLOCK	TAMs	2.43497e-30	1.10061e-27	0.33377	0.579	0.487
MA0861.1	TP73	TAMs	4.39545e-29	1.98674e-26	0.319044	0.585	0.499
MA0752.1	ZNF410	TAMs	1.32688e-22	5.99749e-20	0.30693	0.561	0.486
MA1419.1	IRF4	B cells	0	0	24.5584	0.967	0.469
MA0652.1	IRF8	B cells	0	0	22.8107	0.966	0.47
MA0792.1	POU5F1B	B cells	0	0	18.8158	0.963	0.422
MA1115.1	POU5F1	B cells	0	0	18.5774	0.969	0.432
MA0653.1	IRF9	B cells	0	0	17.727	0.969	0.482
MA0507.1	POU2F2	B cells	0	0	16.3702	0.967	0.435
MA0787.1	POU3F2	B cells	0	0	16.053	0.938	0.447
MA0789.1	POU3F4	B cells	0	0	14.531	0.944	0.44
MA1420.1	IRF5	B cells	0	0	13.2734	0.933	0.478
MA1418.1	IRF3	B cells	0	0	12.9248	0.966	0.472
MA0785.1	POU2F1	B cells	0	0	12.5812	0.947	0.441
MA0786.1	POU3F1	B cells	0	0	12.1668	0.929	0.454
MA0051.1	IRF2	B cells	0	0	11.506	0.951	0.464
MA0517.1	STAT1::STAT2	B cells	0	0	10.6271	0.968	0.481
MA0784.1	POU1F1	B cells	0	0	10.3153	0.931	0.444
MA0788.1	POU3F3	B cells	0	0	7.57171	0.904	0.46
MA0050.2	IRF1	B cells	0	0	7.28302	0.948	0.519
MA0772.1	IRF7	B cells	4.96589e-305	2.24458e-302	11.2661	0.934	0.479
MA0745.1	SNAI2	B cells	1.0394e-292	4.69811e-290	6.85918	0.951	0.538
MA0522.2	TCF3	B cells	1.30083e-287	5.87974e-285	7.45455	0.952	0.534
MA0824.1	NA	B cells	6.27648e-275	2.83697e-272	7.53013	0.956	0.536
MA0830.1	TCF4	B cells	1.38773e-271	6.27255e-269	6.84421	0.946	0.529
MA0103.3	ZEB1	B cells	1.88044e-244	8.49959e-242	4.67567	0.949	0.555
MA0820.1	FIGLA	B cells	4.88197e-239	2.20665e-236	5.13595	0.916	0.537
MA0781.1	PAX9	B cells	1.88091e-142	8.50172e-140	4.17847	0.782	0.477
MA0778.1	NFKB2	B cells	2.13133e-141	9.63363e-139	1.64648	0.828	0.491
MA0779.1	PAX1	B cells	4.12407e-134	1.86408e-131	3.45414	0.77	0.473
MA0508.2	PRDM1	B cells	9.58692e-117	4.33329e-114	2.06834	0.795	0.485
MA0105.4	NFKB1	B cells	1.09915e-116	4.96816e-114	1.93924	0.83	0.509
MA0743.1	SCRT1	B cells	1.54692e-108	6.99206e-106	1.57319	0.798	0.514
MA0698.1	ZBTB18	B cells	5.3165e-108	2.40306e-105	0.849303	0.751	0.445
MA1119.1	SIX2	B cells	1.60021e-83	7.23296e-81	1.44919	0.735	0.471
MA0069.1	PAX6	B cells	7.42572e-71	3.35643e-68	1.57202	0.703	0.473
MA0783.1	PKNOX2	B cells	7.32824e-61	3.31236e-58	1.00689	0.727	0.512
MA0811.1	TFAP2B	B cells	9.9796e-58	4.51078e-55	0.786317	0.699	0.493
MA0810.1	TFAP2A	B cells	8.39554e-57	3.79479e-54	0.706385	0.696	0.49
MA0524.2	TFAP2C	B cells	4.49856e-56	2.03335e-53	0.806859	0.704	0.494
MA0782.1	PKNOX1	B cells	2.30335e-42	1.04112e-39	0.829215	0.718	0.541
MA0744.1	SCRT2	B cells	1.14588e-39	5.1794e-37	0.777518	0.67	0.496
MA0163.1	PLAG1	B cells	1.07037e-32	4.83808e-30	0.855967	0.676	0.518
MA1118.1	SIX1	B cells	1.27521e-28	5.76393e-26	0.519235	0.633	0.476
MA0797.1	TGIF2	B cells	3.29324e-28	1.48855e-25	0.47317	0.653	0.501
MA0736.1	GLIS2	B cells	1.37556e-27	6.21754e-25	0.425339	0.64	0.499
MA0813.1	TFAP2B	B cells	4.13017e-25	1.86684e-22	0.508958	0.64	0.495
MA0872.1	TFAP2A	B cells	8.67613e-24	3.92161e-21	0.473663	0.625	0.49
MA0696.1	ZIC1	B cells	2.07324e-22	9.37106e-20	0.455798	0.622	0.481
MA0815.1	TFAP2C	B cells	1.51597e-17	6.85218e-15	0.364495	0.597	0.492
MA0695.1	ZBTB7C	B cells	2.7576e-17	1.24644e-14	0.425368	0.61	0.501
MA0155.1	INSM1	B cells	3.09126e-17	1.39725e-14	0.371937	0.618	0.505
MA1125.1	ZNF384	B cells	1.15972e-16	5.24194e-14	0.455665	0.622	0.517
MA0014.3	PAX5	B cells	9.77942e-16	4.4203e-13	0.586983	0.594	0.492
MA0725.1	VSX1	B cells	2.75199e-11	1.2439e-08	0.351549	0.565	0.478
MA0726.1	VSX2	B cells	2.75199e-11	1.2439e-08	0.351549	0.565	0.478
MA0844.1	XBP1	B cells	8.98292e-11	4.06028e-08	0.780018	0.585	0.497
MA1120.1	SOX13	TECs	0	0	12.7677	0.982	0.399
MA0077.1	SOX9	TECs	0	0	12.0812	0.977	0.382
MA1152.1	SOX15	TECs	1.46354e-302	6.6152e-300	9.19326	0.964	0.446
MA0137.3	STAT1	TECs	1.03609e-266	4.68311e-264	12.6212	0.95	0.405
MA0144.2	STAT3	TECs	4.7351e-263	2.14026e-260	11.7039	0.942	0.405
MA1116.1	RBPJ	TECs	1.75477e-249	7.93154e-247	12.649	0.945	0.398
MA0084.1	SRY	TECs	1.43841e-241	6.50163e-239	6.43738	0.932	0.424
MA0470.1	E2F4	TECs	6.32461e-219	2.85872e-216	4.94054	0.919	0.423
MA0149.1	EWSR1-FLI1	TECs	1.68743e-206	7.6272e-204	5.83749	0.917	0.418
MA0152.1	NFATC2	TECs	1.45446e-202	6.57418e-200	4.43676	0.922	0.411
MA0471.1	E2F6	TECs	2.8521e-200	1.28915e-197	5.88022	0.908	0.429
MA1122.1	TFDP1	TECs	1.36264e-192	6.15914e-190	5.36355	0.903	0.434
MA0809.1	TEAD4	TECs	1.30679e-164	5.9067e-162	7.08255	0.871	0.37
MA0808.1	TEAD3	TECs	4.93365e-163	2.23001e-160	3.51915	0.877	0.36
MA0762.1	ETV2	TECs	8.32959e-163	3.76498e-160	11.4928	0.869	0.519
MA1121.1	TEAD2	TECs	3.10268e-160	1.40241e-157	2.19628	0.877	0.364
MA0758.1	E2F7	TECs	1.15323e-157	5.2126e-155	2.98355	0.856	0.456
MA0442.2	SOX10	TECs	5.96749e-142	2.69731e-139	2.02765	0.843	0.419
MA0119.1	NFIC::TLX1	TECs	1.89653e-141	8.57233e-139	1.58457	0.838	0.391
MA0625.1	NFATC3	TECs	5.3394e-138	2.41341e-135	1.89389	0.843	0.441
MA0090.2	TEAD1	TECs	4.52837e-135	2.04682e-132	1.3199	0.848	0.381
MA0731.1	BCL6B	TECs	3.34306e-122	1.51106e-119	2.86124	0.822	0.451
MA0865.1	E2F8	TECs	1.1048e-116	4.99372e-114	2.482	0.833	0.465
MA0154.3	EBF1	TECs	6.27529e-115	2.83643e-112	9.44208	0.786	0.401
MA0866.1	SOX21	TECs	1.16689e-103	5.27435e-101	1.8132	0.796	0.458
MA0474.2	ERG	TECs	2.3603e-100	1.06685e-97	8.19235	0.811	0.513
MA0798.1	RFX3	TECs	3.1765e-99	1.43578e-96	2.63268	0.785	0.437
MA0475.2	FLI1	TECs	1.45436e-91	6.57371e-89	7.28286	0.785	0.502
MA0510.2	RFX5	TECs	1.16733e-90	5.27633e-88	2.26576	0.752	0.441
MA0516.1	SP2	TECs	4.40908e-90	1.99291e-87	1.82706	0.786	0.42
MA0600.2	RFX2	TECs	2.0622e-89	9.32115e-87	2.40084	0.77	0.442
MA0686.1	SPDEF	TECs	9.07353e-88	4.10124e-85	2.87416	0.79	0.477
MA0760.1	ERF	TECs	6.33889e-80	2.86518e-77	7.09571	0.788	0.522
MA0727.1	NR3C2	TECs	8.40305e-80	3.79818e-77	1.5739	0.765	0.46
MA0098.3	ETS1	TECs	1.44791e-79	6.54453e-77	7.28093	0.767	0.516
MA0113.3	NR3C1	TECs	2.50129e-73	1.13058e-70	1.43125	0.759	0.459
MA0799.1	RFX4	TECs	4.63199e-73	2.09366e-70	1.76331	0.748	0.456
MA0469.2	E2F3	TECs	3.24443e-69	1.46648e-66	1.58315	0.752	0.467
MA0506.1	NRF1	TECs	1.12221e-67	5.07239e-65	1.36837	0.736	0.46
MA0864.1	E2F2	TECs	2.02041e-67	9.13227e-65	1.33334	0.743	0.463
MA0765.1	ETV5	TECs	3.94356e-67	1.78249e-64	3.17966	0.728	0.471
MA1133.1	JUN::JUNB	TECs	1.42884e-66	6.45837e-64	1.43618	0.751	0.47
MA0528.1	ZNF263	TECs	2.02113e-65	9.13552e-63	0.853215	0.754	0.451
MA1136.1	FOSB::JUNB	TECs	5.34061e-59	2.41396e-56	1.63083	0.746	0.464
MA0079.3	SP1	TECs	2.41883e-58	1.09331e-55	1.46648	0.707	0.43
MA0761.1	ETV1	TECs	1.64585e-57	7.43923e-55	3.44871	0.707	0.474
MA0486.2	HSF1	TECs	2.72429e-57	1.23138e-54	0.97486	0.754	0.451
MA0707.1	MNX1	TECs	3.86415e-56	1.7466e-53	0.67419	0.741	0.452
MA1140.1	JUNB	TECs	4.7341e-56	2.13981e-53	2.1344	0.73	0.466
MA1154.1	ZNF282	TECs	2.74381e-53	1.2402e-50	1.18502	0.704	0.473
MA0764.1	ETV4	TECs	9.27989e-53	4.19451e-50	3.41157	0.688	0.474
MA0750.2	ZBTB7A	TECs	2.88108e-52	1.30225e-49	7.76901	0.728	0.537
MA0527.1	ZBTB33	TECs	1.48635e-50	6.7183e-48	1.42541	0.715	0.488
MA0131.2	HINFP	TECs	3.68938e-50	1.6676e-47	1.58688	0.722	0.472
MA1129.1	FOSL1::JUN	TECs	5.30744e-48	2.39896e-45	1.40104	0.71	0.47
MA0497.1	MEF2C	TECs	1.43163e-47	6.47096e-45	11.8959	0.717	0.498
MA1127.1	FOSB::JUN	TECs	1.59373e-46	7.20365e-44	0.858327	0.717	0.465
MA1139.1	FOSL2::JUNB	TECs	3.30545e-46	1.49406e-43	0.921313	0.702	0.465
MA0076.2	ELK4	TECs	6.63667e-46	2.99978e-43	6.62426	0.699	0.548
MA1131.1	FOSL2::JUN	TECs	1.05151e-45	4.75282e-43	0.4358	0.712	0.465
MA0770.1	HSF2	TECs	1.6327e-45	7.3798e-43	1.45238	0.715	0.454
MA0675.1	NKX6-2	TECs	4.02712e-45	1.82026e-42	0.69179	0.684	0.465
MA1110.1	NR1H4	TECs	3.08222e-44	1.39316e-41	0.741797	0.699	0.455
MA1102.1	CTCFL	TECs	1.07364e-43	4.85287e-41	3.21436	0.631	0.397
MA0834.1	ATF7	TECs	1.7854e-43	8.07002e-41	1.34166	0.684	0.469
MA0711.1	OTX1	TECs	3.30225e-40	1.49261e-37	0.903546	0.665	0.464
MA0867.1	SOX4	TECs	7.34019e-40	3.31776e-37	0.879683	0.684	0.469
MA0656.1	JDP2	TECs	2.47029e-38	1.11657e-35	0.638508	0.684	0.477
MA1117.1	RELB	TECs	2.54984e-38	1.15253e-35	1.44577	0.686	0.467
MA0156.2	FEV	TECs	5.37791e-38	2.43081e-35	3.23192	0.675	0.504
MA0028.2	ELK1	TECs	1.20113e-37	5.4291e-35	1.74074	0.686	0.474
MA0719.1	RHOXF1	TECs	1.65425e-37	7.47723e-35	0.673949	0.683	0.461
MA0893.1	GSX2	TECs	2.41138e-37	1.08994e-34	0.955803	0.688	0.463
MA0057.1	NA	TECs	1.51693e-36	6.8565e-34	0.886717	0.688	0.476
MA0706.1	MEOX2	TECs	2.70463e-36	1.22249e-33	0.602661	0.67	0.463
MA0763.1	ETV3	TECs	3.90504e-33	1.76508e-30	1.81203	0.668	0.49
MA0674.1	NKX6-1	TECs	9.58367e-32	4.33182e-29	0.593128	0.647	0.465
MA0052.3	MEF2A	TECs	4.62508e-31	2.09053e-28	9.50374	0.697	0.506
MA0759.1	ELK3	TECs	9.09942e-30	4.11294e-27	2.67563	0.649	0.499
MA0018.3	CREB1	TECs	1.51647e-29	6.85446e-27	1.69257	0.665	0.473
MA0634.1	ALX3	TECs	2.72585e-29	1.23208e-26	0.670306	0.657	0.469
MA0908.1	HOXD11	TECs	1.8065e-28	8.16536e-26	0.52571	0.644	0.464
MA0868.1	SOX8	TECs	4.50582e-27	2.03663e-24	0.694334	0.663	0.476
MA0771.1	HSF4	TECs	3.54702e-25	1.60325e-22	0.830186	0.652	0.457
MA0473.2	ELF1	TECs	1.84805e-23	8.35319e-21	1.84536	0.647	0.503
MA0905.1	HOXC10	TECs	7.26345e-23	3.28308e-20	0.60866	0.631	0.466
MA0702.1	LMX1A	TECs	2.36213e-22	1.06768e-19	0.610961	0.639	0.475
MA0875.1	BARX1	TECs	2.62703e-22	1.18742e-19	0.70666	0.646	0.477
MA0724.1	VENTX	TECs	1.51023e-21	6.82624e-19	0.562095	0.638	0.473
MA0662.1	MIXL1	TECs	1.41501e-20	6.39587e-18	0.5717	0.608	0.472
MA0158.1	HOXA5	TECs	2.3871e-20	1.07897e-17	0.578097	0.617	0.477
MA0835.1	NA	TECs	3.21556e-19	1.45343e-16	0.804285	0.639	0.487
MA0773.1	MEF2D	TECs	5.12129e-19	2.31482e-16	9.82964	0.649	0.509
MA0637.1	NA	TECs	2.39836e-18	1.08406e-15	0.695727	0.599	0.473
MA0651.1	HOXC11	TECs	3.38505e-18	1.53004e-15	0.411535	0.607	0.469
MA0479.1	FOXH1	TECs	9.86165e-18	4.45746e-15	0.369964	0.631	0.469
MA0661.1	MEOX1	TECs	1.20078e-17	5.42751e-15	0.367848	0.615	0.478
MA0024.3	E2F1	TECs	2.2287e-17	1.00737e-14	0.733255	0.629	0.478
MA1149.1	RARA::RXRG	TECs	3.30799e-17	1.49521e-14	0.450754	0.631	0.482
MA0618.1	LBX1	TECs	1.1701e-16	5.28885e-14	0.435396	0.61	0.476
MA0722.1	VAX1	TECs	1.24308e-16	5.61874e-14	0.388854	0.626	0.474
MA0723.1	VAX2	TECs	1.24308e-16	5.61874e-14	0.388854	0.626	0.474
MA0708.1	MSX2	TECs	1.26883e-16	5.7351e-14	0.466679	0.636	0.479
MA0721.1	UNCX	TECs	1.95061e-16	8.81677e-14	0.649121	0.617	0.48
MA1143.1	FOSL1::JUND	TECs	8.02019e-16	3.62513e-13	0.459509	0.629	0.482
MA0714.1	PITX3	TECs	2.5461e-13	1.15084e-10	0.360143	0.607	0.469
MA0642.1	EN2	TECs	3.67339e-13	1.66037e-10	0.519331	0.6	0.481
MA0666.1	MSX1	TECs	8.23459e-13	3.72204e-10	0.526885	0.587	0.481
MA0876.1	BSX	TECs	8.23459e-13	3.72204e-10	0.526885	0.587	0.481
MA0027.2	EN1	TECs	1.66276e-12	7.51566e-10	0.36661	0.597	0.479
MA0654.1	ISX	TECs	1.79068e-12	8.09389e-10	0.385398	0.608	0.476
MA0701.1	LHX9	TECs	1.79068e-12	8.09389e-10	0.385398	0.608	0.476
MA0717.1	RAX2	TECs	1.79068e-12	8.09389e-10	0.385398	0.608	0.476
MA0710.1	NOTO	TECs	7.8572e-12	3.55146e-09	0.370122	0.583	0.475
MA0748.1	YY2	TECs	1.12656e-11	5.09206e-09	0.609144	0.579	0.474
MA0892.1	GSX1	TECs	1.71805e-11	7.76559e-09	0.453331	0.591	0.473
MA0660.1	MEF2B	TECs	3.80364e-11	1.71924e-08	9.76578	0.621	0.515
MA0725.1	VSX1	TECs	1.63846e-10	7.40582e-08	0.412835	0.583	0.479
MA0726.1	VSX2	TECs	1.63846e-10	7.40582e-08	0.412835	0.583	0.479
MA0068.2	PAX4	TECs	2.92845e-09	1.32366e-06	0.30967	0.576	0.479
MA0730.1	RARA	TECs	1.64134e-08	7.41886e-06	0.635708	0.583	0.475
MA0638.1	CREB3	TECs	5.97113e-05	0.0269895	0.312708	0.558	0.497
MA0154.3	EBF1	CAFs	1.48103e-150	6.69423e-148	1.45226	0.979	0.405
MA0471.1	E2F6	CAFs	1.67453e-121	7.56889e-119	2.43854	0.957	0.437
MA0152.1	NFATC2	CAFs	6.09661e-108	2.75567e-105	3.38604	0.94	0.421
MA0808.1	TEAD3	CAFs	1.26082e-98	5.69892e-96	3.06221	0.936	0.369
MA0083.3	SRF	CAFs	1.0897e-93	4.92544e-91	3.89504	0.915	0.483
MA0809.1	TEAD4	CAFs	2.45079e-93	1.10776e-90	0.823296	0.918	0.378
MA1121.1	TEAD2	CAFs	1.05833e-91	4.78366e-89	4.56175	0.904	0.373
MA0149.1	EWSR1-FLI1	CAFs	5.00888e-91	2.26401e-88	1.13885	0.911	0.427
MA0090.2	TEAD1	CAFs	5.95056e-90	2.68966e-87	2.93241	0.918	0.388
MA0470.1	E2F4	CAFs	1.02718e-88	4.64285e-86	1.52102	0.925	0.432
MA1122.1	TFDP1	CAFs	5.6376e-85	2.54819e-82	1.37682	0.911	0.443
MA0516.1	SP2	CAFs	4.97094e-83	2.24687e-80	0.804944	0.868	0.425
MA0600.2	RFX2	CAFs	4.53271e-82	2.04878e-79	3.14062	0.897	0.446
MA1117.1	RELB	CAFs	9.36138e-82	4.23135e-79	2.80482	0.893	0.468
MA0798.1	RFX3	CAFs	3.07152e-81	1.38833e-78	2.81447	0.9	0.441
MA0625.1	NFATC3	CAFs	3.12587e-81	1.41289e-78	2.12659	0.893	0.448
MA0018.3	CREB1	CAFs	3.80841e-80	1.7214e-77	2.88152	0.897	0.473
MA0510.2	RFX5	CAFs	7.21688e-79	3.26203e-76	2.7096	0.897	0.444
MA0079.3	SP1	CAFs	3.18107e-78	1.43784e-75	1.19662	0.858	0.433
MA1127.1	FOSB::JUN	CAFs	5.67544e-73	2.5653e-70	3.22567	0.883	0.467
MA0656.1	JDP2	CAFs	1.46258e-70	6.61087e-68	2.23024	0.886	0.478
MA1131.1	FOSL2::JUN	CAFs	1.97375e-69	8.92135e-67	1.80897	0.875	0.467
MA1133.1	JUN::JUNB	CAFs	6.91502e-68	3.12559e-65	2.95868	0.883	0.473
MA0727.1	NR3C2	CAFs	7.13752e-65	3.22616e-62	2.84924	0.854	0.464
MA0528.1	ZNF263	CAFs	1.80814e-63	8.17279e-61	1.20734	0.879	0.454
MA0799.1	RFX4	CAFs	1.31424e-61	5.94037e-59	2.49687	0.854	0.459
MA1139.1	FOSL2::JUNB	CAFs	8.50276e-61	3.84325e-58	1.93699	0.865	0.467
MA1136.1	FOSB::JUNB	CAFs	3.21563e-60	1.45346e-57	2.08202	0.858	0.467
MA1129.1	FOSL1::JUN	CAFs	2.64513e-58	1.1956e-55	1.64182	0.854	0.472
MA1140.1	JUNB	CAFs	2.16047e-57	9.76535e-55	2.447	0.847	0.469
MA1145.1	FOSL2::JUND	CAFs	2.51887e-57	1.13853e-54	0.58205	0.858	0.477
MA0834.1	ATF7	CAFs	5.15172e-57	2.32858e-54	2.37997	0.822	0.47
MA0835.1	NA	CAFs	1.16567e-54	5.26882e-52	2.31049	0.851	0.486
MA0113.3	NR3C1	CAFs	6.51206e-54	2.94345e-51	2.26121	0.819	0.464
MA0865.1	E2F8	CAFs	1.60415e-53	7.25075e-51	1.63326	0.836	0.472
MA0731.1	BCL6B	CAFs	1.28685e-51	5.81656e-49	1.58134	0.811	0.458
MA0052.3	MEF2A	CAFs	7.36804e-51	3.33036e-48	1.3651	0.808	0.508
MA0057.1	NA	CAFs	1.99675e-49	9.0253e-47	2.50723	0.811	0.478
MA0758.1	E2F7	CAFs	2.06319e-44	9.3256e-42	1.36006	0.819	0.464
MA0773.1	MEF2D	CAFs	5.48082e-44	2.47733e-41	1.02622	0.79	0.509
MA0506.1	NRF1	CAFs	4.61298e-39	2.08507e-36	0.996911	0.794	0.464
MA0502.1	NFYB	CAFs	1.61357e-38	7.29334e-36	1.11074	0.79	0.469
MA0660.1	MEF2B	CAFs	1.78148e-37	8.05229e-35	1.087	0.754	0.514
MA0060.3	NFYA	CAFs	1.11615e-36	5.04501e-34	0.872919	0.762	0.47
MA1154.1	ZNF282	CAFs	2.17208e-33	9.81779e-31	1.37629	0.776	0.476
MA0486.2	HSF1	CAFs	1.35662e-32	6.13194e-30	0.717506	0.765	0.456
MA0732.1	EGR3	CAFs	1.44181e-31	6.51697e-29	1.53011	0.758	0.473
MA1143.1	FOSL1::JUND	CAFs	2.24593e-27	1.01516e-24	1.433	0.737	0.483
MA0648.1	GSC	CAFs	2.82753e-24	1.27804e-21	0.808472	0.722	0.467
MA0056.1	MZF1	CAFs	5.29723e-24	2.39435e-21	0.644945	0.779	0.505
MA0770.1	HSF2	CAFs	2.46039e-23	1.1121e-20	0.453185	0.705	0.459
MA0714.1	PITX3	CAFs	1.03523e-22	4.67925e-20	1.10415	0.73	0.47
MA1110.1	NR1H4	CAFs	1.74994e-18	7.90973e-16	0.615767	0.648	0.46
MA0162.3	EGR1	CAFs	4.16593e-17	1.883e-14	0.85344	0.673	0.478
MA0651.1	HOXC11	CAFs	8.87317e-17	4.01067e-14	0.718208	0.669	0.471
MA0864.1	E2F2	CAFs	1.08742e-16	4.91513e-14	0.887369	0.68	0.469
MA0003.3	TFAP2A	CAFs	9.33265e-16	4.21836e-13	0.58432	0.665	0.494
MA0908.1	HOXD11	CAFs	4.2826e-14	1.93573e-11	0.423125	0.648	0.467
MA0753.1	ZNF740	CAFs	1.6585e-13	7.49643e-11	1.38055	0.648	0.494
MA0733.1	EGR4	CAFs	3.63815e-13	1.64444e-10	0.995644	0.644	0.481
MA0905.1	HOXC10	CAFs	3.39379e-12	1.53399e-09	0.523323	0.637	0.469
MA0719.1	RHOXF1	CAFs	6.30499e-12	2.84985e-09	0.480181	0.651	0.466
MA0527.1	ZBTB33	CAFs	1.02486e-11	4.63238e-09	0.425482	0.662	0.493
MA0812.1	TFAP2B	CAFs	1.59388e-11	7.20434e-09	0.551585	0.665	0.493
MA0469.2	E2F3	CAFs	2.82814e-11	1.27832e-08	0.71515	0.637	0.474
MA0891.1	GSC2	CAFs	2.59729e-10	1.17398e-07	0.580369	0.633	0.473
MA0496.2	MAFK	CAFs	1.47768e-09	6.67911e-07	0.922543	0.619	0.473
MA0131.2	HINFP	CAFs	7.14337e-09	3.2288e-06	0.480453	0.601	0.478
MA0635.1	BARHL2	CAFs	2.39084e-08	1.08066e-05	0.391071	0.601	0.482
MA0868.1	SOX8	CAFs	8.3842e-08	3.78966e-05	0.53072	0.616	0.481
MA0472.2	EGR2	CAFs	4.76319e-07	0.000215296	0.876729	0.605	0.482
MA0906.1	HOXC12	CAFs	2.765e-06	0.00124978	0.406503	0.591	0.477
MA0814.1	TFAP2C	CAFs	4.98112e-06	0.00225146	0.345822	0.58	0.496
MA0508.2	PRDM1	CAFs	1.20505e-05	0.00544683	0.405749	0.584	0.499
MA0872.1	TFAP2A	CAFs	8.86659e-05	0.040077	0.425395	0.573	0.495
MA0907.1	HOXC13	CAFs	0.000130749	0.0590987	0.410972	0.559	0.48
MA0634.1	ALX3	CAFs	0.000772093	0.348986	0.423091	0.541	0.475
MA0698.1	ZBTB18	Unclassified	2.69914e-123	1.22001e-120	4.86463	0.972	0.453
MA1123.1	TWIST1	Unclassified	5.87659e-107	2.65622e-104	2.7565	0.957	0.424
MA0665.1	MSC	Unclassified	5.89235e-102	2.66334e-99	5.67946	0.98	0.419
MA0691.1	TFAP4	Unclassified	6.54947e-102	2.96036e-99	1.51783	0.965	0.426
MA1100.1	ASCL1	Unclassified	2.84729e-97	1.28698e-94	9.01738	0.957	0.391
MA0667.1	MYF6	Unclassified	2.07296e-94	9.36978e-92	2.26612	0.949	0.42
MA0048.2	NHLH1	Unclassified	5.77998e-89	2.61255e-86	7.14083	0.909	0.444
MA0149.1	EWSR1-FLI1	Unclassified	1.59019e-74	7.18764e-72	1.24061	0.882	0.428
MA0528.1	ZNF263	Unclassified	5.89508e-48	2.66458e-45	0.720057	0.858	0.455
MA0625.1	NFATC3	Unclassified	2.17365e-44	9.8249e-42	3.36134	0.748	0.451
MA0671.1	NFIX	Unclassified	4.17863e-40	1.88874e-37	0.998901	0.756	0.433
MA0152.1	NFATC2	Unclassified	1.04944e-35	4.74348e-33	3.45682	0.709	0.425
MA0758.1	E2F7	Unclassified	9.77946e-34	4.42032e-31	1.56342	0.768	0.465
MA0865.1	E2F8	Unclassified	1.75208e-26	7.91941e-24	2.05855	0.744	0.474
MA0057.1	NA	Unclassified	1.2622e-24	5.70516e-22	0.982066	0.717	0.48
MA1154.1	ZNF282	Unclassified	3.88755e-22	1.75717e-19	0.917405	0.736	0.477
MA0659.1	MAFG	Unclassified	1.95858e-20	8.85278e-18	1.3555	0.701	0.485
MA0868.1	SOX8	Unclassified	4.07804e-20	1.84327e-17	1.00119	0.689	0.48
MA0867.1	SOX4	Unclassified	7.10213e-18	3.21016e-15	0.64425	0.709	0.473
MA0745.1	SNAI2	Unclassified	7.75324e-17	3.50446e-14	2.05139	0.327	0.562
MA0479.1	FOXH1	Unclassified	9.51461e-17	4.3006e-14	0.843147	0.693	0.471
MA0496.2	MAFK	Unclassified	1.21944e-16	5.51188e-14	0.81494	0.697	0.473
MA0824.1	NA	Unclassified	1.49264e-16	6.74673e-14	1.05249	0.327	0.56
MA0873.1	HOXD12	Unclassified	3.01212e-15	1.36148e-12	0.499965	0.665	0.471
MA0905.1	HOXC10	Unclassified	3.17448e-15	1.43487e-12	0.889021	0.657	0.469
MA0866.1	SOX21	Unclassified	3.87596e-15	1.75194e-12	0.939228	0.681	0.467
MA0107.1	RELA	Unclassified	7.71926e-15	3.4891e-12	1.59829	0.677	0.436
MA0842.1	NRL	Unclassified	2.74113e-14	1.23899e-11	1.88864	0.638	0.476
MA0830.1	TCF4	Unclassified	6.12186e-14	2.76708e-11	0.776103	0.319	0.553
MA0731.1	BCL6B	Unclassified	1.03299e-13	4.66909e-11	0.45526	0.63	0.461
MA0684.1	RUNX3	Unclassified	5.51508e-13	2.49282e-10	1.08335	0.346	0.552
MA0774.1	MEIS2	Unclassified	5.82553e-13	2.63314e-10	1.01821	0.705	0.505
MA0101.1	REL	Unclassified	7.34094e-13	3.31811e-10	0.874271	0.634	0.435
MA0103.3	ZEB1	Unclassified	8.30845e-13	3.75542e-10	1.21747	0.323	0.578
MA1131.1	FOSL2::JUN	Unclassified	4.96439e-12	2.2439e-09	0.309233	0.65	0.47
MA0686.1	SPDEF	Unclassified	6.49138e-12	2.9341e-09	0.801855	0.657	0.485
MA0651.1	HOXC11	Unclassified	8.57857e-12	3.87751e-09	0.878103	0.642	0.471
MA1155.1	ZSCAN4	Unclassified	9.78382e-12	4.42229e-09	0.632482	0.689	0.509
MA0727.1	NR3C2	Unclassified	1.36617e-10	6.17507e-08	0.992016	0.618	0.468
MA0522.2	TCF3	Unclassified	1.39202e-10	6.29191e-08	1.21795	0.343	0.558
MA0696.1	ZIC1	Unclassified	7.10231e-10	3.21024e-07	0.399162	0.638	0.486
MA0775.1	MEIS3	Unclassified	1.06837e-09	4.82903e-07	0.829935	0.685	0.506
MA0908.1	HOXD11	Unclassified	1.10103e-09	4.97665e-07	0.367452	0.626	0.468
MA0155.1	INSM1	Unclassified	1.20912e-09	5.46522e-07	0.511038	0.673	0.508
MA1110.1	NR1H4	Unclassified	5.65088e-09	2.5542e-06	1.04558	0.602	0.461
MA0753.1	ZNF740	Unclassified	9.39483e-09	4.24646e-06	0.37015	0.622	0.494
MA0634.1	ALX3	Unclassified	1.20407e-08	5.44238e-06	0.524282	0.614	0.474
MA0056.1	MZF1	Unclassified	1.44031e-08	6.51019e-06	0.460415	0.661	0.507
MA0736.1	GLIS2	Unclassified	2.02031e-07	9.13182e-05	0.374592	0.654	0.504
MA1117.1	RELB	Unclassified	2.56708e-07	0.000116032	0.784065	0.618	0.473
MA0113.3	NR3C1	Unclassified	8.85576e-07	0.00040028	0.668782	0.606	0.467
MA0797.1	TGIF2	Unclassified	1.25913e-06	0.000569126	0.927349	0.622	0.507
MA0864.1	E2F2	Unclassified	2.01651e-06	0.000911461	0.539156	0.567	0.471
MA0708.1	MSX2	Unclassified	4.24284e-06	0.00191776	0.444095	0.614	0.482
MA0796.1	TGIF1	Unclassified	6.60636e-06	0.00298607	0.410637	0.591	0.493
MA0751.1	ZIC4	Unclassified	8.84875e-06	0.00399963	0.305111	0.602	0.49
MA0050.2	IRF1	Unclassified	0.000449279	0.203074	1.23713	0.362	0.543
MA0783.1	PKNOX2	Unclassified	0.000898132	0.405956	1.68227	0.559	0.522
MA0158.1	HOXA5	Unclassified	0.000903362	0.40832	0.333176	0.575	0.48
