# Supplementary material for: Genome-wide profiling of transcription factor activity in primary liver cancer using single-cell ATAC sequencing
Source: Cell Rep. Author manuscript; Available in PMC 2023 Dec 26. (PMC10750269; doi:10.1016/j.celrep.2023.113446)
Supplement: 8 [file NIHMS1948211-supplement-8.xlsx]

## Sheet: SuppTable5
TF_Motif	Gene	Estimate	T	Pvalue	FDR	Low_CI	High_CI	Log2FC
MA0025.1	NFIL3	0.350736	1.94019	0.0762572	0.267774	-0.00497328	0.085717	0.176424
MA0030.1	FOXF2	0.335704	0.872751	0.450281	0.609854	-0.0678631	0.116957	0.109547
MA0031.1	FOXD1	0.333842	1.5505	0.207748	0.366013	-0.0421651	0.134095	0.213714
MA0051.1	IRF2	0.32734	1.63703	0.169771	0.348499	-0.0156998	0.0654698	0.11407
MA0056.1	MZF1	0.296185	0.114007	0.917321	0.961023	-0.0260552	0.0278427	0.00435988
MA0057.1	MZF1(var.2)	0.298625	-0.714518	0.536036	0.70139	-0.069492	0.0464064	-0.054714
MA0059.1	MAX::MYC	0.282998	0.282747	0.802289	0.910834	-0.178754	0.205751	0.0705114
MA0066.1	PPARG	0.316672	1.04225	0.378923	0.537737	-0.0404536	0.0775019	0.0869615
MA0069.1	Pax6	0.300227	0.659439	0.554288	0.717971	-0.0333085	0.0514248	0.0441975
MA0070.1	PBX1	0.322079	0.136817	0.894122	0.953407	-0.0215686	0.0243554	0.00625505
MA0071.1	RORA	0.346164	3.85187	0.00374064	0.0612383	0.0265644	0.101573	0.295274
MA0072.1	RORA(var.2)	0.318765	3.49302	0.0057882	0.0657131	0.0142665	0.0645165	0.190298
MA0073.1	RREB1	0.302228	-2.6953	0.0200689	0.140847	-0.0160798	-0.0016686	-0.0417514
MA0074.1	RXRA::VDR	0.318413	4.27561	0.00263174	0.0533673	0.013766	0.0458593	0.141826
MA0077.1	SOX9	0.326036	-0.154159	0.888721	0.952906	-0.111727	0.102284	-0.0207425
MA0081.1	SPIB	0.301388	1.94923	0.114293	0.312962	-0.00271291	0.0178761	0.0367562
MA0084.1	SRY	0.309248	-1.43259	0.257211	0.413681	-0.103328	0.0420649	-0.13626
MA0091.1	TAL1::TCF3	0.170188	1.81333	0.0956701	0.293085	-0.0114811	0.122991	0.572625
MA0101.1	REL	0.320226	-0.583457	0.595949	0.754217	-0.10762	0.0723382	-0.0773642
MA0107.1	RELA	0.315071	-0.451004	0.676367	0.828246	-0.0896058	0.0649516	-0.0553689
MA0115.1	NR1H2::RXRA	0.410607	3.71524	0.00301399	0.0533673	0.0441327	0.169729	0.435224
MA0119.1	NFIC::TLX1	0.329983	1.13534	0.345935	0.494559	-0.0933571	0.188381	0.224289
MA0130.1	ZNF354C	0.298711	0.158594	0.884638	0.951171	-0.0205536	0.0226313	0.00502605
MA0139.1	CTCF	0.277296	-1.39387	0.284441	0.430565	-0.317193	0.148792	-0.382555
MA0149.1	EWSR1-FLI1	0.3032	-1.33048	0.263278	0.416497	-0.0289299	0.0108931	-0.0422858
MA0138.2	REST	0.296684	1.86935	0.159119	0.339336	-0.0142106	0.0542148	0.100699
MA0152.1	NFATC2	0.304307	0.213319	0.845313	0.927173	-0.025511	0.0290792	0.00848298
MA0155.1	INSM1	0.297376	2.08721	0.119401	0.313529	-0.00702903	0.0385811	0.0786412
MA0158.1	HOXA5	0.304484	-0.888557	0.425185	0.582558	-0.0362953	0.018779	-0.0409117
MA0159.1	RARA::RXRA	0.328423	3.71968	0.00396621	0.0612383	0.014146	0.0563865	0.163882
MA0160.1	NR4A2	0.371901	3.27552	0.0109017	0.0959706	0.0230256	0.131068	0.334916
MA0161.1	NFIC	0.327407	1.46576	0.193863	0.363492	-0.0212974	0.0843004	0.145949
MA0163.1	PLAG1	0.296566	-0.988131	0.411741	0.571698	-0.0455818	0.0262609	-0.0462456
MA0018.2	CREB1	0.322042	-2.46889	0.0796456	0.267774	-0.212586	0.0196071	-0.378086
MA0099.2	FOS::JUN	0.29821	-1.66286	0.128944	0.315853	-0.290482	0.0432303	-0.500353
MA0259.1	ARNT::HIF1A	0.294523	-0.201431	0.84785	0.927173	-0.0245673	0.0209382	-0.00886107
MA0442.1	SOX10	0.306652	0.723657	0.527315	0.692326	-0.025038	0.0385231	0.0320754
MA0462.1	BATF::JUN	0.300325	-1.66203	0.141417	0.32632	-0.334841	0.059161	-0.54495
MA0465.1	CDX2	0.297643	-1.28845	0.32294	0.473973	-0.113278	0.0598114	-0.124086
MA0468.1	DUX4	0.298925	-1.9345	0.180002	0.358149	-0.0861395	0.0292163	-0.131212
MA0470.1	E2F4	0.305338	-1.49971	0.164976	0.34422	-0.0237421	0.0046595	-0.0443918
MA0471.1	E2F6	0.304968	-1.50154	0.186137	0.360157	-0.0177237	0.00433747	-0.0313201
MA0476.1	FOS	0.304479	-1.65227	0.136379	0.321287	-0.396226	0.0648162	-0.626884
MA0477.1	FOSL1	0.300839	-1.60669	0.143536	0.32632	-0.374027	0.0641509	-0.599337
MA0478.1	FOSL2	0.302621	-1.60161	0.144562	0.32632	-0.404792	0.0699641	-0.635256
MA0479.1	FOXH1	0.298026	1.36496	0.22696	0.382561	-0.00780356	0.0262151	0.0452663
MA0481.1	FOXP1	0.316158	-0.0715629	0.947823	0.9758	-0.0603807	0.0578539	-0.00575364
MA0484.1	HNF4G	0.413068	2.12125	0.0742174	0.267774	-0.0127408	0.208715	0.390658
MA0488.1	JUN	0.347936	0.0655511	0.951881	0.975903	-0.149187	0.155442	0.0130261
MA0489.1	JUN(var.2)	0.307055	-1.68883	0.128892	0.315853	-0.386229	0.0589463	-0.6163
MA0490.1	JUNB	0.304675	-1.60594	0.143519	0.32632	-0.398097	0.0682102	-0.624219
MA0491.1	JUND	0.305135	-1.63106	0.140622	0.32632	-0.419221	0.0710248	-0.651279
MA0492.1	JUND(var.2)	0.334844	-0.278285	0.797741	0.910834	-0.145211	0.121039	-0.0511559
MA0495.1	MAFF	0.301364	2.37682	0.0363069	0.194646	0.00132135	0.0333932	0.0855819
MA0496.1	MAFK	0.303943	3.84792	0.00240275	0.0533673	0.0105556	0.0382567	0.120762
MA0497.1	MEF2C	0.306392	0.362858	0.744786	0.879425	-0.0431686	0.0530354	0.0234188
MA0501.1	MAF::NFE2	0.291636	-1.36107	0.210203	0.366013	-0.155341	0.0398918	-0.260547
MA0502.1	NFYB	0.297444	-3.05522	0.055446	0.236551	-0.196059	0.00418792	-0.403303
MA0504.1	NR2C2	0.350064	3.43855	0.00490895	0.0631618	0.017135	0.0764112	0.206916
MA0506.1	NRF1	0.297664	-2.80051	0.0160353	0.121365	-0.029412	-0.00367152	-0.0780251
MA0507.1	POU2F2	0.287885	-4.88104	0.00671083	0.0700103	-0.0649178	-0.018696	-0.195626
MA0508.1	PRDM1	0.309892	1.0277	0.375907	0.535425	-0.0201117	0.0402028	0.0475416
MA0513.1	SMAD2::SMAD3::SMAD4	0.296186	1.721	0.122646	0.315853	-0.00327428	0.0228628	0.0485134
MA0516.1	SP2	0.302482	-4.1453	0.0054307	0.0635227	-0.0445173	-0.0117095	-0.128217
MA0517.1	STAT1::STAT2	0.315538	0.64161	0.558928	0.719154	-0.0265874	0.0418595	0.0353427
MA0523.1	TCF7L2	0.3289	1.96266	0.0748478	0.267774	-0.00863387	0.154749	0.362393
MA0526.1	USF2	0.29435	0.235651	0.831942	0.924688	-0.164314	0.18719	0.0571789
MA0527.1	ZBTB33	0.294104	-0.776859	0.472921	0.629634	-0.0363163	0.0195236	-0.0406105
MA0528.1	ZNF263	0.300621	-0.528031	0.645219	0.805562	-0.0362942	0.0276249	-0.0206537
MA0102.3	CEBPA	0.430362	2.19535	0.0722753	0.267774	-0.0128051	0.217624	0.392064
MA0162.2	EGR1	0.30161	-4.64182	0.000631056	0.0270653	-0.0312475	-0.0112224	-0.0981573
MA0076.2	ELK4	0.303881	-4.00238	0.0022255	0.0533673	-0.0784702	-0.0226308	-0.222
MA0258.2	ESR2	0.318548	4.0815	0.0039203	0.0612383	0.0187113	0.0683314	0.21194
MA0148.3	FOXA1	0.330995	0.963096	0.419431	0.578216	-0.0860751	0.149331	0.144894
MA0036.2	GATA2	0.283571	-0.660001	0.572567	0.729527	-0.201147	0.144233	-0.137964
MA0037.2	GATA3	0.28349	0.0529246	0.962026	0.978772	-0.107095	0.110121	0.0077222
MA0050.2	IRF1	0.310311	-0.44415	0.682338	0.828246	-0.0360265	0.0264684	-0.0220493
MA0060.2	NFYA	0.295829	-2.95928	0.0665163	0.256753	-0.194823	0.0122409	-0.388018
MA0014.2	PAX5	0.304197	-0.655013	0.569671	0.729527	-0.0704113	0.0491418	-0.0495751
MA0079.3	SP1	0.302539	-3.52812	0.011152	0.0959706	-0.0411415	-0.00774224	-0.112085
MA0137.3	STAT1	0.318275	0.344588	0.750098	0.882737	-0.0356866	0.0451614	0.0216354
MA0144.2	STAT3	0.313589	1.33621	0.260133	0.416497	-0.0178521	0.0481519	0.0714383
MA0140.2	GATA1::TAL1	0.28532	-0.466961	0.667963	0.821653	-0.040531	0.029399	-0.027873
MA0093.2	USF1	0.29896	0.101156	0.927315	0.961023	-0.194754	0.205689	0.0266304
MA0095.2	YY1	0.300492	-0.78386	0.502282	0.663976	-0.103287	0.0667557	-0.0851339
MA0103.2	ZEB1	0.319265	-2.86313	0.072371	0.267774	-0.14838	0.0122189	-0.278867
MA0593.1	FOXP2	0.3345	1.53662	0.234051	0.389923	-0.0521403	0.136084	0.193429
MA0595.1	SREBF1	0.297189	-1.12679	0.311478	0.462426	-0.0346041	0.0135579	-0.0502004
MA0596.1	SREBF2	0.29581	-0.442665	0.680954	0.828246	-0.0377927	0.027409	-0.0251016
MA0597.1	THAP1	0.307952	3.17619	0.0111883	0.0959706	0.00625941	0.0371667	0.105485
MA0599.1	KLF5	0.300118	-3.13955	0.05714	0.237162	-0.0875692	0.00252464	-0.191165
MA0610.1	DMRT3	0.284355	-0.107563	0.920043	0.961023	-0.0412188	0.0382675	-0.00746729
MA0612.1	EMX1	0.306523	-2.69772	0.0687339	0.262686	-0.125906	0.00809615	-0.253592
MA0613.1	FOXG1	0.341197	1.2747	0.274977	0.425997	-0.0418929	0.110187	0.152131
MA0618.1	LBX1	0.298037	-1.84148	0.1837	0.360157	-0.133559	0.0438681	-0.202223
MA0625.1	NFATC3	0.297095	-1.42204	0.273037	0.425997	-0.0788649	0.0353893	-0.101876
MA0628.1	POU6F1	0.314077	-2.57302	0.11161	0.312962	-0.247489	0.0514733	-0.391822
MA0630.1	SHOX	0.300873	-1.90581	0.173442	0.348724	-0.188218	0.0587881	-0.281063
MA0634.1	ALX3	0.285611	-2.25782	0.116909	0.312962	-0.0911545	0.0177085	-0.174505
MA0635.1	BARHL2	0.309478	-0.629293	0.55818	0.719154	-0.0485317	0.0296871	-0.0432686
MA0636.1	BHLHE41	0.308693	0.0121587	0.99127	0.993844	-0.207998	0.209335	0.00312748
MA0637.1	CENPB	0.306533	-1.67692	0.169893	0.348499	-0.0837151	0.020893	-0.140742
MA0638.1	CREB3	0.304513	-2.0119	0.0989024	0.295866	-0.0935365	0.0110388	-0.183275
MA0639.1	DBP	0.384322	1.94028	0.0762395	0.267774	-0.00832426	0.143562	0.279184
MA0154.3	EBF1	0.273713	1.50731	0.187373	0.360157	-0.0157811	0.0632997	0.131003
MA0598.2	EHF	0.313016	-4.64692	0.000715158	0.0276051	-0.129211	-0.0461275	-0.356232
MA0640.1	ELF3	0.312517	-4.26883	0.00153978	0.0457196	-0.128299	-0.0405137	-0.344926
MA0641.1	ELF4	0.314793	-4.77822	0.000467982	0.0225801	-0.100575	-0.0375098	-0.286083
MA0136.2	ELF5	0.315214	-4.48348	0.000879623	0.0308668	-0.129497	-0.0443623	-0.351379
MA0027.2	EN1	0.298131	-1.2324	0.263257	0.416497	-0.0604534	0.01986	-0.0950194
MA0642.1	EN2	0.29506	-1.98698	0.148496	0.329421	-0.109094	0.0276133	-0.186596
MA0644.1	ESX1	0.316789	-1.69083	0.209355	0.366013	-0.187126	0.0680606	-0.248443
MA0645.1	ETV6	0.302453	-3.64373	0.0122629	0.102902	-0.0862668	-0.0161813	-0.225722
MA0475.2	FLI1	0.301501	-2.88944	0.0372756	0.197101	-0.114167	-0.00536322	-0.260898
MA0042.2	FOXI1	0.32719	1.70198	0.204106	0.366013	-0.0499999	0.142228	0.219168
MA0033.2	FOXL1	0.32719	1.70198	0.204106	0.366013	-0.0499999	0.142228	0.219168
MA0157.2	FOXO3	0.333842	1.5505	0.207748	0.366013	-0.0421651	0.134095	0.213714
MA0646.1	GCM1	0.285442	-0.900581	0.395553	0.553201	-0.0254731	0.0112663	-0.0354628
MA0647.1	GRHL1	0.302985	-1.36489	0.301599	0.451841	-0.345075	0.174665	-0.357517
MA0648.1	GSC	0.290283	-2.50134	0.0827728	0.270765	-0.0561076	0.00583184	-0.119818
MA0649.1	HEY2	0.301593	0.0728658	0.947992	0.9758	-0.150466	0.156134	0.0136203
MA0131.2	HINFP	0.308027	-1.09082	0.316551	0.466369	-0.0259252	0.00989357	-0.0370631
MA0043.2	HLF	0.403555	2.35652	0.0424105	0.212603	0.00359728	0.166002	0.340316
MA0046.2	HNF1A	0.413235	-1.77644	0.176042	0.352084	-0.361618	0.104899	-0.390251
MA0153.2	HNF1B	0.445883	-1.61204	0.210442	0.366013	-0.47309	0.161759	-0.432016
MA0650.1	HOXA13	0.298516	-1.46795	0.243118	0.398449	-0.0685323	0.0261747	-0.098887
MA0651.1	HOXC11	0.299244	-1.2821	0.299237	0.451193	-0.116269	0.0526307	-0.145783
MA0486.2	HSF1	0.321212	-0.162147	0.87929	0.948061	-0.0646388	0.0575904	-0.0157425
MA0652.1	IRF8	0.337942	1.25959	0.27523	0.425997	-0.0413648	0.110906	0.156642
MA0653.1	IRF9	0.32987	1.09601	0.333287	0.483642	-0.0364365	0.0847	0.1096
MA0654.1	ISX	0.294963	-1.64836	0.22378	0.380525	-0.127978	0.0503069	-0.178443
MA0655.1	JDP2	0.311847	-1.61735	0.152565	0.332713	-0.463976	0.0899814	-0.677752
MA0656.1	JDP2(var.2)	0.346691	-1.16473	0.329483	0.481744	-0.242635	0.11344	-0.246499
MA0657.1	KLF13	0.293259	-6.40413	0.00451268	0.0618694	-0.11564	-0.043249	-0.345852
MA0658.1	LHX6	0.307877	-1.85784	0.186422	0.360157	-0.159322	0.0542989	-0.227199
MA0659.1	MAFG	0.300145	1.16854	0.333133	0.483642	-0.0316503	0.0658073	0.0845187
MA0660.1	MEF2B	0.314564	0.505093	0.649041	0.805562	-0.0530417	0.0727305	0.0458712
MA0661.1	MEOX1	0.297274	-1.60076	0.226683	0.382561	-0.156776	0.060388	-0.216759
MA0662.1	MIXL1	0.294323	-1.88208	0.19493	0.363492	-0.170645	0.0637386	-0.240759
MA0663.1	MLX	0.299276	-0.122484	0.912315	0.961023	-0.2219	0.207968	-0.0331962
MA0664.1	MLXIPL	0.30285	-0.0372712	0.973276	0.983467	-0.2169	0.212718	-0.00992637
MA0665.1	MSC	0.24301	2.07776	0.0617348	0.253507	-0.00157158	0.0555229	0.169755
MA0666.1	MSX1	0.300481	-2.3821	0.0771652	0.267774	-0.0528531	0.00425729	-0.112184
MA0667.1	MYF6	0.239712	3.64318	0.00438881	0.0618694	0.0194557	0.0803667	0.336815
MA0668.1	NEUROD2	0.209055	1.57549	0.161837	0.34192	-0.022377	0.108387	0.332265
MA0669.1	NEUROG2	0.183623	1.80293	0.101217	0.295866	-0.0126876	0.121175	0.505138
MA0670.1	NFIA	0.341882	1.13401	0.305151	0.454781	-0.0448234	0.118033	0.163378
MA0671.1	NFIX	0.345521	0.931355	0.387578	0.546413	-0.0468407	0.104432	0.125541
MA0048.2	NHLH1	0.25416	2.6082	0.0236962	0.155029	0.00511895	0.0589256	0.194283
MA0672.1	NKX2-3	0.292727	-0.322418	0.76642	0.89377	-0.0463967	0.037441	-0.0219018
MA0673.1	NKX2-8	0.288852	0.370403	0.722905	0.861379	-0.0255167	0.0348106	0.0233984
MA0674.1	NKX6-1	0.294862	-2.11404	0.147788	0.329421	-0.166425	0.0453574	-0.269387
MA0675.1	NKX6-2	0.294862	-2.11404	0.147788	0.329421	-0.166425	0.0453574	-0.269387
MA0678.1	OLIG2	0.231775	1.71418	0.12799	0.315853	-0.0134013	0.0868169	0.248753
MA0679.1	ONECUT1	0.405246	1.30721	0.279685	0.42864	-0.140664	0.342873	0.414054
MA0068.2	PAX4	0.297841	-1.53523	0.243611	0.398449	-0.168602	0.0692371	-0.222569
MA0680.1	PAX7	0.327149	-0.335053	0.762258	0.891611	-0.132418	0.108835	-0.0510841
MA0683.1	POU4F2	0.30974	-3.3129	0.0558169	0.236551	-0.140348	0.00348115	-0.287989
MA0684.1	RUNX3	0.269361	-0.278686	0.800906	0.910834	-0.0708795	0.060279	-0.0281124
MA0685.1	SP4	0.299209	-6.5892	7.37886e-05	0.00949413	-0.0878292	-0.0432631	-0.285775
MA0686.1	SPDEF	0.287034	-3.90499	0.00245028	0.0533673	-0.079764	-0.0222649	-0.236008
MA0080.4	SPI1	0.299545	-1.56731	0.194175	0.363492	-0.0450555	0.0127829	-0.075696
MA0687.1	SPIC	0.303794	-2.15746	0.0863402	0.277728	-0.0354042	0.00337283	-0.0741202
MA0083.3	SRF	0.291981	-0.201373	0.847907	0.927173	-0.0474634	0.0404576	-0.0172048
MA0009.2	T	0.290825	-2.10865	0.124781	0.315853	-0.0527926	0.010596	-0.10104
MA0688.1	TBX2	0.287154	-2.8828	0.0555059	0.236551	-0.075298	0.00152576	-0.174348
MA0689.1	TBX20	0.290025	-2.51298	0.0801524	0.267774	-0.0583585	0.00559866	-0.125595
MA0690.1	TBX21	0.286497	-2.93885	0.0333552	0.18934	-0.0617476	-0.00387801	-0.156437
MA0090.2	TEAD1	0.32474	-0.228515	0.834468	0.924688	-0.114915	0.0998337	-0.0331176
MA0691.1	TFAP4	0.241482	2.71516	0.0192358	0.140847	0.0079384	0.0736048	0.266801
MA0145.3	TFCP2	0.298458	-1.6402	0.235368	0.389923	-0.319545	0.135965	-0.386863
MA0692.1	TFEB	0.292932	-0.0226467	0.983767	0.991473	-0.237387	0.234607	-0.00682907
MA0694.1	ZBTB7B	0.284893	-0.286858	0.792561	0.910834	-0.071275	0.0593713	-0.0298296
MA0695.1	ZBTB7C	0.286734	-0.389674	0.721317	0.861379	-0.0509884	0.0395208	-0.0285647
MA0696.1	ZIC1	0.291755	-1.13784	0.342642	0.493507	-0.047971	0.0233872	-0.0595367
MA0697.1	ZIC3	0.291213	-2.32788	0.0944189	0.291565	-0.0466658	0.00608196	-0.0971801
MA0698.1	ZBTB18	0.24193	2.19529	0.0502987	0.231478	-4.2875e-05	0.055382	0.175224
MA0699.1	LBX2	0.298375	-1.75401	0.173459	0.348724	-0.0936367	0.0259788	-0.154943
MA0700.1	LHX2	0.299697	-1.85528	0.188568	0.360157	-0.161039	0.0558453	-0.233274
MA0701.1	LHX9	0.296507	-1.97147	0.170638	0.348499	-0.131462	0.0417953	-0.203145
MA0702.1	LMX1A	0.293663	-2.42961	0.125926	0.315853	-0.195397	0.047621	-0.323783
MA0703.1	LMX1B	0.284144	-3.03593	0.0663833	0.256753	-0.183491	0.011752	-0.380956
MA0706.1	MEOX2	0.299275	-2.09693	0.154115	0.33356	-0.185721	0.0538279	-0.2873
MA0707.1	MNX1	0.289785	-2.96118	0.080606	0.267774	-0.163362	0.0191795	-0.320515
MA0708.1	MSX2	0.29749	-2.65155	0.0503734	0.231478	-0.0508799	6.32933e-05	-0.118239
MA0122.2	NKX3-2	0.301132	-0.961942	0.425599	0.582558	-0.0416828	0.0248124	-0.0398566
MA0710.1	NOTO	0.305972	-1.71095	0.210505	0.366013	-0.170875	0.0638008	-0.232628
MA0711.1	OTX1	0.284742	-2.08186	0.100679	0.295866	-0.0820507	0.0105731	-0.170583
MA0712.1	OTX2	0.308104	-1.55958	0.213366	0.369325	-0.077169	0.0256815	-0.115773
MA0132.2	PDX1	0.291363	-1.80674	0.130105	0.315853	-0.0810179	0.0140338	-0.156978
MA0713.1	PHOX2A	0.286816	-2.38205	0.125508	0.315853	-0.118469	0.0280439	-0.211182
MA0714.1	PITX3	0.29887	-2.90371	0.0493123	0.231478	-0.0412292	-0.000105074	-0.0964654
MA0715.1	PROP1	0.285791	-2.53892	0.114329	0.312962	-0.128486	0.0275597	-0.234593
MA0716.1	PRRX1	0.300873	-1.90581	0.173442	0.348724	-0.188218	0.0587881	-0.281063
MA0717.1	RAX2	0.296507	-1.97147	0.170638	0.348499	-0.131462	0.0417953	-0.203145
MA0718.1	RAX	0.296328	-3.68791	0.0478663	0.231478	-0.121639	-0.00122747	-0.271801
MA0719.1	RHOXF1	0.292306	-1.72536	0.208061	0.366013	-0.0777984	0.0288158	-0.11608
MA0721.1	UNCX	0.284144	-3.03593	0.0663833	0.256753	-0.183491	0.011752	-0.380956
MA0722.1	VAX1	0.305122	-3.43341	0.0527208	0.233911	-0.164344	0.0019748	-0.34036
MA0723.1	VAX2	0.290186	-2.80319	0.0811646	0.267774	-0.123687	0.0139429	-0.249862
MA0724.1	VENTX	0.305906	-3.63926	0.0213828	0.147388	-0.068516	-0.00942378	-0.172989
MA0725.1	VSX1	0.290932	-1.31397	0.280948	0.42864	-0.0838531	0.0349998	-0.116312
MA0726.1	VSX2	0.290932	-1.31397	0.280948	0.42864	-0.0838531	0.0349998	-0.116312
MA0112.3	ESR1	0.32488	2.74873	0.0263767	0.164216	0.00421682	0.0508216	0.127693
MA0141.3	ESRRB	0.379007	3.37292	0.0157183	0.121345	0.0254154	0.163588	0.413768
MA0017.2	NR2F1	0.349935	5.02519	0.000296669	0.0225801	0.0337092	0.0853173	0.268937
MA0113.3	NR3C1	0.307878	2.91624	0.0129925	0.106169	0.0114127	0.0790077	0.22912
MA0727.1	NR3C2	0.313642	3.41608	0.0053586	0.0635227	0.0195898	0.0893271	0.275144
MA0729.1	RARA	0.346295	2.53416	0.0272968	0.166261	0.00439254	0.0611032	0.143319
MA0730.1	RARA(var.2)	0.331359	3.71881	0.00293345	0.0533673	0.0171496	0.0656773	0.192613
MA0731.1	BCL6B	0.299797	-1.52171	0.186829	0.360157	-0.0243128	0.00612842	-0.0431035
MA0472.2	EGR2	0.293542	-1.89011	0.11678	0.312962	-0.0614622	0.00928841	-0.122831
MA0732.1	EGR3	0.294291	-3.37102	0.0235379	0.155029	-0.0662288	-0.00776952	-0.170852
MA0733.1	EGR4	0.293335	-2.90277	0.0156607	0.121345	-0.0547761	-0.00722525	-0.144939
MA0734.1	GLI2	0.27889	0.584016	0.579081	0.735281	-0.0217162	0.0356303	0.0364451
MA0735.1	GLIS1	0.299997	-0.10387	0.924557	0.961023	-0.053642	0.0504721	-0.00760189
MA0736.1	GLIS2	0.292041	-0.689814	0.545064	0.710792	-0.0548555	0.036351	-0.0449973
MA0737.1	GLIS3	0.29253	-0.567075	0.619155	0.77612	-0.0611792	0.0448271	-0.0397692
MA0738.1	HIC2	0.308343	-0.189913	0.852937	0.930038	-0.0202976	0.0170837	-0.00749921
MA0740.1	KLF14	0.296471	-6.35654	0.000428654	0.0225801	-0.0987955	-0.0449988	-0.313257
MA0741.1	KLF16	0.299462	-6.26649	4.94391e-05	0.00949413	-0.0560977	-0.027057	-0.187565
MA0743.1	SCRT1	0.296307	-2.09765	0.150504	0.330082	-0.0749487	0.020868	-0.125992
MA0744.1	SCRT2	0.290356	-0.983376	0.417014	0.576945	-0.0549354	0.0323323	-0.0550889
MA0745.1	SNAI2	0.301164	-2.74145	0.0942216	0.291565	-0.0949579	0.0149725	-0.179885
MA0746.1	SP3	0.299642	-3.82688	0.0226477	0.153369	-0.0881302	-0.0121116	-0.223137
MA0747.1	SP8	0.299371	-5.80808	0.000378673	0.0225801	-0.072486	-0.0313644	-0.230754
MA0748.1	YY2	0.300009	-0.863421	0.43873	0.598409	-0.0966399	0.0514385	-0.104784
MA0749.1	ZBED1	0.321251	0.386557	0.717772	0.861379	-0.0603314	0.080327	0.0456123
MA0750.1	ZBTB7A	0.286295	-2.29183	0.0411812	0.209157	-0.0343569	-0.000832241	-0.0860446
MA0751.1	ZIC4	0.291039	-0.999936	0.387868	0.546413	-0.0412584	0.0211292	-0.0490474
MA0088.2	ZNF143	0.293517	0.184068	0.866861	0.942558	-0.0523871	0.0584125	0.0148845
MA0752.1	ZNF410	0.285693	-0.613093	0.57266	0.729527	-0.0445483	0.0283828	-0.0402498
MA0753.1	ZNF740	0.299743	-1.42199	0.253176	0.410613	-0.0795755	0.0311005	-0.112181
MA0754.1	CUX1	0.381596	2.16114	0.0733542	0.267774	-0.00983162	0.162762	0.322619
MA0755.1	CUX2	0.39522	1.7669	0.150298	0.330082	-0.0527205	0.242062	0.395054
MA0756.1	ONECUT2	0.379225	1.20602	0.313026	0.462943	-0.113127	0.253174	0.294506
MA0757.1	ONECUT3	0.355352	0.833585	0.465407	0.625948	-0.0974225	0.166827	0.148251
MA0469.2	E2F3	0.311336	-2.92136	0.0516397	0.233911	-0.112012	0.000685474	-0.237306
MA0758.1	E2F7	0.30355	-1.27984	0.263015	0.416497	-0.0497785	0.0174816	-0.0747775
MA0473.2	ELF1	0.315773	-5.23172	0.000327732	0.0225801	-0.104392	-0.0423072	-0.301337
MA0759.1	ELK3	0.304408	-3.23799	0.0275666	0.166261	-0.117762	-0.0111552	-0.277093
MA0760.1	ERF	0.30229	-2.59683	0.0637072	0.256753	-0.11365	0.00509183	-0.238248
MA0474.2	ERG	0.302089	-2.57966	0.05638	0.236551	-0.10672	0.00219803	-0.230203
MA0098.3	ETS1	0.303058	-2.75394	0.0497441	0.231478	-0.108079	-9.64276e-05	-0.236919
MA0761.1	ETV1	0.306298	-3.22885	0.0196367	0.140847	-0.110046	-0.014288	-0.266592
MA0762.1	ETV2	0.302041	-2.0001	0.0912975	0.286511	-0.0816332	0.00797304	-0.165992
MA0763.1	ETV3	0.302716	-3.71469	0.00796754	0.0768867	-0.0922986	-0.0201976	-0.245875
MA0764.1	ETV4	0.306041	-3.20595	0.0198632	0.140847	-0.111076	-0.0141972	-0.268635
MA0765.1	ETV5	0.309471	-2.93477	0.0319901	0.184531	-0.115172	-0.00782275	-0.261492
MA0156.2	FEV	0.304003	-2.8712	0.0399638	0.20846	-0.117301	-0.00431034	-0.263053
MA0766.1	GATA5	0.267383	-0.702616	0.548247	0.712537	-0.256763	0.178268	-0.197594
MA0767.1	GCM2	0.294414	-0.368852	0.723023	0.861379	-0.0185033	0.0134999	-0.0122071
MA0768.1	LEF1	0.321816	1.83777	0.0912868	0.286511	-0.0110509	0.129082	0.292267
MA0770.1	HSF2	0.318701	-0.0586927	0.955677	0.975903	-0.0491028	0.0469714	-0.00481606
MA0771.1	HSF4	0.318286	0.111044	0.915911	0.961023	-0.0507672	0.0553479	0.0104189
MA0772.1	IRF7	0.321051	1.48288	0.187703	0.360157	-0.0122429	0.0503529	0.0882729
MA0052.3	MEF2A	0.311311	-0.0149496	0.989065	0.993844	-0.0575622	0.0570427	-0.00120342
MA0773.1	MEF2D	0.312959	0.254172	0.816782	0.919177	-0.0539075	0.0628941	0.0208636
MA0498.2	MEIS1	0.290535	2.97361	0.0660897	0.256753	-0.0032524	0.0528706	0.128773
MA0774.1	MEIS2	0.276918	0.508265	0.648143	0.805562	-0.0375784	0.0513163	0.0362374
MA0775.1	MEIS3	0.289486	0.220415	0.840471	0.92692	-0.0359791	0.0411431	0.0129257
MA0776.1	MYBL1	0.302757	-3.0963	0.0107457	0.0959706	-0.0745037	-0.0123685	-0.193416
MA0777.1	MYBL2	0.316293	0.970735	0.39508	0.553201	-0.0369594	0.0728676	0.0843098
MA0105.4	NFKB1	0.302011	-0.755002	0.472707	0.629634	-0.0505778	0.0257554	-0.058102
MA0778.1	NFKB2	0.301906	-0.293304	0.780732	0.902283	-0.0554627	0.04401	-0.0271079
MA0779.1	PAX1	0.30007	0.247209	0.813874	0.918583	-0.0175429	0.0213685	0.00922599
MA0780.1	PAX3	0.320205	-0.389496	0.722211	0.861379	-0.103912	0.080918	-0.0508927
MA0781.1	PAX9	0.301379	-0.286115	0.779687	0.902283	-0.0158233	0.0121513	-0.00876226
MA0782.1	PKNOX1	0.2784	1.58576	0.140454	0.32632	-0.00401775	0.0249411	0.0552582
MA0783.1	PKNOX2	0.266725	1.26525	0.256936	0.413681	-0.0152348	0.0463411	0.086678
MA0784.1	POU1F1	0.28599	-6.51888	0.00268917	0.0533673	-0.0912842	-0.0370138	-0.291963
MA0785.1	POU2F1	0.287579	-5.75683	0.0070213	0.0713216	-0.0925983	-0.029709	-0.278163
MA0786.1	POU3F1	0.28855	-6.37537	0.00230266	0.0533673	-0.0784706	-0.0319231	-0.252525
MA0787.1	POU3F2	0.286138	-5.77495	0.0060907	0.0658555	-0.0910817	-0.030195	-0.277295
MA0788.1	POU3F3	0.289367	-8.5776	9.59453e-06	0.00370349	-0.0671745	-0.0392779	-0.243596
MA0789.1	POU3F4	0.290052	-4.66021	0.0132023	0.106169	-0.100996	-0.0228149	-0.279089
MA0790.1	POU4F1	0.311295	-2.48122	0.112484	0.312962	-0.175652	0.0355701	-0.292781
MA0791.1	POU4F3	0.313823	-2.80271	0.0847815	0.275006	-0.1756	0.0221469	-0.315555
MA0792.1	POU5F1B	0.290971	-5.74742	0.00780561	0.0768867	-0.102324	-0.031973	-0.299565
MA0793.1	POU6F2	0.294969	-2.63182	0.0742629	0.267774	-0.110915	0.00900778	-0.229886
MA0794.1	PROX1	0.294747	-1.56503	0.229568	0.385275	-0.114705	0.043674	-0.164136
MA0600.2	RFX2	0.229385	-1.91276	0.0802351	0.267774	-0.0868203	0.00570386	-0.234885
MA0795.1	SMAD3	0.28356	1.63552	0.135257	0.321287	-0.00531797	0.0335874	0.0737688
MA0796.1	TGIF1	0.260976	3.38904	0.00614196	0.0658555	0.0140271	0.0662126	0.24081
MA0797.1	TGIF2	0.264739	2.28738	0.0772561	0.267774	-0.00524659	0.0684903	0.183516
MA0798.1	RFX3	0.233704	-1.85056	0.089629	0.285924	-0.0824795	0.00683536	-0.216408
MA0799.1	RFX4	0.245082	-1.70035	0.115327	0.312962	-0.0702757	0.00874541	-0.170605
MA0510.2	RFX5	0.236955	-1.34521	0.205871	0.366013	-0.0694266	0.0167899	-0.151948
MA0511.2	RUNX2	0.265603	-0.264446	0.812835	0.918583	-0.111205	0.0965123	-0.0393609
MA0800.1	EOMES	0.282506	-3.25839	0.0359891	0.194646	-0.0670966	-0.00396111	-0.170904
MA0801.1	MGA	0.299232	-2.45468	0.101405	0.295866	-0.12114	0.0196833	-0.225926
MA0802.1	TBR1	0.288524	-3.83846	0.0109957	0.0959706	-0.065935	-0.0135243	-0.18612
MA0803.1	TBX15	0.299232	-2.45468	0.101405	0.295866	-0.12114	0.0196833	-0.225926
MA0804.1	TBX19	0.286179	-1.38135	0.249523	0.406397	-0.0593825	0.0215382	-0.0923697
MA0805.1	TBX1	0.304458	-3.11063	0.0305192	0.181237	-0.0697168	-0.00547332	-0.167977
MA0806.1	TBX4	0.300265	-3.40255	0.0348588	0.192221	-0.081344	-0.00542882	-0.194709
MA0807.1	TBX5	0.300265	-3.40255	0.0348588	0.192221	-0.081344	-0.00542882	-0.194709
MA0808.1	TEAD3	0.338584	0.130047	0.904935	0.957463	-0.118428	0.128382	0.0213659
MA0809.1	TEAD4	0.330866	0.049583	0.964042	0.978772	-0.11761	0.12099	0.00738777
MA0810.1	TFAP2A(var.2)	0.298576	-0.900326	0.443115	0.602262	-0.0290683	0.0170835	-0.0286683
MA0003.3	TFAP2A	0.305571	0.244482	0.823475	0.923682	-0.0183107	0.0212505	0.00695661
MA0811.1	TFAP2B	0.302211	-0.561412	0.619287	0.77612	-0.0333536	0.0240923	-0.0219382
MA0812.1	TFAP2B(var.2)	0.307039	0.140298	0.894128	0.953407	-0.0136402	0.0151935	0.00365402
MA0813.1	TFAP2B(var.3)	0.298803	-0.166676	0.876792	0.948061	-0.0136251	0.0121624	-0.00352663
MA0524.2	TFAP2C	0.301301	-0.414474	0.709203	0.858158	-0.0284268	0.0222338	-0.0147509
MA0814.1	TFAP2C(var.2)	0.308828	0.82391	0.457414	0.61735	-0.017074	0.031273	0.0335526
MA0815.1	TFAP2C(var.3)	0.298144	-0.221339	0.834408	0.924688	-0.0114277	0.0096649	-0.00425878
MA0464.2	BHLHE40	0.302666	0.0627157	0.95511	0.975903	-0.209755	0.216678	0.0165928
MA0817.1	BHLHE23	0.227121	1.75711	0.118374	0.312962	-0.0116465	0.0842038	0.25108
MA0818.1	BHLHE22	0.219332	1.30009	0.24215	0.398449	-0.0296307	0.0961478	0.237244
MA0819.1	CLOCK	0.289016	0.855398	0.473041	0.629634	-0.0934696	0.146913	0.139963
MA0820.1	FIGLA	0.287202	-4.0656	0.025026	0.161	-0.0833252	-0.0109845	-0.219323
MA0821.1	HES5	0.308836	0.343391	0.757898	0.889206	-0.0602253	0.0731087	0.0304099
MA0822.1	HES7	0.310824	0.364807	0.743015	0.879425	-0.0500194	0.0616891	0.02734
MA0823.1	HEY1	0.298379	0.132889	0.905373	0.957463	-0.15508	0.165958	0.0265414
MA0824.1	ID4	0.309543	-2.18596	0.14385	0.32632	-0.131401	0.0356546	-0.207465
MA0058.3	MAX	0.296016	0.100373	0.928657	0.961023	-0.190283	0.199983	0.0238339
MA0825.1	MNT	0.295812	0.327114	0.772562	0.89822	-0.175497	0.206694	0.0781545
MA0826.1	OLIG1	0.223131	1.66322	0.158224	0.339303	-0.0250599	0.115514	0.326792
MA0827.1	OLIG3	0.235707	1.21052	0.268532	0.421355	-0.0254057	0.0768684	0.166773
MA0828.1	SREBF2(var.2)	0.305218	-0.479115	0.668391	0.821653	-0.17233	0.129998	-0.0967316
MA0522.2	TCF3	0.301292	-2.67947	0.101943	0.295866	-0.130102	0.0236529	-0.234691
MA0830.1	TCF4	0.304933	-2.43277	0.12076	0.314956	-0.15323	0.0346552	-0.25632
MA0831.1	TFE3	0.298977	-0.105822	0.924341	0.961023	-0.246361	0.233163	-0.0314967
MA0833.1	ATF4	0.384105	1.20176	0.302007	0.451841	-0.0779747	0.188798	0.224759
MA0834.1	ATF7	0.339917	-1.45732	0.234888	0.389923	-0.236484	0.083864	-0.292188
MA0835.1	BATF3	0.331	-0.762084	0.498711	0.661521	-0.176428	0.106583	-0.144707
MA0466.2	CEBPB	0.495976	1.81033	0.131758	0.317867	-0.0574832	0.323128	0.449689
MA0836.1	CEBPD	0.498586	1.81329	0.13001	0.315853	-0.0569498	0.327368	0.456376
MA0837.1	CEBPE	0.496024	1.82038	0.128204	0.315853	-0.0548774	0.32187	0.45232
MA0838.1	CEBPG	0.502399	1.84632	0.12562	0.315853	-0.0559533	0.333621	0.46662
MA0839.1	CREB3L1	0.303667	-0.000196017	0.999854	0.999854	-0.0404116	0.0404062	-1.28973e-05
MA0841.1	NFE2	0.313645	-1.45174	0.189409	0.360157	-0.417443	0.0994108	-0.591674
MA0842.1	NRL	0.302499	4.56431	0.00131608	0.0423337	0.0149794	0.0443107	0.148801
MA0843.1	TEF	0.387294	2.1386	0.0538098	0.236029	-0.00125395	0.131624	0.265879
MA0844.1	XBP1	0.293795	-2.67497	0.0411772	0.209157	-0.0874425	-0.002596	-0.205685
MA0845.1	FOXB1	0.319096	0.169703	0.876915	0.948061	-0.0777957	0.0861085	0.0189154
MA0032.2	FOXC1	0.319626	0.134458	0.902392	0.957463	-0.0787007	0.0852147	0.0147765
MA0846.1	FOXC2	0.330989	0.277282	0.800701	0.910834	-0.0753844	0.0891779	0.0303788
MA0847.1	FOXD2	0.32719	1.70198	0.204106	0.366013	-0.0499999	0.142228	0.219168
MA0848.1	FOXO4	0.32719	1.70198	0.204106	0.366013	-0.0499999	0.142228	0.219168
MA0849.1	FOXO6	0.32719	1.70198	0.204106	0.366013	-0.0499999	0.142228	0.219168
MA0850.1	FOXP3	0.32719	1.70198	0.204106	0.366013	-0.0499999	0.142228	0.219168
MA0855.1	RXRB	0.40262	3.51056	0.00432613	0.0618694	0.0361813	0.154731	0.390409
MA0856.1	RXRG	0.410871	3.40221	0.00538335	0.0635227	0.0357397	0.163796	0.401293
MA0525.2	TP63	0.30964	1.68614	0.117935	0.312962	-0.00329313	0.0256775	0.0531132
MA0106.3	TP53	0.308614	3.70007	0.00304166	0.0533673	0.0119377	0.046145	0.14258
MA0861.1	TP73	0.30885	2.47192	0.03203	0.184531	0.00186765	0.0340532	0.0864348
MA0862.1	GMEB2	0.346751	-1.20707	0.28351	0.430565	-0.0843764	0.0309176	-0.107133
MA0863.1	MTF1	0.297191	1.16063	0.345841	0.494559	-0.0255165	0.0496725	0.0598566
MA0024.3	E2F1	0.307205	-2.87974	0.0263249	0.164216	-0.0871896	-0.00766512	-0.207122
MA0864.1	E2F2	0.302966	-1.20889	0.275905	0.425997	-0.0487686	0.0169695	-0.0737924
MA0865.1	E2F8	0.302816	-0.217155	0.836052	0.924688	-0.0167668	0.0141005	-0.00633749
MA0866.1	SOX21	0.297821	-0.514812	0.653127	0.808036	-0.0507473	0.0389041	-0.0284037
MA0867.1	SOX4	0.301338	-0.369154	0.745005	0.879425	-0.0560652	0.0465939	-0.0224963
MA0868.1	SOX8	0.301651	-0.243348	0.825571	0.923682	-0.0335106	0.0291159	-0.010471
MA0871.1	TFEC	0.291869	0.0471703	0.966094	0.978772	-0.215911	0.221414	0.0136645
MA0872.1	TFAP2A(var.3)	0.297813	-0.554923	0.617945	0.77612	-0.0177744	0.012518	-0.0126759
MA0028.2	ELK1	0.307917	-4.03836	0.00464822	0.0618694	-0.0995158	-0.0262859	-0.268169
MA0873.1	HOXD12	0.30786	-1.82349	0.134536	0.321287	-0.0969257	0.0181242	-0.173745
MA0875.1	BARX1	0.297077	-2.09301	0.0650734	0.256753	-0.0511208	0.0018853	-0.114856
MA0876.1	BSX	0.29749	-2.65155	0.0503734	0.231478	-0.0508799	6.32933e-05	-0.118239
MA0878.1	CDX1	0.293151	-1.2282	0.34011	0.491694	-0.114349	0.0620736	-0.123218
MA0882.1	DLX6	0.297636	-2.3943	0.106178	0.303589	-0.14147	0.0245027	-0.258812
MA0884.1	DUXA	0.302066	-2.05819	0.154682	0.33356	-0.0946923	0.026963	-0.153299
MA0886.1	EMX2	0.297499	-3.09217	0.0526779	0.233911	-0.125274	0.00133223	-0.272986
MA0887.1	EVX1	0.312443	-1.7059	0.185724	0.360157	-0.104007	0.0311689	-0.159064
MA0888.1	EVX2	0.301713	-2.87588	0.0458852	0.227073	-0.0709747	-0.00107035	-0.162717
MA0889.1	GBX1	0.30334	-2.30354	0.110663	0.312962	-0.12567	0.0225218	-0.226534
MA0890.1	GBX2	0.292101	-2.4766	0.0993489	0.295866	-0.113735	0.0178918	-0.219164
MA0891.1	GSC2	0.29904	-2.29844	0.0792048	0.267774	-0.0416217	0.00344588	-0.0892685
MA0892.1	GSX1	0.294405	-1.73267	0.216348	0.372814	-0.156315	0.0622077	-0.213909
MA0893.1	GSX2	0.289417	-1.86153	0.194128	0.363492	-0.161908	0.0592049	-0.235643
MA0894.1	HESX1	0.298423	-2.34643	0.103331	0.297654	-0.101248	0.0161789	-0.192234
MA0895.1	HMBOX1	0.31576	-2.14897	0.118059	0.312962	-0.0971517	0.0180239	-0.170307
MA0899.1	HOXA10	0.296794	-1.71597	0.222989	0.380525	-0.126435	0.0522426	-0.169912
MA0900.1	HOXA2	0.310114	-2.08613	0.136505	0.321287	-0.141636	0.0329977	-0.232856
MA0901.1	HOXB13	0.300247	-0.451225	0.680542	0.828246	-0.0531361	0.0395002	-0.032394
MA0902.1	HOXB2	0.317809	-1.74209	0.201918	0.366013	-0.240334	0.0857575	-0.314049
MA0903.1	HOXB3	0.318464	-1.99571	0.164593	0.34422	-0.242727	0.0737868	-0.339414
MA0905.1	HOXC10	0.301962	-1.41776	0.266208	0.419413	-0.109333	0.0466288	-0.142514
MA0906.1	HOXC12	0.298375	-1.00545	0.405742	0.565402	-0.100903	0.0578454	-0.100512
MA0907.1	HOXC13	0.311579	-0.273611	0.798747	0.910834	-0.0622842	0.0513639	-0.0250628
MA0908.1	HOXD11	0.294697	-1.97795	0.162102	0.34192	-0.118207	0.0346013	-0.191373
MA0909.1	HOXD13	0.301153	-0.756488	0.505345	0.665744	-0.0730635	0.0452552	-0.0651168
MA0914.1	ISL2	0.297825	-1.66478	0.223523	0.380525	-0.132124	0.0525692	-0.180861
