# Supplementary material for: Genome-wide profiling of transcription factor activity in primary liver cancer using single-cell ATAC sequencing
Source: Cell Rep. Author manuscript; Available in PMC 2023 Dec 26. (PMC10750269; doi:10.1016/j.celrep.2023.113446)
Supplement: 9 [file NIHMS1948211-supplement-9.xlsx]

## Sheet: TIGER
Patient_ID	POU_ES	ETS_ES	NR_ES
LCS_501A	-0.199065	0.346578	0.376862
LCS_502A	-0.200359	0.204049	0.427814
LCS_503A	-0.204082	0.14582	0.378485
LCS_504A	-0.165136	0.125857	0.502051
LCS_505A	-0.199958	0.153392	0.319895
LCS_506A	-0.192985	0.280779	0.253158
LCS_507A	-0.184036	0.167503	0.401088
LCS_508A	-0.121811	0.21332	0.354013
LCS_509A	-0.169945	0.197811	0.355001
LCS_510A	-0.208043	0.206502	0.607407
LCS_511A	-0.132056	0.157264	0.345461
LCS_512A	-0.189764	0.16859	0.314308
LCS_513A	-0.0831282	0.309642	0.304743
LCS_514A	-0.234009	0.16874	0.420152
LCS_515A	-0.133993	0.321203	0.373344
LCS_516A	-0.233314	0.103034	0.68685
LCS_517A	-0.0923441	0.110888	0.457248
LCS_518A	-0.183887	0.249394	0.534236
LCS_519A	-0.159416	0.246922	0.415115
LCS_520A	-0.172354	0.24706	0.390805
LCS_523A	-0.111966	0.181905	0.282058
LCS_524A	-0.16652	0.182098	0.417983
LCS_525A	-0.157729	0.138711	0.438193
LCS_527A	-0.184408	0.202369	0.526003
LCS_528A	-0.144309	0.284601	0.334929
LCS_529A	-0.105625	0.152753	0.382262
LCS_530A	-0.210942	0.399929	0.381426
LCS_531A	-0.143687	0.288693	0.418956
LCS_532A	-0.119138	0.180364	0.433347
LCS_533A	-0.184081	0.182285	0.281242
LCS_534A	-0.102315	0.311336	0.37102
LCS_535A	-0.133169	0.20728	0.466755
LCS_536A	-0.198602	0.394544	0.306626
LCS_537A	-0.221663	0.245804	0.502258
LCS_538A	-0.14766	0.160287	0.526603
LCS_539A	-0.137691	0.161254	0.437306
LCS_540A	-0.110931	0.2287	0.299424
LCS_541A	-0.10115	0.251003	0.431892
LCS_542A	-0.117994	0.0685072	0.334748
LCS_543A	-0.17723	0.199542	0.546156
LCS_544A	-0.119207	0.17999	0.415156
LCS_545A	-0.144161	0.201892	0.39107
LCS_546A	-0.0818815	0.482823	0.38837
LCS_547A	-0.0678023	0.267827	0.377129
LCS_548A	-0.106794	0.183572	0.586635
LCS_549A	-0.0758234	0.229015	0.345298
LCS_550A	-0.224257	0.326416	0.278386
LCS_551A	-0.228566	0.334749	0.373198
LCS_552A	-0.15148	0.270433	0.393969
LCS_553A	-0.227332	0.18703	0.493869
LCS_557A	-0.307291	0.337216	0.133451
LCS_558A	-0.210517	0.165448	0.550892
LCS_559A	-0.166501	0.212706	0.381919
LCS_560A	-0.139871	0.121287	0.51112
LCS_562A	-0.153889	0.186178	0.421474
LCS_563A	-0.175375	0.265856	0.443775
LCS_564A	-0.149383	0.249786	0.439577
LCS_565A	-0.199657	0.171002	0.534688
LCS_566A	-0.182386	0.184236	0.445081
LCS_567A	-0.193705	0.427158	0.441723
LCS_568A	-0.156158	0.463185	0.291408
LCS_570A	-0.0781158	0.466919	0.351876
LCS_571A	-0.146981	0.615445	0.39988
LCS_572A	-0.174335	0.38947	0.248781
LCS_573A	-0.184187	0.386205	0.371128
LCS_574A	0.0312211	0.474688	0.295868
LCS_575A	-0.128397	0.582051	0.36475
LCS_577A	-0.185143	0.44797	0.36483
LCS_578A	-0.0491048	0.511519	0.358228
LCS_579A	-0.236907	0.432471	0.363716
LCS_580A	-0.174868	0.47145	0.284455
LCS_581A	-0.144146	0.485744	0.275738
LCS_583A	0.0390321	0.488729	0.275676
LCS_584A	-0.177033	0.480802	0.391945
LCS_585A	-0.122236	0.453581	0.50608
LCS_586A	-0.140743	0.521001	0.296047
LCS_587A	-0.132162	0.395868	0.320474
LCS_590A	-0.154972	0.463769	0.194272
LCS_591A	-0.162496	0.46724	0.373433
LCS_592A	-0.195275	0.475981	0.482548
LCS_594A	-0.112867	0.493146	0.336149
LCS_595A	-0.141847	0.510219	0.231643
LCS_596A	-0.0455199	0.47882	0.36586
LCS_597A	-0.0803758	0.487036	0.375118
LCS_598A	-0.0890421	0.436158	0.331014
LCS_599A	0.283718	0.463356	0.223384
LCS_600A	-0.0982638	0.513033	0.479336
LCS_601A	-0.196059	0.18749	0.433459
LCS_602A	-0.142033	0.441599	0.53699
LCS_603A	-0.12957	0.669527	0.455797
LCS_604A	-0.162586	0.616248	0.258632
LCS_606A	-0.149366	0.487724	0.376502
LCS_608A	-0.117982	0.502807	0.379789
LCS_609A	-0.162917	0.406428	0.34817
LCS_610A	-0.13853	0.327789	0.400798
LCS_612A	-0.195141	0.491948	0.382
LCS_613A	-0.146964	0.262681	0.522826
LCS_614A	-0.181066	0.428752	0.486322
LCS_615A	-0.160964	0.487892	0.398195
LCS_616A	0.0458453	0.226025	0.510978
LCS_618A	-0.180048	0.476128	0.309019
LCS_620A	-0.101474	0.580369	0.40173
LCS_621A	-0.231474	0.487976	0.396174
LCS_623A	-0.165787	0.517701	0.352661
LCS_624A	-0.155657	0.399989	0.248207
LCS_625A	-0.20175	0.444332	0.428631
LCS_626A	-0.0152446	0.360903	0.271418
LCS_627A	-0.142921	0.435438	0.277845
LCS_628A	-0.166204	0.489218	0.360735
LCS_630A	-0.174043	0.373186	0.434036
LCS_631A	-0.0664569	0.454924	0.331733
LCS_633A	-0.172445	0.443998	0.497082
LCS_634A	-0.175922	0.469731	0.335847
LCS_635A	-0.16811	0.333859	0.371321
LCS_636A	-0.186221	0.40091	0.376305
LCS_637A	-0.108997	0.428396	0.424183
LCS_638A	-0.0888911	0.428914	0.393558
LCS_639A	-0.147896	0.537242	0.510269
LCS_640A	-0.107839	0.507814	0.421893
LCS_641A	-0.174275	0.489666	0.420269
LCS_642A	-0.191102	0.465709	0.394829
LCS_643A	-0.138525	0.263071	0.534925
LCS_644A	-0.135426	0.582508	0.304594
LCS_645A	-0.172602	0.52225	0.352238
LCS_646A	-0.0715874	0.639893	0.401699
LCS_648A	-0.172973	0.553599	0.319695
LCS_649A	-0.145696	0.505199	0.288889
LCS_650A	-0.150951	0.416889	0.372911
LCS_651A	-0.143054	0.388671	0.309166
LCS_652A	-0.164468	0.495323	0.382509
LCS_653A	-0.188143	0.387173	0.468552
LCS_654A	-0.151064	0.472379	0.449516
LCS_657A	-0.221835	0.483902	0.318295
LCS_658A	-0.0199856	0.511275	0.416711
LCS_664A	-0.182568	0.403528	0.37605
LCS_667A	-0.154144	0.542582	0.335372
LCS_668A	-0.080051	0.419255	0.527814
LCS_669A	-0.0139185	0.510736	0.361821
LCS_670A	-0.120203	0.414847	0.542988
LCS_671A	-0.175765	0.415632	0.368727
LCS_674A	-0.192344	0.404015	0.475038
LCS_675A	-0.128962	0.451007	0.318472
LCS_677A	-0.149354	0.553207	0.266663
LCS_678A	-0.193269	0.272758	0.544349
LCS_679A	-0.0693989	0.570237	0.496783
LCS_680A	-0.152195	0.500455	0.442966
LCS_681A	-0.196832	0.58105	0.279992
LCS_682A	-0.0842463	0.550087	0.27839
LCS_683A	-0.147782	0.448701	0.369902
LCS_684A	-0.186642	0.485154	0.415162
LCS_685A	-0.140268	0.501287	0.429463
LCS_687A	-0.0931051	0.474568	0.349137
LCS_688A	-0.157577	0.555476	0.522403

## Sheet: TCGA
Patient_ID	POU_ES	ETS_ES	NR_ES
TCGA-2V-A95S	-0.193778	-0.0462234	0.0375844
TCGA-2Y-A9GS	-0.407939	-0.145017	0.0407381
TCGA-2Y-A9GT	-0.375796	-0.0982961	0.388468
TCGA-2Y-A9GU	-0.160374	-0.00890206	0.042704
TCGA-2Y-A9GV	-0.360774	-0.223665	0.255922
TCGA-2Y-A9GW	-0.156637	-0.227685	-0.031312
TCGA-2Y-A9GX	-0.319596	0.0589574	0.188289
TCGA-2Y-A9GY	-0.342149	-0.176786	-0.0492429
TCGA-2Y-A9GZ	-0.293701	-0.0331551	0.192072
TCGA-2Y-A9H0	-0.259263	-0.135021	0.0158202
TCGA-2Y-A9H1	-0.0762603	-0.321269	0.0502609
TCGA-2Y-A9H2	-0.121533	0.162712	0.0653583
TCGA-2Y-A9H3	-0.107494	-0.229878	-0.0418539
TCGA-2Y-A9H4	-0.151384	-0.474315	0.249005
TCGA-2Y-A9H5	-0.365075	-0.0492972	-0.00885501
TCGA-2Y-A9H6	-0.227285	-0.0191842	0.174648
TCGA-2Y-A9H7	-0.336761	-0.184915	0.0215208
TCGA-2Y-A9H8	0.0502939	-0.0298564	0.0722758
TCGA-2Y-A9H9	-0.377221	-0.10092	0.275899
TCGA-2Y-A9HA	-0.352865	-0.196165	0.190521
TCGA-2Y-A9HB	-0.378268	-0.0007944	0.379146
TCGA-3K-AAZ8	-0.319767	-0.26086	0.220772
TCGA-4R-AA8I	-0.386193	-0.0824743	0.384419
TCGA-5C-A9VG	-0.213091	-0.0264932	0.157644
TCGA-5C-A9VH	-0.222225	-0.217979	-0.0624433
TCGA-5R-AA1C	-0.439163	-0.0784694	0.281001
TCGA-5R-AA1D	-0.529576	-0.248724	0.12192
TCGA-5R-AAAM	-0.360234	-0.0812091	0.264584
TCGA-BC-4072	-0.381794	0.0459339	0.114876
TCGA-BC-4073	-0.140409	0.227765	0.0393783
TCGA-BC-A10Q	-0.0635777	0.260772	0.0570528
TCGA-BC-A10R	-0.182313	0.134305	0.0565899
TCGA-BC-A10S	-0.132203	-0.167345	0.138723
TCGA-BC-A10T	-0.0361471	-0.203149	0.207906
TCGA-BC-A10U	0.270632	-0.0932776	0.175649
TCGA-BC-A10W	-0.310945	0.05087	-0.0398885
TCGA-BC-A10X	-0.216725	-0.132105	0.308811
TCGA-BC-A10Y	-0.301234	-0.0929711	0.215288
TCGA-BC-A10Z	-0.354627	-0.0109179	0.18345
TCGA-BC-A110	-0.170377	-0.318665	0.185504
TCGA-BC-A112	-0.247008	0.190442	0.0170337
TCGA-BC-A216	-0.294543	0.298629	0.307876
TCGA-BC-A217	-0.446198	-0.200691	0.161002
TCGA-BC-A3KF	-0.178204	-0.245557	0.201933
TCGA-BC-A3KG	0.0577946	-0.0551066	0.18919
TCGA-BC-A5W4	0.0728157	-0.0364037	0.0893931
TCGA-BC-A69H	-0.113818	-0.223207	0.00522145
TCGA-BC-A69I	-0.293439	-0.203691	0.326929
TCGA-BC-A8YO	-0.35738	-0.0350435	0.0475001
TCGA-BD-A2L6	-0.0829932	-0.346486	0.216592
TCGA-BD-A3EP	-0.276022	-0.0699899	0.303518
TCGA-BD-A3ER	-0.31116	-0.0970867	0.0212947
TCGA-BW-A5NO	-0.440335	-0.203509	0.123727
TCGA-BW-A5NP	-0.3164	0.217816	0.164668
TCGA-BW-A5NQ	-0.236245	-0.259347	-0.00334517
TCGA-CC-5258	-0.326128	0.0195112	0.0222042
TCGA-CC-5259	0.0713967	-0.149977	-0.0472564
TCGA-CC-5260	-0.438087	0.346387	0.15679
TCGA-CC-5261	-0.533803	0.352007	0.231768
TCGA-CC-5262	-0.392234	-0.189837	0.16536
TCGA-CC-5263	-0.0123737	0.266799	0.17401
TCGA-CC-5264	-0.264672	0.155364	0.0451333
TCGA-CC-A123	-0.290147	-0.346261	-0.0805417
TCGA-CC-A1HT	-0.146244	-0.202859	-0.248868
TCGA-CC-A3M9	0.0219055	-0.110698	-0.269301
TCGA-CC-A3MA	-0.193265	0.154239	-0.0850986
TCGA-CC-A3MB	-0.145064	0.0059633	0.0533538
TCGA-CC-A3MC	-0.426107	-0.0743373	0.0857334
TCGA-CC-A5UC	-0.352461	-0.376647	-0.0878738
TCGA-CC-A5UD	0.0628515	0.0519622	0.09477
TCGA-CC-A5UE	-0.288152	-0.108417	0.131112
TCGA-CC-A7IE	-0.313641	-0.20261	0.0227657
TCGA-CC-A7IF	-0.122775	-0.244022	-0.0550778
TCGA-CC-A7IG	0.153066	-0.0934215	0.0174604
TCGA-CC-A7IH	-0.163129	-0.0965837	0.42138
TCGA-CC-A7II	-0.152263	-0.0457702	-0.39729
TCGA-CC-A7IJ	0.248219	-0.168248	0.0494586
TCGA-CC-A7IK	-0.177639	0.0469819	0.378964
TCGA-CC-A7IL	-0.294213	-0.166492	0.27959
TCGA-CC-A8HS	-0.146162	-0.242809	-0.0248199
TCGA-CC-A8HT	-0.200479	-0.127561	0.128439
TCGA-CC-A8HU	0.0133444	-0.118807	-0.157839
TCGA-CC-A8HV	0.0395516	0.014126	0.0747756
TCGA-CC-A9FS	-0.267494	-0.0767779	0.140259
TCGA-CC-A9FU	0.00112761	-0.0972864	0.233333
TCGA-CC-A9FV	-0.506879	-0.48013	0.372315
TCGA-CC-A9FW	-0.383488	-0.119112	0.200151
TCGA-DD-A113	-0.37567	0.0593446	-0.0735132
TCGA-DD-A114	-0.464736	0.325294	0.148082
TCGA-DD-A115	-0.38739	-0.0505498	0.234211
TCGA-DD-A116	0.055849	-0.131655	0.171768
TCGA-DD-A118	-0.103038	0.0906689	0.0833831
TCGA-DD-A119	-0.219611	-0.296084	0.141267
TCGA-DD-A11A	-0.170809	-0.190479	0.185591
TCGA-DD-A11B	-0.326064	0.167775	0.343849
TCGA-DD-A11C	-0.399677	0.0371372	0.156656
TCGA-DD-A11D	-0.369367	-0.0480406	0.282185
TCGA-DD-A1EA	-0.175209	0.172404	0.391051
TCGA-DD-A1EB	-0.297686	0.0203265	0.250467
TCGA-DD-A1EC	-0.372668	0.134015	0.327084
TCGA-DD-A1ED	-0.493466	-0.195131	0.416683
TCGA-DD-A1EE	-0.372201	0.0318729	0.38504
TCGA-DD-A1EF	0.1372	0.130045	0.118014
TCGA-DD-A1EG	-0.31227	-0.12353	0.0371593
TCGA-DD-A1EH	-0.191727	0.288151	0.207149
TCGA-DD-A1EI	-0.443991	-0.0339724	0.0876829
TCGA-DD-A1EJ	0.0856316	-0.123285	-0.0846628
TCGA-DD-A1EK	-0.368469	-0.185546	0.0617101
TCGA-DD-A1EL	-0.152188	-0.141945	0.0682193
TCGA-DD-A39V	-0.179958	-0.287545	0.0835152
TCGA-DD-A39W	0.218718	-0.214931	0.237741
TCGA-DD-A39X	-0.195292	-0.283547	0.0712793
TCGA-DD-A39Y	0.152715	-0.153415	-0.0339473
TCGA-DD-A39Z	-0.137747	-0.115947	0.0838871
TCGA-DD-A3A1	-0.13082	-0.376432	-0.0726916
TCGA-DD-A3A2	-0.333074	-0.27109	0.382408
TCGA-DD-A3A3	-0.152317	-0.162736	0.0381741
TCGA-DD-A3A4	-0.112047	-0.193444	0.281836
TCGA-DD-A3A5	-0.264278	-0.250248	0.211025
TCGA-DD-A3A6	-0.254478	-0.508192	0.219796
TCGA-DD-A3A7	0.108247	-0.316489	-0.0312557
TCGA-DD-A3A8	-0.0545134	-0.281302	0.329932
TCGA-DD-A3A9	0.0261655	-0.205199	-0.000300405
TCGA-DD-A4NA	-0.0876904	0.289699	0.0457886
TCGA-DD-A4ND	0.0144334	-0.0731286	0.174843
TCGA-DD-A4NE	-0.332532	0.0603704	0.293156
TCGA-DD-A4NF	-0.168588	-0.202488	0.429444
TCGA-DD-A4NG	-0.422872	-0.0588078	0.182735
TCGA-DD-A4NH	-0.177599	0.0785341	0.0194832
TCGA-DD-A4NI	-0.398134	-0.140002	0.311116
TCGA-DD-A4NJ	-0.34113	-0.0507892	0.00363151
TCGA-DD-A4NK	-0.371706	-0.0825422	0.201447
TCGA-DD-A4NL	-0.48292	-0.170694	0.383305
TCGA-DD-A4NN	-0.288658	0.131561	0.0529363
TCGA-DD-A4NO	-0.290207	-0.0634779	0.108211
TCGA-DD-A4NP	-0.400397	-0.337577	0.280383
TCGA-DD-A4NQ	-0.0737162	-0.205241	0.131476
TCGA-DD-A4NR	-0.263047	-0.314313	-0.104491
TCGA-DD-A4NS	-0.321821	-0.0236228	0.448089
TCGA-DD-A4NV	-0.444665	-0.106033	0.39645
TCGA-DD-A73A	-0.458369	-0.24604	0.16419
TCGA-DD-A73B	-0.317305	-0.191463	0.0215551
TCGA-DD-A73C	-0.45082	-0.110035	0.255526
TCGA-DD-A73D	-0.314612	-0.207148	0.337136
TCGA-DD-A73E	-0.0329556	-0.0116212	0.404331
TCGA-DD-A73F	-0.305098	-0.199079	0.17833
TCGA-DD-A73G	0.162666	-0.149863	-0.0682102
TCGA-DD-AAC8	-0.250582	-0.147111	0.236155
TCGA-DD-AAC9	-0.464912	-0.288699	0.244997
TCGA-DD-AACA	-0.375286	-0.217204	0.162501
TCGA-DD-AACB	-0.343668	-0.273584	0.190374
TCGA-DD-AACC	-0.135307	-0.337899	0.0400471
TCGA-DD-AACD	-0.252321	-0.258295	-0.0222534
TCGA-DD-AACE	-0.212869	-0.0408242	0.287177
TCGA-DD-AACF	-0.240339	-0.0984789	0.070638
TCGA-DD-AACG	-0.0600474	-0.351273	0.0678672
TCGA-DD-AACH	-0.472752	0.151725	0.169859
TCGA-DD-AACI	-0.222151	-0.220884	0.0295555
TCGA-DD-AACJ	-0.281753	-0.305025	0.288825
TCGA-DD-AACK	-0.413678	-0.159956	0.178959
TCGA-DD-AACL	0.0199937	-0.210464	-0.12495
TCGA-DD-AACN	-0.185115	0.210986	0.246719
TCGA-DD-AACO	-0.205889	-0.201635	-0.175237
TCGA-DD-AACP	-0.369427	0.0503145	-0.0227081
TCGA-DD-AACQ	-0.311699	-0.0678014	0.122112
TCGA-DD-AACS	-0.404118	0.163604	0.0984374
TCGA-DD-AACT	-0.457398	-0.0350115	0.275669
TCGA-DD-AACU	-0.164602	-0.0371996	-0.044573
TCGA-DD-AACV	-0.0660782	-0.143628	0.0401543
TCGA-DD-AACW	-0.36531	-0.265404	0.117118
TCGA-DD-AACX	-0.091081	-0.145077	0.244867
TCGA-DD-AACY	-0.385234	-0.0419754	0.153827
TCGA-DD-AACZ	-0.194662	-0.0355125	0.0172843
TCGA-DD-AAD0	-0.405239	-0.121405	0.311269
TCGA-DD-AAD1	-0.165365	0.206867	0.105522
TCGA-DD-AAD2	-0.471078	-0.223358	0.0884616
TCGA-DD-AAD3	-0.451706	0.143737	0.298551
TCGA-DD-AAD5	-0.341724	-0.183649	-0.110483
TCGA-DD-AAD6	-0.242886	-0.277243	0.0609031
TCGA-DD-AAD8	-0.237249	-0.0990395	0.239306
TCGA-DD-AADA	-0.285321	-0.0460703	0.189854
TCGA-DD-AADB	-0.265068	-0.177779	0.0365791
TCGA-DD-AADC	-0.426756	-0.162883	0.044512
TCGA-DD-AADD	-0.412499	0.0497493	0.132991
TCGA-DD-AADF	-0.264337	-0.342831	0.188277
TCGA-DD-AADG	-0.139582	-0.225861	0.410202
TCGA-DD-AADI	-0.234305	-0.10993	-0.014417
TCGA-DD-AADJ	-0.243157	-0.066827	0.137507
TCGA-DD-AADK	-0.361268	-0.355719	-0.0700578
TCGA-DD-AADL	-0.375716	-0.0836328	0.316918
TCGA-DD-AADM	-0.177165	-0.310242	0.0846842
TCGA-DD-AADN	-0.243063	-0.332839	-0.117406
TCGA-DD-AADO	-0.152051	-0.296281	-0.136985
TCGA-DD-AADP	-0.0894009	0.124631	0.221392
TCGA-DD-AADQ	-0.208744	-0.295995	0.125507
TCGA-DD-AADR	-0.153645	-0.30531	-0.118187
TCGA-DD-AADS	-0.0967272	-0.213825	-0.00715679
TCGA-DD-AADU	0.019682	-0.285258	0.309729
TCGA-DD-AADV	-0.437927	-0.125087	0.211048
TCGA-DD-AADW	-0.541131	0.24407	0.159955
TCGA-DD-AADY	-0.450097	0.187997	0.162909
TCGA-DD-AAE0	-0.0562953	-0.0314791	-0.0713592
TCGA-DD-AAE1	-0.18061	-0.170106	0.0737913
TCGA-DD-AAE2	-0.293356	-0.176995	0.159705
TCGA-DD-AAE3	-0.32416	-0.335558	0.229507
TCGA-DD-AAE4	-0.205657	-0.305481	0.092647
TCGA-DD-AAE6	-0.177941	-0.114765	-0.0152066
TCGA-DD-AAE7	-0.363397	-0.312905	0.257646
TCGA-DD-AAE9	-0.328717	-0.249354	0.224507
TCGA-DD-AAEA	-0.32081	-0.278797	0.210073
TCGA-DD-AAEB	0.0298275	-0.381808	0.270762
TCGA-DD-AAED	0.122817	-0.109989	-0.0154166
TCGA-DD-AAEE	-0.184912	-0.273544	0.0884919
TCGA-DD-AAEG	-0.531579	0.114065	0.147732
TCGA-DD-AAEH	-0.225585	-0.268916	0.184222
TCGA-DD-AAEI	-0.3956	-0.175906	-0.0119819
TCGA-DD-AAEK	-0.292037	-0.168889	0.138971
TCGA-DD-AAVP	-0.326577	-0.188744	0.20838
TCGA-DD-AAVQ	-0.242911	-0.0692214	0.0217793
TCGA-DD-AAVR	-0.344567	-0.159273	0.160417
TCGA-DD-AAVS	-0.310054	-0.00214164	0.1319
TCGA-DD-AAVU	-0.1825	-0.277023	0.0112143
TCGA-DD-AAVV	-0.389849	-0.0526769	0.120291
TCGA-DD-AAVW	-0.161017	-0.0656745	0.0965683
TCGA-DD-AAVX	-0.287612	-0.216889	-0.0125568
TCGA-DD-AAVY	-0.323512	-0.141395	0.179431
TCGA-DD-AAVZ	-0.426264	0.188783	0.0740875
TCGA-DD-AAW0	-0.383877	-0.0687052	0.16564
TCGA-DD-AAW1	-0.0874284	-0.0891474	0.431012
TCGA-DD-AAW2	-0.336228	-0.221889	0.366407
TCGA-DD-AAW3	-0.278726	-0.103718	0.28722
TCGA-ED-A459	-0.290721	-0.0274025	0.177777
TCGA-ED-A4XI	-0.352778	0.0343395	0.231794
TCGA-ED-A5KG	-0.221902	0.291	0.1285
TCGA-ED-A627	-0.551911	-0.0504363	0.366856
TCGA-ED-A66X	-0.335914	0.135709	-0.158493
TCGA-ED-A66Y	-0.338911	0.227571	-0.00415596
TCGA-ED-A7PX	-0.471247	0.154771	-0.132435
TCGA-ED-A7PY	-0.114759	-0.167911	-0.0969128
TCGA-ED-A7PZ	-0.0828939	-0.298642	0.138669
TCGA-ED-A7XO	-0.313211	-0.220989	0.258271
TCGA-ED-A7XP	-0.393979	0.0149124	0.135013
TCGA-ED-A82E	-0.4312	0.0712398	0.0994678
TCGA-ED-A8O5	-0.272288	-0.0347529	0.23949
TCGA-ED-A8O6	-0.330777	-0.197902	0.156368
TCGA-EP-A12J	-0.0262599	0.0616202	0.313136
TCGA-EP-A26S	-0.141618	-0.247711	0.424824
TCGA-EP-A2KA	-0.240426	-0.113346	-0.000775066
TCGA-EP-A2KB	0.0247815	-0.257214	0.233683
TCGA-EP-A2KC	-0.319355	-0.135412	0.337829
TCGA-EP-A3JL	-0.305161	-0.106259	0.00465468
TCGA-EP-A3RK	-0.424767	-0.128537	0.144992
TCGA-ES-A2HS	-0.0235219	-0.317039	0.0620698
TCGA-ES-A2HT	-0.254184	-0.228018	0.194997
TCGA-FV-A23B	-0.357831	0.0281624	0.191265
TCGA-FV-A2QQ	-0.219584	-0.125058	0.020915
TCGA-FV-A2QR	-0.387642	0.0166075	0.112377
TCGA-FV-A3I1	-0.341027	-0.065256	0.0168544
TCGA-FV-A3R2	-0.405108	-0.000674405	0.260257
TCGA-FV-A3R3	-0.2774	0.102293	0.221683
TCGA-FV-A495	-0.0409276	-0.37963	0.103366
TCGA-FV-A496	-0.363812	-0.0846811	0.242673
TCGA-FV-A4ZP	-0.203505	-0.0561575	-0.20868
TCGA-FV-A4ZQ	0.0394147	-0.346419	0.236265
TCGA-G3-A25S	-0.100553	-0.0983172	-0.02734
TCGA-G3-A25T	-0.0504145	-0.0219832	-0.124317
TCGA-G3-A25U	-0.365917	0.0246324	0.0995208
TCGA-G3-A25V	-0.35789	-0.248413	0.269672
TCGA-G3-A25X	-0.150373	-0.181416	-0.09283
TCGA-G3-A25Y	-0.421075	0.205183	0.172322
TCGA-G3-A25Z	-0.23872	-0.19834	0.0963995
TCGA-G3-A3CG	-0.148916	0.15747	0.293339
TCGA-G3-A3CH	-0.312361	-0.084131	0.0666683
TCGA-G3-A3CI	-0.160762	-0.286588	0.22924
TCGA-G3-A3CJ	0.0230527	-0.229861	0.309926
TCGA-G3-A3CK	-0.388318	-0.162275	0.397079
TCGA-G3-A5SI	-0.335747	-0.0818601	0.114541
TCGA-G3-A5SJ	-0.218517	-0.0697471	0.154941
TCGA-G3-A5SK	-0.465636	-0.0803148	0.292502
TCGA-G3-A5SL	-0.308647	-0.185862	0.435988
TCGA-G3-A5SM	-0.470282	-0.0940836	0.173238
TCGA-G3-A6UC	-0.220975	-0.00409573	0.339536
TCGA-G3-A7M5	-0.247952	-0.355544	0.321803
TCGA-G3-A7M6	-0.382789	0.0130396	0.217078
TCGA-G3-A7M7	-0.374861	-0.265121	0.00772317
TCGA-G3-A7M8	-0.453908	-0.216003	0.228679
TCGA-G3-A7M9	0.287454	-0.0134157	-0.0235193
TCGA-G3-AAUZ	-0.293325	-0.267566	0.206773
TCGA-G3-AAV0	-0.117795	-0.249937	0.150907
TCGA-G3-AAV1	-0.351382	-0.186097	0.142856
TCGA-G3-AAV2	-0.107444	-0.313613	0.43241
TCGA-G3-AAV3	-0.317135	-0.374394	0.305606
TCGA-G3-AAV4	-0.0606069	-0.372392	0.375107
TCGA-G3-AAV5	-0.279694	-0.314103	0.15387
TCGA-G3-AAV6	-0.384044	-0.167989	0.0127767
TCGA-G3-AAV7	-0.0113465	0.150891	-0.0760863
TCGA-GJ-A3OU	-0.541466	-0.134777	-0.0402129
TCGA-GJ-A6C0	-0.41443	-0.332372	0.162425
TCGA-GJ-A9DB	-0.154499	-0.283505	0.16388
TCGA-HP-A5MZ	-0.521675	-0.18466	0.220131
TCGA-HP-A5N0	-0.457977	-0.0929542	0.233469
TCGA-K7-A5RF	-0.403314	-0.111454	0.409837
TCGA-K7-A5RG	0.0792958	-0.0954491	0.188994
TCGA-K7-A6G5	-0.321807	-0.270746	0.106491
TCGA-KR-A7K0	-0.348569	-0.221236	0.362831
TCGA-KR-A7K7	-0.0448033	-0.173955	0.0861711
TCGA-KR-A7K8	-0.0615437	-0.274628	0.125689
TCGA-LG-A6GG	-0.25279	0.134112	0.224332
TCGA-LG-A9QC	-0.35341	-0.0958057	0.292319
TCGA-LG-A9QD	-0.32603	-0.253192	0.268362
TCGA-MI-A75C	-0.0144236	-0.152402	0.141439
TCGA-MI-A75E	-0.423934	-0.253166	0.0690666
TCGA-MI-A75G	-0.328934	-0.0658094	0.317964
TCGA-MI-A75H	-0.233463	-0.264188	0.362391
TCGA-MI-A75I	-0.401979	-0.346404	0.352549
TCGA-MR-A520	-0.435545	-0.22004	0.194609
TCGA-NI-A4U2	-0.399489	-0.243637	0.220157
TCGA-NI-A8LF	-0.194098	-0.199849	0.340189
TCGA-O8-A75V	-0.244733	-0.256257	0.139772
TCGA-PD-A5DF	-0.368447	-0.314687	-0.022241
TCGA-QA-A7B7	-0.30973	-0.150977	0.27918
TCGA-RC-A6M3	-0.00746181	0.00957709	0.158023
TCGA-RC-A6M4	-0.328344	-0.169362	0.353669
TCGA-RC-A6M6	-0.168994	-0.0445836	-0.002237
TCGA-RC-A7S9	-0.216344	-0.219488	0.303556
TCGA-RC-A7SB	-0.223873	-0.197155	0.234019
TCGA-RC-A7SF	-0.152027	-0.287225	0.161145
TCGA-RC-A7SH	-0.0209641	0.101514	-0.00989504
TCGA-RC-A7SK	-0.156648	-0.193996	0.0720822
TCGA-RG-A7D4	0.21742	-0.277324	0.134796
TCGA-T1-A6J8	-0.129441	0.153758	0.0719901
TCGA-UB-A7MB	-0.335903	0.0301903	0.176236
TCGA-UB-A7MC	-0.232479	0.0819665	0.310941
TCGA-UB-A7MD	-0.505824	0.0288854	0.274351
TCGA-UB-A7ME	-0.0952509	-0.200736	-0.217657
TCGA-UB-A7MF	-0.217507	-0.142137	0.114727
TCGA-UB-AA0U	-0.495935	-0.0841737	0.105332
TCGA-UB-AA0V	-0.416839	-0.138437	0.218736
TCGA-WJ-A86L	-0.390783	0.0503962	0.282841
TCGA-WQ-A9G7	0.0585982	0.0151064	-0.0816114
TCGA-WQ-AB4B	-0.0446105	-0.356364	0.0294927
TCGA-WX-AA44	-0.209008	-0.0735396	0.068294
TCGA-WX-AA46	-0.492395	-0.219367	0.281874
TCGA-WX-AA47	-0.134853	-0.283961	0.27305
TCGA-XR-A8TC	-0.372105	0.133326	0.102427
TCGA-XR-A8TD	-0.221851	-0.273468	0.12962
TCGA-XR-A8TE	-0.0581651	0.137103	0.327401
TCGA-XR-A8TF	-0.273541	-0.0763176	0.114956
TCGA-XR-A8TG	-0.417866	0.0975107	0.247505
TCGA-YA-A8S7	-0.263532	-0.200822	0.113393
TCGA-ZP-A9CV	-0.39172	0.0648859	0.414714
TCGA-ZP-A9CY	-0.468226	-0.220059	0.216759
TCGA-ZP-A9CZ	-0.5027	-0.116834	-0.106145
TCGA-ZP-A9D0	-0.336273	0.0682762	0.222525
TCGA-ZP-A9D1	-0.384999	0.228477	0.20885
TCGA-ZP-A9D2	-0.381278	0.18687	-0.19855
TCGA-ZP-A9D4	-0.396464	-0.10882	0.394532
TCGA-ZS-A9CD	-0.37591	-0.242303	-0.0103416
TCGA-ZS-A9CE	-0.319404	-0.167027	0.152604
TCGA-ZS-A9CF	-0.347349	0.0336846	0.234725
TCGA-ZS-A9CG	0.00977634	-0.206159	0.255019

## Sheet: ICGC
Patient_ID	POU_ES	ETS_ES	NR_ES
BD101T	-0.45652	0.205946	0.0727943
BD104T	-0.617345	0.095397	0.00821564
BD105T	-0.510752	0.0487797	-0.0145247
BD109T	-0.538437	0.104901	0.0581269
BD10T	-0.51141	0.211044	0.0194118
BD111T	-0.508276	0.139169	0.0113077
BD112T	-0.537219	0.197555	0.0291398
BD114T	-0.530887	0.17336	0.0112876
BD115T	-0.484131	0.2104	0.0998925
BD117T	-0.513485	0.119859	0.0191317
BD118T	-0.500796	0.0700409	0.0042415
BD11T	-0.498071	0.0510121	0.104496
BD121T	-0.500112	0.159252	-0.0506992
BD122T	-0.563332	0.137983	0.00498274
BD124T	-0.509081	0.0653955	-0.0119599
BD125T	-0.504674	0.0930265	0.0300668
BD128T	-0.597993	-0.0114669	0.0226557
BD129T	-0.578123	0.158018	0.0207471
BD12T	-0.575312	0.233646	0.0265529
BD132T	-0.496195	0.20309	0.0215175
BD134T	-0.449188	0.237746	0.125743
BD135T	-0.492056	0.116719	0.045837
BD137T	-0.543482	0.122308	0.0627048
BD138T	-0.482857	0.173273	0.00589994
BD13T	-0.510134	0.0856297	0.053736
BD140T	-0.46721	0.135321	0.0530422
BD141T	-0.538542	0.133614	0.0108851
BD142T	-0.45811	0.264435	0.165196
BD143T	-0.518857	0.194235	-0.0484762
BD146T	-0.505549	0.131936	0.0585792
BD147T	-0.506993	0.169375	0.0197764
BD148T	-0.526742	0.20257	0.0786338
BD149T	-0.463771	0.200087	0.0710934
BD14T	-0.498055	0.250697	0.0691852
BD150T	-0.530731	0.193898	0.0850366
BD151T	-0.549459	0.093885	0.0368512
BD152T	-0.492273	0.176563	0.0106889
BD153T	-0.499561	0.0700526	0.0987305
BD154T	-0.521151	0.1436	0.0368312
BD155T	-0.509205	0.253878	0.0615648
BD157T	-0.560653	0.197937	0.0531854
BD158T	-0.495264	0.2633	0.0303726
BD159T	-0.480438	0.10525	0.0897239
BD15T	-0.487071	0.166256	0.0426613
BD160T	-0.512957	0.148558	0.155816
BD161T	-0.520954	0.165933	0.00052105
BD162T	-0.505158	0.273683	0.0685675
BD163T	-0.567107	0.230045	0.0513301
BD165T	-0.528668	0.145166	-0.0056151
BD166T	-0.46186	0.288176	0.0747452
BD167T	-0.570777	0.195861	0.0195374
BD168T	-0.561731	0.107555	0.0055963
BD169T	-0.438724	0.218971	0.119085
BD16T	-0.545549	0.137412	0.0787252
BD170T	-0.516152	0.178272	0.0214052
BD171T	-0.496822	0.234532	0.109224
BD172T	-0.38309	0.193008	0.0905009
BD173T	-0.492355	0.1788	0.0223174
BD175T	-0.307103	0.219556	0.00462038
BD176T	-0.417184	0.165963	-0.0088945
BD179T	-0.206827	-0.0520289	0.0143254
BD180T	-0.540973	0.193124	-0.01578
BD182T	-0.467225	0.169443	0.0830379
BD184T	-0.55705	0.0562173	-0.0823129
BD186T	-0.536034	-0.0636806	0.202076
BD187T	-0.394839	0.221336	0.0995712
BD189T	-0.089599	0.139401	0.0706184
BD18T	-0.535682	0.149555	0.0076031
BD190T	-0.449853	0.20031	-0.0204123
BD191T	-0.367096	0.198077	0.0900427
BD192T	-0.432441	0.22126	0.178144
BD194T	-0.44253	0.254815	0.117652
BD195T	-0.499921	0.221055	0.0979915
BD196T	-0.403315	0.177429	0.10581
BD197T	-0.556284	0.108855	0.0164785
BD199T	-0.475272	0.0465249	0.00120172
BD19T	-0.485026	0.153296	0.061216
BD200T	-0.516986	0.109371	0.0386948
BD201T	-0.581686	0.191689	0.0192917
BD202T	-0.418341	0.156855	0.123889
BD205T	-0.474201	0.294169	0.0295899
BD206T	-0.461564	0.080534	0.24641
BD207T	-0.59648	0.0487737	0.00309471
BD20T	-0.533485	0.184061	0.0270564
BD210T	-0.526898	0.201019	0.0436234
BD211T	-0.345338	0.206987	0.0219141
BD212T	-0.51626	0.12148	0.0919284
BD213T	-0.433368	0.156695	0.107744
BD214T	-0.545537	0.104642	-0.0175459
BD218T	-0.539403	0.00097716	-0.0321255
BD219T	-0.541601	0.150381	0.0561748
BD21T	-0.502986	0.134127	0.0512883
BD220T	-0.471071	0.233085	0.0916071
BD221T	-0.408739	0.213708	0.0681913
BD222T	-0.327223	0.119382	0.0862815
BD223T	-0.427122	0.29702	0.05551
BD224T	-0.388664	0.128385	0.0489398
BD226T	-0.475451	0.129394	0.0710056
BD227T	-0.4479	0.201796	0.0518694
BD229T	-0.433387	0.267091	-0.0391744
BD230T	-0.247871	0.23573	0.0362189
BD231T	-0.363046	0.208667	0.0645239
BD232T	-0.398613	0.207272	0.0969511
BD233T	-0.37765	0.256593	0.110405
BD234T	-0.427109	0.254819	0.106859
BD237T	-0.480814	0.120283	0.0414256
BD239T	-0.391258	0.163283	0.109332
BD23T	-0.504506	0.173427	0.0373646
BD241T	-0.41443	0.272389	0.178868
BD242T	-0.478822	0.082581	0.119258
BD243T	-0.351583	0.208852	0.0483533
BD244T	-0.538686	0.0890084	0.0333084
BD247T	-0.559492	0.160493	0.0107695
BD24T	-0.586728	-0.0488137	0.0879417
BD25T	-0.670647	0.146453	-0.0658871
BD27T	-0.505912	0.140266	0.0511642
BD28T	-0.482746	0.219503	0.0390495
BD29T	-0.561333	0.06967	-0.0506075
BD305T	-0.444215	0.329353	0.101335
BD306T	-0.573674	0.201092	0.128115
BD308T	-0.588459	-0.0293018	-0.0105767
BD30T	-0.513077	0.161059	0.0668273
BD310T	-0.515297	0.0632328	-0.004038
BD312T	-0.525738	0.112148	0.0724658
BD313T	-0.535177	0.157303	0.0323109
BD314T	-0.447769	0.304581	0.0401466
BD315T	-0.479805	0.129812	0.00935238
BD316T	-0.48312	0.292209	0.104562
BD317T	-0.525537	0.2503	0.122782
BD318T	-0.510013	0.0477133	0.0635977
BD319T	-0.519425	0.079352	0.0759407
BD31T	-0.47858	0.138458	-0.023531
BD321T	-0.31241	0.273445	0.0860854
BD322T	-0.426255	0.290034	0.0256578
BD32T	-0.510334	0.135683	0.0248948
BD333T	-0.509905	0.122801	0.0464585
BD334T	-0.548884	0.0970066	0.0536682
BD335T	-0.53822	0.225935	-0.0034572
BD336T	-0.428171	0.211771	0.0432459
BD33T	-0.523569	0.194086	-0.032713
BD34T	-0.532121	0.218348	0.0117762
BD35T	-0.58386	0.172659	0.0210653
BD36T	-0.549321	0.0715361	0.113038
BD37T	-0.522114	0.0831894	-0.0023998
BD38T	-0.510247	0.14962	0.0305092
BD3T	-0.484719	0.207868	0.0794421
BD40T	-0.584	0.0389919	0.0361211
BD41T	-0.506598	0.138004	-0.010402
BD42T	-0.522492	0.0372002	0.100314
BD45T	-0.513703	0.153243	0.107538
BD46T	-0.508808	0.0270795	0.0555901
BD47T	-0.456408	0.284439	0.0369983
BD48T	-0.575558	0.128234	0.069484
BD49T	-0.535453	0.200024	-0.0195918
BD4T	-0.566147	0.145751	-0.0348164
BD52T	-0.61384	0.224526	0.143415
BD53T	-0.523602	0.159094	0.0271911
BD54T	-0.573423	0.161997	0.0565362
BD55T	-0.497843	0.152808	-0.031317
BD56T	-0.511613	0.116701	0.0553835
BD57T	-0.529242	0.108267	-0.0177783
BD5T	-0.47261	0.169874	-0.0231997
BD6T	-0.538045	0.0964446	0.00799183
BD72T	-0.477557	0.1027	-0.0246176
BD74T	-0.533399	0.179104	-0.0223518
BD75T	-0.55248	0.0839522	0.00430508
BD78T	-0.526075	0.131182	0.105558
BD79T	-0.529397	0.227991	0.031248
BD7T	-0.569436	0.0680308	0.0526609
BD80T	-0.557147	0.184259	-0.0336996
BD81T	-0.556464	0.0829247	0.0286131
BD82T	-0.439665	0.161107	-0.0395827
BD84T	-0.457205	0.0741034	-0.0018372
BD86T	-0.508865	0.180219	-0.0264893
BD87T	-0.580452	0.099023	0.00620866
BD88T	-0.479592	0.105535	-0.0501344
BD8T	-0.487122	0.0998317	0.0181436
BD91T	-0.494461	0.262593	0.171172
BD92T	-0.536092	0.0734679	0.0408475
BD95T	-0.536885	0.111725	0.0286517
BD97T	-0.540892	0.225659	0.0298154
BD9T	-0.517552	0.233376	0.0645354
