# Supplementary material for: Genome-wide profiling of transcription factor activity in primary liver cancer using single-cell ATAC sequencing
Source: Cell Rep. Author manuscript; Available in PMC 2023 Dec 26. (PMC10750269; doi:10.1016/j.celrep.2023.113446)
Supplement: 10 [file NIHMS1948211-supplement-10.xlsx]

## Sheet: SuppTable7
TF_Motif	Gene	Cell_Identity	p_val	p_val_adj	avg_log2FC	pct_Exprs_TestIdentity	pct_Exprs_RemainingIdentities
MA0091.1	TAL1::TCF3	H70	0	0	0.37963	0.93	0.042
MA0669.1	NEUROG2	H70	0	0	0.357781	0.871	0.07
MA0668.1	NEUROD2	H70	0	0	0.275914	0.787	0.133
MA0826.1	OLIG1	H70	0	0	0.250534	0.775	0.147
MA0838.1	CEBPG	H30	4.22347e-08	1.63026e-05	0.465427	1	0.408
MA0466.2	CEBPB	H30	1.23143e-07	4.7533e-05	0.413035	1	0.406
MA0102.3	CEBPA	H30	1.31177e-07	5.06342e-05	0.278033	1	0.381
MA0679.1	ONECUT1	H30	1.73648e-07	6.70283e-05	0.28556	1	0.467
MA0484.1	HNF4G	H30	2.03196e-07	7.84338e-05	0.267631	1	0.345
MA0837.1	CEBPE	H30	2.40867e-07	9.29746e-05	0.403787	1	0.412
MA0836.1	CEBPD	H30	6.15342e-07	0.000237522	0.401872	0.933	0.408
MA0755.1	CUX2	H30	3.16959e-05	0.0122346	0.269166	0.867	0.477
MA0046.2	HNF1A	H30	0.000173509	0.0669745	0.261141	0.933	0.375
MA0153.2	HNF1B	H30	0.000402093	0.155208	0.333302	0.867	0.375
MA0647.1	GRHL1	C39	1.23028e-110	4.74887e-108	0.326941	0.966	0.414
MA0145.3	TFCP2	C39	4.43679e-101	1.7126e-98	0.304491	0.957	0.432
MA0046.2	HNF1A1	C39	1.52767e-82	5.89682e-80	0.281234	0.957	0.343
MA0153.2	HNF1B1	C39	3.74205e-76	1.44443e-73	0.324515	0.966	0.342
MA0838.1	CEBPG1	H38	4.87389e-99	1.88132e-96	0.472657	0.964	0.375
MA0102.3	CEBPA1	H38	6.67944e-99	2.57827e-96	0.30825	0.952	0.347
MA0466.2	CEBPB1	H38	1.83261e-93	7.07388e-91	0.453646	0.944	0.374
MA0836.1	CEBPD1	H38	2.15354e-93	8.31268e-91	0.470388	0.94	0.377
MA0837.1	CEBPE1	H38	4.57615e-93	1.76639e-90	0.457369	0.944	0.38
MA0043.2	HLF	H38	1.59304e-81	6.14912e-79	0.310207	0.916	0.412
MA0843.1	TEF	H38	3.24817e-67	1.25379e-64	0.29641	0.855	0.435
MA0639.1	DBP	H38	1.10686e-61	4.27247e-59	0.295093	0.859	0.436
MA0833.1	ATF4	H65	7.26979e-55	2.80614e-52	0.408234	0.98	0.428
MA0102.3	CEBPA2	H65	3.60606e-51	1.39194e-48	0.459054	0.97	0.368
MA0838.1	CEBPG2	H65	6.56819e-49	2.53532e-46	0.671685	0.97	0.396
MA0466.2	CEBPB2	H65	3.06778e-48	1.18416e-45	0.638902	0.97	0.394
MA0837.1	CEBPE2	H65	1.02812e-47	3.96853e-45	0.648956	0.97	0.4
MA0836.1	CEBPD2	H65	1.9863e-47	7.6671e-45	0.644122	0.97	0.396
MA0679.1	ONECUT11	H65	1.71046e-42	6.60238e-40	0.321816	0.97	0.457
MA0756.1	ONECUT2	H65	1.70022e-38	6.56286e-36	0.25051	0.941	0.453
MA0755.1	CUX21	H65	2.48326e-31	9.58538e-29	0.283406	0.931	0.467
MA0153.2	HNF1B2	H63	9.27399e-12	3.57976e-09	0.585609	1	0.373
MA0046.2	HNF1A2	H63	1.63882e-11	6.32586e-09	0.45638	1	0.374
MA0837.1	CEBPE3	H63	2.52382e-07	9.74196e-05	0.452701	0.857	0.411
MA0836.1	CEBPD3	H63	2.93106e-07	0.000113139	0.465707	0.857	0.408
MA0466.2	CEBPB3	H63	9.28944e-07	0.000358572	0.435765	0.762	0.406
MA0843.1	TEF1	H63	9.82733e-07	0.000379335	0.298473	0.857	0.458
MA0639.1	DBP1	H63	2.5489e-06	0.000983876	0.318831	0.81	0.459
MA0838.1	CEBPG3	H63	3.09674e-06	0.00119534	0.404969	0.81	0.408
MA0115.1	NR1H2::RXRA	H63	3.3875e-06	0.00130757	0.266673	0.762	0.381
MA0102.3	CEBPA3	H63	4.85544e-06	0.0018742	0.260421	0.714	0.381
MA0043.2	HLF1	H63	5.07865e-06	0.00196036	0.319831	0.81	0.44
MA0856.1	RXRG	H63	8.18918e-06	0.00316102	0.253906	0.762	0.376
MA0484.1	HNF4G1	H63	3.15257e-05	0.0121689	0.297712	0.667	0.346
MA0523.1	TCF7L2	1HT1	4.47437e-151	1.72711e-148	0.369338	0.99	0.234
MA0768.1	LEF1	1HT1	5.50015e-148	2.12306e-145	0.313881	0.98	0.278
MA0841.1	NFE2	H69	1.56468e-05	0.00603967	0.987757	1	0.371
MA0655.1	JDP2	H69	2.04295e-05	0.0078858	1.0036	1	0.371
MA0476.1	FOS	H69	3.49665e-05	0.0134971	0.921688	1	0.375
MA0490.1	JUNB	H69	3.59169e-05	0.0138639	0.995523	1	0.369
MA0491.1	JUND	H69	3.63317e-05	0.014024	1.00045	1	0.37
MA0478.1	FOSL2	H69	4.1836e-05	0.0161487	1.01007	1	0.369
MA0489.1	JUN(var.2)	H69	4.19421e-05	0.0161897	0.890721	1	0.368
MA0477.1	FOSL1	H69	5.03511e-05	0.0194355	0.923768	1	0.37
MA0462.1	BATF::JUN	H69	6.01172e-05	0.0232052	0.700207	0.875	0.38
MA0099.2	FOS::JUN	H69	7.15708e-05	0.0276263	0.700749	0.875	0.372
MA0679.1	ONECUT12	H69	0.000195794	0.0755766	0.310496	0.875	0.468
MA0153.2	HNF1B3	H69	0.000391431	0.151092	0.373505	0.875	0.376
MA0501.1	MAF::NFE2	H69	0.0005219	0.201453	0.317601	0.875	0.425
MA0046.2	HNF1A3	H69	0.000544564	0.210202	0.284353	0.875	0.376
MA0755.1	CUX22	H69	0.000834447	0.322096	0.301258	1	0.477
MA0523.1	TCF7L21	2HT1	4.53161e-143	1.7492e-140	0.453207	0.996	0.242
MA0484.1	HNF4G2	2HT1	2.88926e-140	1.11525e-137	0.425916	0.985	0.304
MA0768.1	LEF11	2HT1	3.24082e-138	1.25096e-135	0.364016	0.989	0.285
MA0115.1	NR1H2::RXRA1	2HT1	2.7659e-136	1.06764e-133	0.36484	0.992	0.342
MA0856.1	RXRG1	2HT1	4.99936e-128	1.92975e-125	0.324959	0.985	0.337
MA0855.1	RXRB	2HT1	6.7368e-128	2.60041e-125	0.312854	0.989	0.338
MA0043.2	HLF2	2HT1	1.98786e-101	7.67316e-99	0.322158	0.962	0.408
MA0639.1	DBP2	2HT1	1.12619e-95	4.34711e-93	0.337435	0.939	0.429
MA0843.1	TEF2	2HT1	3.46138e-86	1.33609e-83	0.290929	0.939	0.428
MA0466.2	CEBPB4	2HT1	3.32064e-85	1.28177e-82	0.364542	0.939	0.372
MA0837.1	CEBPE4	2HT1	3.33418e-84	1.28699e-81	0.366923	0.943	0.378
MA0836.1	CEBPD4	2HT1	3.85623e-81	1.4885e-78	0.369068	0.92	0.376
MA0838.1	CEBPG4	2HT1	1.94518e-77	7.50839e-75	0.339474	0.912	0.376
MA0153.2	HNF1B4	2HT1	2.84909e-76	1.09975e-73	0.258873	0.958	0.338
MA0484.1	HNF4G3	H62	1.79534e-23	6.93e-21	0.341993	0.945	0.339
MA0102.3	CEBPA4	H62	4.92321e-23	1.90036e-20	0.28855	0.945	0.376
MA0115.1	NR1H2::RXRA2	H62	5.24848e-23	2.02591e-20	0.296868	0.945	0.376
MA0856.1	RXRG2	H62	4.59535e-22	1.7738e-19	0.292523	0.945	0.37
MA0855.1	RXRB1	H62	9.50575e-21	3.66922e-18	0.273268	0.891	0.372
MA0837.1	CEBPE5	H62	9.27792e-19	3.58128e-16	0.418632	0.909	0.407
MA0838.1	CEBPG5	H62	1.31358e-18	5.07042e-16	0.415307	0.909	0.403
MA0466.2	CEBPB5	H62	1.83855e-18	7.09681e-16	0.409853	0.891	0.401
MA0836.1	CEBPD5	H62	5.80035e-18	2.23893e-15	0.424901	0.909	0.404
MA0139.1	CTCF	C60	6.22249e-19	2.40188e-16	0.261378	1	0.499
MA0046.2	HNF1A4	C60	5.59043e-10	2.15791e-07	0.262387	0.828	0.374
MA0153.2	HNF1B5	C60	1.17064e-09	4.51868e-07	0.332196	0.828	0.373
MA0655.1	JDP21	C60	2.45841e-07	9.48946e-05	0.261687	0.759	0.369
MA0679.1	ONECUT13	H23	7.21013e-05	0.0278311	0.369688	1	0.468
MA0153.2	HNF1B6	H23	0.000149542	0.0577232	0.339098	1	0.375
MA0046.2	HNF1A5	H23	0.000235837	0.0910329	0.268755	1	0.376
MA0043.2	HLF3	H23	0.00033848	0.130653	0.25383	1	0.441
MA0755.1	CUX23	H23	0.000393177	0.151766	0.276012	0.875	0.477
MA0639.1	DBP3	H23	0.000408767	0.157784	0.259037	1	0.46
MA0838.1	CEBPG6	H23	0.00176225	0.680229	0.29232	0.875	0.409
MA0466.2	CEBPB6	H23	0.00206105	0.795564	0.256422	1	0.407
MA0836.1	CEBPD6	H23	0.00207326	0.800279	0.286304	0.875	0.409
MA0153.2	HNF1B7	C56	6.19505e-46	2.39129e-43	0.714958	1	0.365
MA0046.2	HNF1A6	C56	9.20316e-46	3.55242e-43	0.557731	0.987	0.366
MA0903.1	HOXB3	C56	1.59524e-39	6.15763e-37	0.264883	0.973	0.452
MA0656.1	JDP2(var.2)	C56	3.97516e-35	1.53441e-32	0.314421	0.96	0.435
MA0018.2	CREB1	C56	3.82729e-33	1.47733e-30	0.281541	0.987	0.426
MA0834.1	ATF7	C56	9.6761e-33	3.73497e-30	0.310358	0.947	0.429
MA0628.1	POU6F1	C56	1.71901e-32	6.63538e-30	0.273306	0.973	0.465
MA0655.1	JDP22	C56	8.14969e-31	3.14578e-28	0.551029	0.947	0.361
MA0462.1	BATF::JUN1	C56	4.44225e-28	1.71471e-25	0.380219	0.933	0.371
MA0841.1	NFE21	C56	1.02772e-27	3.96699e-25	0.485496	0.907	0.362
MA0491.1	JUND1	C56	1.53282e-27	5.91668e-25	0.487047	0.933	0.361
MA0489.1	JUN(var.2)1	C56	2.28076e-27	8.80372e-25	0.447434	0.907	0.36
MA0476.1	FOS1	C56	2.81611e-27	1.08702e-24	0.458388	0.933	0.366
MA0490.1	JUNB1	C56	2.65394e-26	1.02442e-23	0.456943	0.92	0.36
MA0478.1	FOSL21	C56	5.11128e-26	1.97295e-23	0.461858	0.907	0.36
MA0477.1	FOSL11	C56	1.14186e-25	4.40757e-23	0.42624	0.907	0.361
MA0099.2	FOS::JUN1	C56	1.91502e-24	7.39198e-22	0.321122	0.88	0.364
MA0478.1	FOSL22	4HT1	5.15097e-164	1.98827e-161	0.652692	0.987	0.319
MA0490.1	JUNB2	4HT1	7.02272e-164	2.71077e-161	0.640299	0.987	0.319
MA0489.1	JUN(var.2)2	4HT1	9.54818e-164	3.6856e-161	0.607527	0.987	0.319
MA0476.1	FOS2	4HT1	1.21526e-163	4.69089e-161	0.611619	0.987	0.325
MA0491.1	JUND2	4HT1	1.33972e-163	5.17133e-161	0.645136	0.991	0.32
MA0841.1	NFE22	4HT1	1.74587e-163	6.73905e-161	0.612003	0.994	0.321
MA0477.1	FOSL12	4HT1	3.62038e-163	1.39747e-160	0.604977	0.987	0.32
MA0099.2	FOS::JUN2	4HT1	1.63084e-162	6.29506e-160	0.487208	0.991	0.322
MA0655.1	JDP23	4HT1	3.56093e-162	1.37452e-159	0.634225	0.994	0.32
MA0462.1	BATF::JUN2	4HT1	3.49283e-157	1.34823e-154	0.473213	0.991	0.33
MA0501.1	MAF::NFE21	4HT1	4.93508e-146	1.90494e-143	0.265223	0.959	0.382
